# Supplementary material for: Potassium channel TASK-5 forms functional heterodimers with TASK-1 and TASK-3 to break its silence
Source: Nat Commun. 2024 Aug 30;15:7548. doi: 10.1038/s41467-024-51288-8 (PMC11364637; doi:10.1038/s41467-024-51288-8)
Supplement: Supplementary file 4 — Source data [file 41467_2024_51288_MOESM4_ESM.zip]

Archive with 7 entries (7 files):
- Source Data Figure 1.xlsx
- Source Data Figure 2.xlsx
- Source Data Figure 3.xlsx
- Source Data Figure 4.xlsx
- Source Data Figure 5.xlsx
- Source Data Figure 6.xlsx
- Source Data Supplementary Figures.xlsx
