# Supplementary material for: Potassium channel TASK-5 forms functional heterodimers with TASK-1 and TASK-3 to break its silence
Source: Nat Commun. 2024 Aug 30;15:7548. doi: 10.1038/s41467-024-51288-8 (PMC11364637; doi:10.1038/s41467-024-51288-8)
Supplement: Supplementary file 4 — Source data [file 41467_2024_51288_MOESM4_ESM.zip › Source Data Figure 1.xlsx]

## Sheet: Fig 1b
	ni	TASK-5	TASK-3
		500 ng/µl	1 ng/µl
	Current at +40 mV (nA)	Current at +40 mV (nA)	Current at +40 mV (nA)
	175	150	30975
	165	107.5	20475
	140	147.5	29225
	137.5	227.5	25675
	110	72.5	18150
	110	282.5	23125
	115	112.5	21275
	100	130	22850
	97.5	127.5	22225
	105	147	17700
	102.5	198	21280
	124	177	38480
	313	209	30840
	134	177	23600
	101	311	29320
	122	157	41840
	186	154	47240
	200	104
	186	114
	175	105
	182	111
	226	156
	174	256
	250	214
	148	243
	146	157
	116	156
	102
	121
	157
	276
	281
MW	158.672	166.796	27310.3
SEM	10.2316	11.3463	2049.17
n	32	27	17
Normal distr.?		YES	NO
Equal varia.?		NO	NO
Paired?		NO	NO
TEST Name			Mood's Test
TEST Score			1.41392e-07
			T3 vs T5

## Sheet: Fig 1d
	TASK-5 pH7.5	TASK-5 pH10.5
	500 ng/µl	500 ng/µl
	Current at +40 mV (nA)	Current at +40 mV (nA)
	217	175
	186	169
	168	150
	121	108
	107	105
	160	186
MW	159.833	148.833
SEM	16.6522	14.216
n	6	6

## Sheet: Fig 1e
	hTASK-5	R7D	R131D
	500 ng/µl	500 ng/µl	500 ng/µl
	Current at +40 mV (nA)	Current at +40 mV (nA)	Current at +40 mV (nA)
	150	12.5	135
	107.5	115	127.5
	147.5	125	127.5
	227.5	127.5	125
	72.5	300	122.5
	282.5	290	295
	112.5	237.5	225
	130	170	202.5
	127.5	125	115
	147	120	112.5
	198	100	112.5
	177	129	97.5
	209	141	131
	177	96	88
	311	198	122
	157	179	191
	154	188	189
	104	391	194
	114	150	200
	105	159	218
	111	134	146
	156	124	160
	256	212	124
	214	200	133
	243	224	203
	157	235	244
	156	285	240
		365	305
		220	160
MW	166.796	184.569	167.086
SEM	11.3463	15.5484	10.6763
n	27	29	29

## Sheet: Fig 1f
	TASK-5	G53C
	500 ng/µl	500 ng/µl
	Current at +40 mV	Current at +40 mV
	150	261.8
	107.5	213.6
	147.5	204.5
	227.5	254.2
	72.5	228
	282.5	232.2
	112.5	225.2
	130	238.6
	127.5	243.2
	147	256.7
	198	257
	177	187.4
	209	171.5
	177	170.9
	311	240.8
	157	233.8
	154	140.1
	104	145
	114	133.1
	105	223.4
	111	136.4
	156	131.5
	256	139.8
	214	107.7
	243	272.8
	157	231.9
	156	124.5
		130.3
		126.6
		224
		206.6
		193.5
		195
		194.4
MW	166.796	196.353
SEM	11.3463	8.38623
n	27	34

## Sheet: Fig 1g
	TASK-5	FGFS-YNLS
	500 ng/µl	500 ng/µl
	Current at +40 mV	Current at +40 mV
	150	152.5
	107.5	285
	147.5	125
	227.5	127.5
	72.5	127.5
	282.5	300
	112.5	192.5
	130	182.5
	127.5	110
	147	102.5
	198	100
	177	127.5
	209	117.5
	177	142
	311	201
	157	177
	154	191
	104	241
	114	188
	105	156
	111	154
	156	119
	256	189
	214	179
	243	198
	157	206
	156	244
		327
		163
		145
MW	166.796	175.667
SEM	11.3463	10.5787
n	27	30

## Sheet: Fig 1h
	TASK-5	-genta/theo
	500 ng/µl	500 ng/µl
	Current at +40 mV	Current at +40 mV
	236.5	245.4
	215.6	250.5
	173.5	300
	209.7	248.1
	318.8	175.8
	193.5	182.2
	165.4	229.8
	204.6	240.5
	214.7	255.1
	162.8	172.7
	222.6	315.6
	208.9	252.1
	211	276.8
	307
	164.2
MW	213.92	241.892
SEM	11.9286	12.2209
n	15	13

## Sheet: Fig 1i
	ni	T5 HA	T5 HA	T5 HA	T1HA
		100 ng/µl	250 ng/µl	400 ng/µl
	RLUs	RLUs	RLUs	RLUs	RLUs
	257086	534745	1112151	1141502	4415093
	330706	1220562	800085	632135	328748
	449612	417485	659199	556921	1598367
	203941	520535	672904	348459	2137974
	35601	594323	43034	170201	7120007
	39956	170853	603342	137427	506076
	446703	26034	64555	200098	339697
	393425	229234	27875	92232	6112999
	178634	506493	148146	67736	263570
	94900	298603	104998	180313	9817527
	197957	517612	38224	97043	3713504
	41084	96706	19518	29532	1128447
	525076	357945	55942	25396	904701
	50674	130583	47550	57138	1382284
	111948	115451	136268	63692	1950754
	65044	233210	92679	162793	2309490
	72367	232870	24842	198582	609336
	737846	169166	114946	65017	721338
	364229	367208	117614	371187	534890
	297575	872135	295630	66020	611288
	514410	822406	573577	20152	140779
	68061	310976	99221	167461	3236405
	68387	200507	9149	33450	4738262
	36596	539822		179263	16890076
	194444	405352			3806585
	31694	51277			3582882
	112826	177611			9812272
	58214	188166			7867672
	103370	38368			3599648
	98011	92983			4593341
	118892	101334			8257321
	210643	79416			2605895
	129556	55885			4200112
	24846	173786			5495381
	134389	402523			4877540
	193737	4910			560065
	78946	53036			1354166
	110894	33067			3549574
	140681	9801			4161568
	26471	489223			276100
	15460	698123			3102833
	81167	243504			1524720
	31782	497676			1130675
	24992	412921			2088515
	317313	546969			1219356
	328867	84396			120183
	429969	213859			2023783
	152560	291579			10804963
	239999	330438			24630812
	148174	99875			17533396
	159832	1191719			547655
	115122	89443			11351454
	324965	114993			845361
	37165	213127			14771434
	188962	337685			17250354
	318786	81061			10503155
	250295	458373			27387934
	220660	190953
	160517	149140
	184413	179595
	302541	455951
	214190	228680
	109771	79315
	173938	111107
	36208	98462
	176633	129441
	58845	329742
	72358	242320
	61121	316056
	70911	233274
	37862	179807
	72808	183199
	184864	135758
	96649	218191
	146793	106936
	133653	207080
	427638	195777
	502675	220010
	414824	303008
	295932	223197
	627807	277387
	306395	147100
	175192	117335
	81918	106675
	91765	202671
	469229	344784
	275073	135203
	355717	190686
	483179	189683
	458492	285648
	273941	129675
	197824	350439
	198803	443010
	604984	205448
	413556	161947
	143340
	165162
	328213
	111394
	275043
	339214
	297039
	198834
	275276
	130191
	520449
	767725
	473567
	231492
	297651
	163331
	258438
MW	220186	271080	254846	210990	5034181
SEM	15479.5	22758.2	65377.5	51981.9	805714
n	112	95	23	24	57

## Sheet: Fig 1j
	TASK-5	R2A/R3A	R137A/R138A	R278A/R279A
	500 ng/µl	500 ng/µl	500 ng/µl	500 ng/µl
	Current at +40 mV	Current at +40 mV	Current at +40 mV	Current at +40 mV
	150000	183300	174000	228900
	107500	263100	122700	179100
	147500	210900	149800	256800
	227500	164600	158800	180800
	72500	150600	244900	180500
	282500	157900	207400	213800
	112500	156900	206100	214100
	130000	121300	154300	218400
	127500	134000	201000	184300
	147000	122700	196200	296000
	198000	222500	164000	245800
	177000	179900	324400	187800
	209000	226000	243500	195300
	177000	186600	209700	287800
	311000	173800	187100	304600
	157000
	154000
	104000
	114000
	105000
	111000
	156000
	256000
	214000
	243000
	157000
	156000
MW	166796	176940	196260	224933
SEM	11346.3	10397.7	12685.8	11345.4
n	27	15	15	15

## Sheet: Fig 1k
	TASK-5	+14-3-3e	+14-3-3z
	500 ng/µl	500 ng/µl	500 ng/µl
	Current at +40 mV	Current at +40 mV	Current at +40 mV
	236.5	203.1	207.1
	215.6	225.8	201.3
	173.5	168.2	205.1
	209.7	220.9	210
	318.8	194.5	267.5
	193.5	183.1	204.6
	165.4	212.2	191.8
	204.6	246.1	323.5
	214.7	317.4	235.3
	162.8	200.5	160.7
	222.6	238	224.9
	208.9	245.8	224.8
	211	286.3	156.3
	307	228.6	259.7
	164.2	200	225.8
			194.1
MW	213.92	224.7	218.281
SEM	11.9286	10.0362	10.1914
n	15	15	16
