# Supplementary material for: Potassium channel TASK-5 forms functional heterodimers with TASK-1 and TASK-3 to break its silence
Source: Nat Commun. 2024 Aug 30;15:7548. doi: 10.1038/s41467-024-51288-8 (PMC11364637; doi:10.1038/s41467-024-51288-8)
Supplement: Supplementary file 4 — Source data [file 41467_2024_51288_MOESM4_ESM.zip › Source Data Figure 2.xlsx]

## Sheet: Fig 2a
	TASK-1	+TASK-5	+TASK-5	+TASK-5
	50 ng/µl	50 ng/µl	100 ng/µl	250 ng/µl
	0.738215	0.608529	0.192392	0.521596
	0.770993	0.577176	0.390485	0.340605
	1.08452	0.932032	0.495944	0.22517
	1.26551	0.440364	0.464591	0.246547
	0.976211	0.635606	0.304977	0.497369
	1.07455	0.609954	0.320653	0.376233
	0.575751	0.401886	0.641307	0.337755
	0.8508	0.537273	0.418987	0.468866
	1.30399	0.534422	0.202368	0.313528
	1.55339	0.635606	0.413287	0.302127
	1.14438	1.06742	0.647007	0.237996
	1.01754	0.428963	0.726814	0.487393
	0.644157	0.627055	0.17244	0.631331
	1.11279	0.71914	0.585727	0.0940583
	1.08559	0.640207	0.433595	0.101679
	1.2062	0.460769	0.452295	0.205695
	1.70921	0.791566	0.529431	0.520081
	1.34855	0.980711	0.503719	0.222057
	1.16332	0.613674	0.71292	0.165958
	0.771886	0.687247	0.674352	0.20102
	0.733647	0.824286	0.676689	0.515406
	1.07884	0.71794	0.523587	0.478007
	0.925111	0.609301	0.424246	0.179983
	0.831939	0.387943	0.705907	0.295686
	1.32404	0.260424	0.622928	0.286337
	0.711753	0.376797	0.647471	0.262962
	1.43708	0.558662	0.241925	0.109806
	0.578768	0.740153	0.596375	0.228976
	0.7377	0.349863	0.48385	0.175731
	1.23519	0.682047	0.351785	0.0907127
	0.741193	0.841459	0.946664	0.194061
	0.800686	0.425383	0.227864	0.16046
	1.05306	0.674074	0.182839	0.12505
	1.84724	0.593835	0.184645	0.141865
	0.594235	0.638821	0.397377	0.190397
	0.706367	0.7613	0.343229	0.101666
	0.872952	0.33829	0.209898	0.0995556
	0.638021	0.494209	0.109947	0.137133
	0.754633	0.230798	0.214475	0.0708952
	1.3742	0.789459	0.170758	0.157732
	0.623914	0.791833	0.258379	0.0801585
	1.53662	0.654367	0.438447	0.0940072
	1.64684	0.558022	0.562301	0.106377
	0.936589	0.789939	0.512729	0.0781431
	0.92543	0.757406	0.392621	0.256253
	0.766923	0.804926	0.25913	0.141701
	1.11533	0.677647	0.406004	0.130473
	1.40327	0.661763	0.356978	0.0729166
	1.53372	0.679578	0.283302	0.0784651
	1.02651	0.772274	0.347486	0.0772486
	0.494087	0.412615	0.268211	0.124688
	1.05317	0.423088	0.267119	0.148732
	0.547369	0.652594	0.328709	0.0833739
	0.830156	0.201348	0.595896	0.234471
	1.18414	0.590666	0.296207	0.260653
	1.22107	0.469094	0.248	0.215677
	0.533404	0.669039	0.659603	0.0886881
	0.843991	0.390819	0.323588	0.355951
	1.23102	0.314665	0.180947	0.384758
	1.17526	0.256587	0.491698	0.105862
	0.96925	0.463906	0.284053	0.339911
	0.756254	0.533795	0.498048	0.346813
	0.83691	0.794689	0.270669	0.346813
	1.04671	0.621337	0.569061	0.087716
	0.686854	0.750185	0.522083	0.108098
	0.767217	0.403479	0.478929	0.305272
	1.16939	0.64633	0.610577	0.112051
	0.764411	0.392124	0.691217	0.282136
	0.640459	0.637651	0.48405	0.180454
	0.437102	0.261188	0.296207	0.2137
	0.299193	0.539995	0.340727	0.124688
	0.63929	0.298514	0.476949	0.148732
	1.37325	0.601433	0.178147	0.0833739
	1.3487	0.653704		0.234471
	1.50999	0.486419		0.260653
	2.25563	0.369611		0.215677
	0.500212	0.348279		0.0886881
	1.0051	0.345941		0.355951
	0.991075	0.793561		0.384758
	0.841429	0.705907		0.105862
	1.42118	0.725776		0.339911
	0.457441	0.479176		0.346813
	0.645014	0.695389		0.346813
	1.19929	0.795899		0.087716
	0.664412	0.587867		0.108098
	0.714762	0.368147		0.305272
	1.5429	0.927158		0.112051
	1.69883	0.696964		0.282136
	0.814744	0.473575		0.180454
	1.42819	0.72791
	1.27706	0.606364
	1.22996	0.774473
	1.44393	0.833901
	0.736888	0.144584
	1.36224	0.865656
	1.00939	1.19614
	0.799498	0.903633
	1.38663	0.859629
	1.15125	0.825703
	0.825138	0.846668
	0.635997	0.661159
	0.924598	1.19585
	0.711337	0.890477
	0.948808	0.645929
	0.728809	0.927158
	1.18327	0.696964
	0.779105	0.473575
	1.00575	0.72791
	0.751825	0.606364
	0.783398	0.774473
	0.896931	0.833901
	0.75577	0.144584
	0.799994	0.865656
	0.918262	1.19614
	1.82364	0.903633
	0.453445	0.859629
	0.868394	0.825703
	1.60049	0.846668
	0.507946	0.661159
	1.0848	1.19585
	1.36868	0.890477
	0.728056	0.645929
	1.0864
	1.75684
	0.353709
	1.18563
	0.594373
	0.928034
	1.14292
	1.0442
	1.19894
	0.799489
	0.35461
	0.576813
	1.41933
	1.05155
	0.704579
	1.45245
	1.53424
	0.732867
	0.538641
	1.22718
	1.34685
	0.987979
	1.43615
	0.636532
	0.887399
	1.01014
	1.10269
	1.06576
	1.5968
	1.20701
	1.72168
	1.2803
	0.553556
	0.511794
	0.972818
	0.666561
	1.66763
	0.919182
	0.830335
	0.479039
	0.914678
	1.53825
	0.467984
	0.690308
	0.916316
	0.35461
	0.576813
	1.41933
	1.05155
	0.704579
	1.45245
	1.53424
	0.732867
	0.538641
	1.22718
	1.34685
	0.987979
	1.43615
	0.636532
	0.887399
	1.01014
	1.10269
	1.06576
	1.5968
	1.20701
	1.72168
	1.2803
	0.553556
	0.511794
	0.972818
	0.666561
	1.66763
	0.919182
	0.830335
	0.479039
	0.914678
	1.53825
	0.467984
	0.690308
	0.916316
	1.36885
	0.65257
	1.41043
	1.04239
	0.855367
	1.37247
	1.08555
	0.746116
	0.685345
	0.531574
	1.89667
	0.648814
	1.49005
	1.01952
	0.661105
	0.99753
	1.16079
	0.742907
	0.730548
	0.827781
	0.615561
	1.29217
	1.16591
Mean	1	0.641023	0.420874	0.225316
SEM	0.0241112	0.019822	0.02062	0.0138844
n	225	122	73	89
Normal distr.?	NO	YES	YES	NO
Equal varia.?	n.A.	NO	NO	NO
Paired?	n.A.	NO	NO	NO
TEST Name	n.A.	Mood's	Mood's	Mood's
TEST Score	n.A.	4.88498e-15	0	0

## Sheet: Fig 2c
	TASK-3	+TASK-5	+TASK-5	+TASK-5
	1 ng/µl	1 ng/µl	5 ng/µl	25 ng/µl
	1.57671	0.986022	1.19818	0.881492
	0.365804	0.90348	0.676809	1.22448
	0.648927	1.24909	0.583514	0.584996
	1.46849	1.70029	1.23003	0.580688
	0.838136	0.695316	0.963931	0.457099
	0.693317	1.14349	0.956693	0.287225
	0.6481	0.960588	0.821007	0.491391
	0.479294	1.28621	1.01621	0.492425
	1.21121	0.649996	0.502213	0.50273
	1.17513	1.02093	1.15338	0.454894
	0.992639	0.803327	0.518205	0.758524
	0.954901	1.40914	0.584479	0.366975
	1.63054	1.30189	1.12212	1.13022
	1.31681	0.686493	0.610017	0.683633
	1.0034	0.875698		0.777479
	1.1462	0.848614		0.698797
	0.973871	0.81132		0.470816
	1.0695	1.85379		0.473182
	1.11763	1.23704		0.273871
	1.11825	1.32683		0.203143
	1.28632	0.527825		0.291865
	0.639996	1.43027		0.283284
	0.89238	1.0312		0.138497
	0.942521	1.41215		0.739347
	0.814244	0.601263		0.56232
	0.854318	0.858872		0.513377
	1.22122	0.77067		0.781
	0.887682	0.950862		0.576899
	0.863378	1.06428		0.516501
	0.903836	0.901727		0.512336
	0.934803	1.07415		0.770587
	1.19591	0.709647		0.564403
	1.08278	1.27347		0.930952
	1.24807	0.981157		0.706024
	1.10507	1.30468		0.595643
	0.893099	0.832747		0.634372
	0.97598	0.70006		0.491
	0.953594	0.747996		0.635775
	1.01759	0.834377		0.63802
	0.858345	0.889647		0.40767
	0.559438	0.91467		0.335564
	0.659222			0.295442
	0.493592			0.129624
	0.749094			0.255881
	0.837315			0.539539
	0.563236			0.521582
	1.17358			0.257003
	1.03613			0.274626
	1.7359			0.439706
	0.513377			0.729432
	0.977812			0.458762
	0.938241			0.648756
	1.75361			0.796758
	1.97541			0.681392
	1.03404			0.379227
	0.551884			0.361236
	1.06224			0.385732
	1.19916			0.41521
	1.04793			0.268502
	0.927289			0.136514
	0.820672			0.176681
	0.95226			0.551382
	1.71289			0.403837
	1.00445			0.360772
	0.269349			0.364152
	0.852376			0.375533
	1.60375			0.454388
	0.995748			0.365992
	0.550621			0.267541
	1.90177			0.470733
	1.86179			0.423069
	0.742099			0.636657
	1.98704			0.364837
	0.741984			0.448141
	0.976672			0.406725
	0.612887			0.665538
	0.672795			0.389035
	0.866403			0.272611
	0.780516			0.228213
	0.704822			0.27167
	0.600602			0.357053
	0.989343			0.378739
	1.05057			0.237033
	0.792569			0.251613
	1.11757			0.418179
	0.956183			0.207285
	1.06589			0.485907
	1.06379			0.258902
	0.969618			0.256922
	1.18209			0.331251
	0.818027			0.269184
	1.22894			0.394175
	0.7654			0.348485
	1.40765			0.277751
	0.818015			0.356196
	0.958176			0.378655
	0.875026			0.328934
	1.29645			0.452549
	1.03635			0.221176
	1.07511			0.423488
	0.8715			0.287274
	0.910252			0.221863
	0.904859			0.258046
	1.21716			0.217286
	0.693529			0.296019
	0.692082			0.200786
	0.781581			0.207631
	0.907261			0.168785
	1.00524			0.233286
	1.20369			0.209025
	1.11463			0.266431
	1.17018			0.199121
	1.02058			0.167641
	0.732028			0.353799
	1.24056			0.286115
	0.990663			0.2352
	1.07742			0.282952
	0.998124			0.230623
	0.802103			0.205467
	1.23033			0.304104
	0.572104			0.229789
	0.508997			0.50513
	1.02809			0.738403
	0.68933			0.325772
	0.670916			0.649263
	0.867623			0.430688
	0.798233			0.295932
	1.011			0.441902
	1.06104			0.75722
	0.736249			0.607702
	0.498968			0.90205
	0.660055			0.386973
	1.68319			0.575327
	0.981291			0.293524
	1.6912			0.694562
	1.09762			0.29118
	0.921471			0.511782
	1.96144			0.46528
	1.34678			0.897995
	1.18385			0.499681
	0.884037			0.365052
	0.529058			0.647299
	0.800768			0.340977
	0.495585			0.342814
	1.1729			0.350417
	0.650449
	1.20317
	0.957801
	1.68356
	0.461596
	1.21794
	2.28329
	0.659851
	1.06487
	0.975922
	0.885894
	0.544854
	1.40414
	0.420614
	1.0484
	1.15173
	1.51659
	1.17555
	0.948932
	1.29447
	0.529648
	1.35257
	1.25209
	0.900719
	0.800935
	0.732068
Mean	1	1.01369	0.852628	0.436576
SEM	0.0264918	0.0465143	0.0720434	0.016899
n	171	41	14	145
Normal distr.?	NO			NO
Equal varia.?	n.A.			NO
Paired?	n.A.			NO
TEST Name	n.A.			Mood's
TEST Score	n.A.			0

## Sheet: Fig 2e
	TASK-1 HA	+TASK-5	+TASK-3	ni
	50 ng/µl	+100 ng/µl	25 ng/µl
	1.98764	1.86715	3.24758	0.115738
	0.147999	0.541889	4.0958	0.148881
	0.71957	1.46719	1.85406	0.202411
	0.962497	0.834622	3.66639	0.0918124
	3.20536	0.952746	2.9206	0.0160272
	0.227831	1.03372	0.619647	0.0179878
	0.152929	0.507289	3.50949	0.201102
	2.75202	0.144094	2.44553	0.177116
	0.118657	0.742773	3.49004	0.0804194
	4.41976	0.988554	1.30457	0.0427231
	1.67179	1.18697	2.65099	0.0891185
	0.508017	0.588642	1.13674	0.0184956
	0.407288	0.249884	0.489944	0.236384
	0.622292	0.426354	1.98869	0.022813
	0.878212	0.551915	1.04921	0.050398
	1.03971	0.358734	1.95358	0.0292822
	0.274318	0.0875734	1.01986	0.032579
	0.32474	1.26167	0.289072	0.183272
	0.240803	0.467017	0.686167	0.0904701
	0.275196	0.583621	0.549099	0.0739141
	0.0633774	0.856194	0.576682	0.127773
	0.803884	1.25904	2.94238	0.0169055
	1.17693	0.227668	0.54708	0.0169865
	4.19529	0.853039	4.92861	0.00909001
	0.94551	1.06908	2.96849	0.0482976
	0.889945	0.111674	1.88018	0.00787241
	2.43725	0.0940186	1.69974	0.0280246
	1.95424	0.860014	2.44822	0.0144597
	0.894109	1.08012	0.597673	0.0256759
	1.14093	0.538511	1.07965	0.0243448
	2.05102	0.158269	2.05412	0.0295314
	0.647273	0.336015	2.10282	0.0523212
	1.04326	0.46082	1.94669	0.0321802
	1.36499	0.15256	0.284616	0.00617145
	1.21152	0.258035	0.704364	0.0333806
	0.139113	0.056778	0.542413	0.048122
	0.336359	0.267668	1.90531	0.0196092
	0.881672	0.0692002	0.139916	0.0275447
	1.03368	0.0160553	0.47656	0.0349435
	0.0685799	0.328608	0.128003	0.00657508
	0.770707	0.0444575	0.317874	0.00384008
	0.378722	0.0414729	0.117164	0.0201609
	0.280846	0.0166644	1.9869	0.00789427
	0.518762	0.352773	1.94413	0.00620771
	0.302873	0.655582	1.88489	0.0233961
	0.029852	0.705113	0.133715	0.024248
	0.502683	0.17378	0.53038	0.0317024
	0.79667	0.24806	1.10469	0.0112485
	1.81608	0.0671597	1.29155	0.0176956
	1.29277	0.479306	1.00059	0.0109251
	0.0403796	0.175594	0.941064	0.0117847
	0.836964	0.718585	2.02785	0.00848816
	0.0623301	0.138533		0.0239603
	1.08913	0.389671		0.00274025
	1.2719	0.0663044		0.0139325
	0.774418			0.0235047
	2.01936			0.0184547
				0.0162697
				0.0118352
				0.0135971
				0.0223069
				0.0157926
				0.00809362
				0.0128248
				0.00266968
				0.0130235
				0.00433875
				0.00533509
				0.00450657
				0.0052284
				0.00279164
				0.00536827
				0.0136304
				0.00712611
				0.0108233
				0.00985449
Mean	1	0.51216	1.5808	0.0391626
SEM	0.126518	0.0573458	0.161056	0.00599757
n	57	55	52	76
Normal distr.?	NO	NO	NO
Equal varia.?	n.A.	NO	NO
Paired?	n.A.	NO	NO
TEST Name	n.A.	Mood's	Mood's
TEST Score	n.A.	0.014	0.0055

## Sheet: Fig 2f
	TASK-3 HA	+TASK-5	+TASK-1	ni
	50 ng/µl	100 ng/µl	100 ng/µl
	0.314447	0.757286	0.356578	0.28598
	0.194874	1.03715	1.17776	0.551667
	0.466964	1.14621	0.134242	0.114867
	1.99151	0.953006	1.29877	0.25861
	1.37403	0.0490572	1.18975	0.236884
	1.71115	0.133228	1.18275	0.138841
	0.669587	0.221639	1.54373	0.308479
	1.13764	0.0271577	1.1853	0.506083
	0.572133	0.757335	1.00878	0.279784
	0.602713	0.188088	0.258572	0.12048
	1.39517	0.504526	0.340041	0.252149
	1.97443	0.414494	0.91256	0.318874
	2.04997	0.485031	0.321531	0.276269
	0.734965	0.157796	0.395854	0.930492
	0.327091	0.878707	0.882424	0.351966
	1.06726	0.0983351	0.496381	0.384257
	0.296966	0.77623	1.09832	0.177442
	0.765014	0.564282	0.983472	0.192349
	1.67175	0.288299	0.616549	0.221821
	1.65646	0.380048	0.126713	0.221219
	1.69617	0.104756	0.790712	0.370987
	0.346927	0.152269	0.878944	0.411014
	0.265729	0.723681	0.873663	0.458131
	1.07057	0.566764	0.108744	0.255286
	0.646486	0.159846	0.123332	0.0777435
	3.09658	0.450181	0.542032	0.188153
	1.23732	0.85955	2.3566	0.0196084
	0.314031	0.97523	0.634349	0.0525747
	0.862623	0.379318	0.712505	0.0579258
	2.06888	0.239624	1.4169	0.0184168
	2.49572	0.543753	0.39952	0.0348045
	0.794901	0.59007	2.35265	0.0128148
	0.281807	0.608081	0.809733	0.083071
	0.404762	0.255422	1.69967	0.00691934
	0.499043	0.28998	0.161859	0.0614833
	0.947782	0.450181	1.06961	0.0122451
	1.3828	0.244784	1.65259	0.0368529
	2.06475	0.0589011	2.25837	0.0352656
	0.125007	0.256405	3.25982	0.0173021
	0.174786	0.141617	1.08995	0.026667
	0.206203	0.0832302	0.224884	0.074806
	0.58481	0.222545	0.951148	0.013243
	1.66872	0.370766	1.04394	0.00821526
	0.24367	0.112638	2.79085	0.00953109
	0.497519	1.1756	0.230816	0.0143444
	1.2926	0.079863	1.64136	0.0298784
	0.755681	0.312792	2.49599	0.0107457
	1.19359	1.43279	3.14646	0.111701
	0.381869	0.651603	0.642576	0.0884375
	0.464666	0.572491		0.0725426
	1.66292	1.06118		0.0353744
	1.88361	0.328006		0.0106351
	1.98099	0.238195		0.0547041
	0.946224			0.225731
	0.464576			0.0149671
	0.962846			0.0578079
	0.620022			0.0355025
	1.23225			0.0850142
	0.740851			0.0374733
	2.34369			0.0541431
	0.480421			0.0500677
	0.541349			0.0266061
	1.4898
	1.87885
	0.567343
	0.595964
	1.54173
	0.378162
	0.531329
	0.64158
	0.88287
	0.591684
	1.00081
Mean	1	0.462453	1.05856	0.15302
SEM	0.0780071	0.0471773	0.114684	0.0220143
n	73	53	49	62
Normal distr.?	NO	NO
Equal varia.?	n.A.	NO
Paired?	n.A.	NO
TEST Name	n.A.	Mood's
TEST Score	n.A.	0.000150827

## Sheet: Fig 2g
	TASK-5 HA	+TASK-1	+TASK-1	ni
	100 ng/µl	50 ng/µl	100 ng/µl
	1.50753	1.31869	2.92558	0.724764
	3.44095	1.45104	4.11634	0.93231
	1.17695	1.139	2.55013	1.26752
	1.46747	0.820173	5.12252	0.57494
	1.67549	1.1877	3.90303	0.100365
	0.48166	1.29039	0.51915	0.112642
	0.0733938	1.18556	1.56894	1.25932
	0.646245	0.838585	1.57254	1.10912
	1.42788	3.2881	2.97277	0.503596
	0.841807	0.797377	2.87515	0.267537
	1.45923	1.72493	4.3719	0.558071
	0.272629	0.555635	3.19223	0.115822
	1.0091	1.79412		1.48027
	0.368133	1.69457		0.142858
	0.325474	0.331896		0.315598
	0.657454	0.805403		0.183369
	0.656496	1.61861		0.204013
	0.476904	0.559878		3.19874
	1.03521	1.34908		1.57902
	3.78091	1.08995		1.29006
	3.56532	6.30794		2.23009
	1.34815	8.38801		0.29506
	0.869245	3.98646		0.296474
	2.34025	2.71883		0.158652
	1.7573	1.36585		0.84296
	0.222298	1.6168		0.137401
	0.769985	1.76079		0.489127
	0.815744	1.33528		0.252371
	0.166334	2.86059		0.448133
	0.403103	0.954016		0.424901
	0.439307	2.06503		0.515425
	0.344287	0.243436		0.913187
	0.242275	1.49549		0.561656
	0.753403	0.944036		0.107713
	1.74503	3.4742		0.582608
	0.021286	0.94502		0.839895
	0.229923	1.79372		0.342249
	0.143353	0.775075		0.480751
	0.0424896	0.743371		0.609885
	1.6475	0.429271		0.114758
	2.35099	0.737176		0.0670227
	0.820021	2.12772		0.351878
	1.67597	0.589631		0.137782
	1.39055	0.274863		0.108346
	1.84197	1.18084		1.06858
	0.284211	2.82819		1.10749
	0.720189	1.67268		1.44796
	0.981918	3.11722		0.513759
	1.11278	1.23435		0.808218
	0.336338	1.02985		0.498989
	4.01322	0.378988		0.538248
	0.301207	4.26869		0.387683
	0.387249	0.674615		1.09435
	0.717724	0.596201		0.125156
	1.13718	1.29401		0.636346
	0.27298	1.3706		1.07354
	1.54361	0.74975		0.84289
	0.643051	1.41373		0.743092
	0.502242	0.916024		0.540555
	0.604802	1.54958		0.621027
	1.53546	1.70766		1.01883
	0.7701	1.35104		0.721304
	0.2671	2.65125		0.369663
	0.374163	1.84279		0.585752
	0.331579	1.3803		0.121934
	0.435904	0.594645		0.594827
	1.5879	0.490186		0.198166
	1.16691	0.632824		0.243672
	1.52199	0.510547		0.20583
	1.12335	0.439376		0.238799
	0.865876	1.03978		0.127504
	0.88221	0.93391		0.245187
	0.653754	0.695949		0.622546
	1.05072			0.325474
	0.514959			0.494338
	0.997211			0.450088
	0.942781			2.05933
	1.05948			2.42067
	1.45916			1.99762
	1.07482			1.42509
	1.33578			3.02326
	0.708373			1.47547
	0.565037			0.843652
	0.513702			0.394483
	0.975979			0.441902
	1.41507			2.25961
	0.554901			1.32464
	0.782615			1.71299
	0.778499			2.32679
	1.17236			2.20791
	0.532213			1.31919
	1.43827			0.952638
	1.81821			0.957353
	0.843202			2.91335
	0.664664			1.99151
				0.690266
				0.795352
				1.58054
				0.536427
				1.32449
				1.39221
				1.21911
				0.816056
				1.12979
				0.534331
				2.13603
				3.1509
				1.94362
				0.950092
				1.22162
				0.670345
				1.06068
Mean	1	1.52492	2.97419	0.88428
SEM	0.0790977	0.154277	0.378817	0.0686065
n	95	73	12	112
Normal distr.?	NO		YES
Equal varia.?	n.A.		NO
Paired?	n.A.		NO
TEST Name	n.A.		Mood's
TEST Score	n.A.		0.00195

## Sheet: Fig 2h
	TASK-5 HA	+TASK-3	+TASK-3	+TASK-3	ni
	100 ng/µl	25 ng/µl	50 ng/µl	100 ng/µl
	1.50753	1.93057	1.80862	9.03555	0.724764
	3.44095	1.81933	2.55111	3.36221	0.93231
	1.17695	0.999358	1.58666	6.55503	1.26752
	1.46747	1.65641	1.18344	2.47131	0.57494
	1.67549	2.05112	1.95393	6.0638	0.100365
	0.48166	1.92734	1.40368	3.61844	0.112642
	0.0733938	0.681101	1.81002	7.58897	1.25932
	0.646245	1.7861	2.03209	4.5123	1.10912
	1.42788	2.17086	2.12109	5.11248	0.503596
	0.841807	2.51836	1.69222	1.3948	0.267537
	1.45923	1.20663	2.02686	7.7914	0.558071
	0.272629	1.38755	1.81568	3.51766	0.115822
	1.0091	0.554372	1.2939	3.68903	1.48027
	0.368133	1.31065	1.81972	7.68742	0.142858
	0.325474	1.32211	1.18885	5.04066	0.315598
	0.657454	0.564436	1.53979	4.27561	0.183369
	0.656496	0.317154	0.823041	5.84196	0.204013
	0.476904	1.59261	2.81413	2.08432	3.19874
	1.03521	0.875468	3.84619	13.0994	1.57902
	3.78091	0.348061	5.89517	4.3522	1.29006
	3.56532	0.475131	2.5855	10.5817	2.23009
	1.34815	0.667879	5.42742	5.40895	0.29506
	0.869245	0.71841	5.21178	5.43462	0.296474
	2.34025	5.97743	2.96644	4.13963	0.158652
	1.7573	3.73728	2.15518	8.96956	0.84296
	0.222298	2.75211	1.9145	10.0852	0.137401
	0.769985	2.07492	5.45401	2.50179	0.489127
	0.815744	0.718409	3.37954	4.38988	0.252371
	0.166334	1.97072	4.71228	12.1575	0.448133
	0.403103	1.35092	3.97638	3.55531	0.424901
	0.439307	1.07894	1.74124	11.5855	0.515425
	0.344287	0.691409	2.93412	1.9663	0.913187
	0.242275	0.700778	3.20062	4.03243	0.561656
	0.753403	1.56523	5.18572	2.6835	0.107713
	1.74503	0.415354		8.03706	0.582608
	0.021286	0.342115		5.51831	0.839895
	0.229923	0.358333		4.39365	0.342249
	0.143353	0.545039		7.64279	0.480751
	0.0424896	0.713935		2.15081	0.609885
	1.6475	0.561044			0.114758
	2.35099	0.781768			0.0670227
	0.820021	0.140618			0.351878
	1.67597	0.227244			0.137782
	1.39055	1.6873			0.108346
	1.84197	3.07839			1.06858
	0.284211	0.122826			1.10749
	0.720189	0.802005			1.44796
	0.981918	0.825951			0.513759
	1.11278	1.49522			0.808218
	0.336338	2.28826			0.498989
	4.01322	3.97597			0.538248
	0.301207	2.12566			0.387683
	0.387249	2.29766			1.09435
	0.717724	0.947764			0.125156
	1.13718	0.493365			0.636346
	0.27298	1.60659			1.07354
	1.54361	0.742136			0.84289
	0.643051	1.20269			0.743092
	0.502242	1.34043			0.540555
	0.604802	0.343811			0.621027
	1.53546	0.934613			1.01883
	0.7701	1.39377			0.721304
	0.2671	1.22243			0.369663
	0.374163	0.515463			0.585752
	0.331579	0.386912			0.121934
	0.435904	0.650709			0.594827
	1.5879	1.65141			0.198166
	1.16691	0.888461			0.243672
	1.52199	0.859654			0.20583
	1.12335	0.419521			0.238799
	0.865876	0.846373			0.127504
	0.88221	0.191959			0.245187
	0.653754	0.880389			0.622546
	1.05072	0.431691			0.325474
	0.514959	2.21826			0.494338
	0.997211				0.450088
	0.942781				2.05933
	1.05948				2.42067
	1.45916				1.99762
	1.07482				1.42509
	1.33578				3.02326
	0.708373				1.47547
	0.565037				0.843652
	0.513702				0.394483
	0.975979				0.441902
	1.41507				2.25961
	0.554901				1.32464
	0.782615				1.71299
	0.778499				2.32679
	1.17236				2.20791
	0.532213				1.31919
	1.43827				0.952638
	1.81821				0.957353
	0.843202				2.91335
	0.664664				1.99151
					0.690266
					0.795352
					1.58054
					0.536427
					1.32449
					1.39221
					1.21911
					0.816056
					1.12979
					0.534331
					2.13603
					3.1509
					1.94362
					0.950092
					1.22162
					0.670345
					1.06068
Mean	1	1.25936	2.70738	5.70075	0.88428
SEM	0.0790977	0.113776	0.245694	0.481747	0.0686065
n	95	75	34	39	112
Normal distr.?	NO		NO	NO
Equal varia.?	n.A.		NO	NO
Paired?	n.A.		NO	NO
TEST Name	n.A.		Mood's	Mood's
TEST Score	n.A.		1.13403e-10	1.19904e-13

## Sheet: Fig 2i
	TASK-1	+TASK-3	+TASK-3 G95E	TASK-3 G95E
	50 ng/µl	50 ng/µl	50 ng/µl	250 ng/µl
	0.738215	35.9639	0.316729	0.137811
	0.770993	23.8069	0.376369	0.123407
	1.08452	13.3111	0.296681	0.270989
	1.26551	26.8201	0.189195	0.164009
	0.976211	17.5583	0.348571	0.130567
	1.07455	20.7247	0.351688	0.13621
	0.575751	18.3189	0.470966	0.0894592
	0.8508	29.9537	0.21851	0.111529
	1.30399	43.3035	0.459931	0.178413
	1.55339	47.0048	0.277138	0.299714
	1.14438	51.0027	0.505925	0.14396
	1.01754	39.0512	0.563458	0.205621
	0.644157	2.6949	0.196945	0.158365
	1.11279	30.3159	0.408716	0.176391
	1.08559	33.0696	0.148593	0.207222
	1.2062	22.3859	0.605661	0.23443
	1.70921	32.111	0.623687	0.248329
	1.34855	38.6966	0.241675	0.213371
	1.16332	64.7274	0.226765	0.17378
	0.771886	29.7195	0.761414	0.221626
	0.733647	44.2107	0.413601	0.186668
	1.07884	39.234	0.36685	0.152721
	0.925111	29.4525	0.583001	0.161481
	0.831939	47.8253	0.893581	0.161987
	1.32404	56.6786	0.177402	0.104693
	0.711753	57.2749	0.256306	0.0812319
	1.43708	37.2646	0.345359	0.118327
	0.578768	13.3672	0.145186	0.106085
	0.7377	21.1379	0.227646	0.112062
	1.23519	7.75921	0.301631	0.0945795
	0.741193	21.0978	0.183427	0.104693
	0.800686	22.3261	0.144203	0.0812319
	1.05306	15.5475	0.218679	0.118327
	1.84724	34.3762	0.287833	0.106085
	0.594235	11.7303	0.285376	0.112062
	0.706367	11.8638	0.273503	0.0945795
	0.872952	15.6588	0.455292
	0.638021	10.2023	0.468394
	0.754633	6.93583	0.306258
	1.3742	9.33758	0.330005
	0.623914	15.4586	0.306258
	1.53662	17.9226	0.256306
	1.64684	13.9957	0.345359
	0.936589	27.8662	0.145186
	0.92543	15.2576	0.227646
	0.766923	18.0414	0.301631
	1.11533	19.5022	0.183427
	1.40327	13.3672	0.144203
	1.53372	21.1379	0.218679
	1.02651	7.75921	0.287833
	0.494087	21.0978	0.285376
	1.05317	22.3261	0.273503
	0.547369	15.5475	0.455292
	0.830156	34.3762	0.468394
	1.18414	11.7303	0.306258
	1.22107	11.8638	0.330005
	0.533404	15.6588	0.306258
	0.843991	10.2023
	1.23102	6.93583
	1.17526	9.33758
	0.96925	15.4586
	0.756254	17.9226
	0.83691	13.9957
	1.04671	27.8662
	0.686854	15.2576
	0.767217	18.0414
	1.16939	19.5022
	0.764411
	0.640459
	0.437102
	0.299193
	0.63929
	1.37325
	1.3487
	1.50999
	2.25563
	0.500212
	1.0051
	0.991075
	0.841429
	1.42118
	0.457441
	0.645014
	1.19929
	0.664412
	0.714762
	1.5429
	1.69883
	0.814744
	1.42819
	1.27706
	1.22996
	1.44393
	0.736888
	1.36224
	1.00939
	0.799498
	1.38663
	1.15125
	0.825138
	0.635997
	0.924598
	0.711337
	0.948808
	0.728809
	1.18327
	0.779105
	1.00575
	0.751825
	0.783398
	0.896931
	0.75577
	0.799994
	0.918262
	1.82364
	0.453445
	0.868394
	1.60049
	0.507946
	1.0848
	1.36868
	0.728056
	1.0864
	1.75684
	0.353709
	1.18563
	0.594373
	0.928034
	1.14292
	1.0442
	1.19894
	0.799489
	0.35461
	0.576813
	1.41933
	1.05155
	0.704579
	1.45245
	1.53424
	0.732867
	0.538641
	1.22718
	1.34685
	0.987979
	1.43615
	0.636532
	0.887399
	1.01014
	1.10269
	1.06576
	1.5968
	1.20701
	1.72168
	1.2803
	0.553556
	0.511794
	0.972818
	0.666561
	1.66763
	0.919182
	0.830335
	0.479039
	0.914678
	1.53825
	0.467984
	0.690308
	0.916316
	0.35461
	0.576813
	1.41933
	1.05155
	0.704579
	1.45245
	1.53424
	0.732867
	0.538641
	1.22718
	1.34685
	0.987979
	1.43615
	0.636532
	0.887399
	1.01014
	1.10269
	1.06576
	1.5968
	1.20701
	1.72168
	1.2803
	0.553556
	0.511794
	0.972818
	0.666561
	1.66763
	0.919182
	0.830335
	0.479039
	0.914678
	1.53825
	0.467984
	0.690308
	0.916316
	1.36885
	0.65257
	1.41043
	1.04239
	0.855367
	1.37247
	1.08555
	0.746116
	0.685345
	0.531574
	1.89667
	0.648814
	1.49005
	1.01952
	0.661105
	0.99753
	1.16079
	0.742907
	0.730548
	0.827781
	0.615561
	1.29217
	1.16591
Mean	1	23.75	0.334978	0.153389
SEM	0.0241112	1.67269	0.0203499	0.00925679
n	225	67	57	36
Normal distr.?	NO	NO	NO	NO
Equal varia.?	n.A.	NO	NO	NO
Paired?	n.A.	NO	NO	NO
TEST Name	n.A.	Mood's	Mood's	Mood's
TEST Score	n.A.	0	3.33067e-16	1.21469e-10
			Mood's (C vs. D)	Mood's (D vs. E)
			0	1.08654e-08

## Sheet: Fig 2j
	hTASK-3	+TASK-3 G95E	+TASK-3 G95E
	1 ng/µl	1 ng/µl	25 ng/µl
	1.57671	0.124841	0.0907385
	0.365804	0.106614	0.0922366
	0.648927	0.106094	0.0742387
	1.46849	0.15938	0.0565113
	0.838136	0.129481	0.0417177
	0.693317	0.111753	0.0424875
	0.6481	0.128274	0.0644179
	0.479294	0.109589	0.0485215
	1.21121	0.124446	0.0449219
	1.17513	0.101683	0.0510807
	0.992639	0.107113	0.102411
	0.954901	0.206612	0.0585504
	1.63054	0.103618	0.0680591
	1.31681	0.166246	0.054285
	1.0034	0.157091	0.0537856
	1.1462	0.160525	0.226046
	0.973871	0.115311	0.20497
	1.0695	0.134495	0.182861
	1.11763	0.123447	0.181622
	1.11825	0.177545	0.314067
	1.28632	0.167245	0.464075
	0.639996	0.220968	0.288446
	0.89238	0.259829	0.255696
	0.942521	0.244022	0.216334
	0.814244	0.643218	0.288756
	0.854318	0.241542
	1.22122	0.186684
	0.887682	0.234517
	0.863378	0.292888
	0.903836	0.278425
	0.934803	0.293198
	1.19591	0.214061
	1.08278	0.210962
	1.24807
	1.10507
	0.893099
	0.97598
	0.953594
	1.01759
	0.858345
	0.559438
	0.659222
	0.493592
	0.749094
	0.837315
	0.563236
	1.17358
	1.03613
	1.7359
	0.513377
	0.977812
	0.938241
	1.75361
	1.97541
	1.03404
	0.551884
	1.06224
	1.19916
	1.04793
	0.927289
	0.820672
	0.95226
	1.71289
	1.00445
	0.269349
	0.852376
	1.60375
	0.995748
	0.550621
	1.90177
	1.86179
	0.742099
	1.98704
	0.741984
	0.976672
	0.612887
	0.672795
	0.866403
	0.780516
	0.704822
	0.600602
	0.989343
	1.05057
	0.792569
	1.11757
	0.956183
	1.06589
	1.06379
	0.969618
	1.18209
	0.818027
	1.22894
	0.7654
	1.40765
	0.818015
	0.958176
	0.875026
	1.29645
	1.03635
	1.07511
	0.8715
	0.910252
	0.904859
	1.21716
	0.693529
	0.692082
	0.781581
	0.907261
	1.00524
	1.20369
	1.11463
	1.17018
	1.02058
	0.732028
	1.24056
	0.990663
	1.07742
	0.998124
	0.802103
	1.23033
	0.572104
	0.508997
	1.02809
	0.68933
	0.670916
	0.867623
	0.798233
	1.011
	1.06104
	0.736249
	0.498968
	0.660055
	1.68319
	0.981291
	1.6912
	1.09762
	0.921471
	1.96144
	1.34678
	1.18385
	0.884037
	0.529058
	0.800768
	0.495585
	1.1729
	0.650449
	1.20317
	0.957801
	1.68356
	0.461596
	1.21794
	2.28329
	0.659851
	1.06487
	0.975922
	0.885894
	0.544854
	1.40414
	0.420614
	1.0484
	1.15173
	1.51659
	1.17555
	0.948932
	1.29447
	0.529648
	1.35257
	1.25209
	0.900719
	0.800935
	0.732068
Mean	1	0.186113	0.142673
SEM	0.0264918	0.0176938	0.0226538
n	171	33	25
Normal distr.?	NO	NO	NO
Equal varia.?	n.A.	NO	NO
Paired?	n.A.	NO	NO
TEST Name	n.A.	Mood's	Mood's
TEST Score	n.A.	3.50927e-10	8.64917e-08

## Sheet: Fig 2k
	TASK-1	+TASK-5	+TASK-5 G95E	TASK-5 G95E
	50 ng/µl	250 ng/µl	250 ng/µl	250 ng/µl
	0.738215	0.521596	0.0278226	0.0082973
	0.770993	0.340605	0.043809	0.00566768
	1.08452	0.22517	0.0347604	0.00615664
	1.26551	0.246547	0.0448793	0.0076712
	0.976211	0.497369	0.0305029	0.00636832
	1.07455	0.376233	0.0323186	0.00697056
	0.575751	0.337755	0.0512626	0.0062431
	0.8508	0.468866	0.0540442	0.00766225
	1.30399	0.313528	0.0548283	0.00973434
	1.55339	0.302127	0.0415252	0.00667838
	1.14438	0.237996	0.0440565	0.00785306
	1.01754	0.487393	0.0343013	0.0088429
	0.644157	0.631331	0.032101	0.00768014
	1.11279	0.0940583	0.0183238	0.00768014
	1.08559	0.101679	0.0326823	0.00904265
	1.2062	0.205695	0.0462925	0.00802002
	1.70921	0.520081	0.0223458	0.012999
	1.34855	0.222057	0.0381056	0.00810947
	1.16332	0.165958	0.039325	0.00940937
	0.771886	0.20102	0.0271608
	0.733647	0.515406	0.0237649
	1.07884	0.478007	0.0398348
	0.925111	0.179983	0.0107903
	0.831939	0.295686	0.0178543
	1.32404	0.286337	0.0142251
	0.711753	0.262962	0.018794
	1.43708	0.109806	0.0168498
	0.578768	0.228976	0.0257607
	0.7377	0.175731	0.0398886
	1.23519	0.0907127	0.0289362
	0.741193	0.194061	0.0476006
	0.800686	0.16046	0.0328894
	1.05306	0.12505	0.0315609
	1.84724	0.141865	0.0276401
	0.594235	0.190397	0.0360326
	0.706367	0.101666	0.0331163
	0.872952	0.0995556	0.0323386
	0.638021	0.137133	0.0321442
	0.754633	0.0708952	0.044101
	1.3742	0.157732	0.0107903
	0.623914	0.0801585	0.0178543
	1.53662	0.0940072	0.0142251
	1.64684	0.106377	0.018794
	0.936589	0.0781431	0.0168498
	0.92543	0.256253	0.0257607
	0.766923	0.141701	0.0398886
	1.11533	0.130473	0.0289362
	1.40327	0.0729166	0.0476006
	1.53372	0.0784651	0.0328894
	1.02651	0.0772486	0.0315609
	0.494087	0.124688	0.0276401
	1.05317	0.148732	0.0360326
	0.547369	0.0833739	0.0331163
	0.830156	0.234471	0.0323386
	1.18414	0.260653	0.0321442
	1.22107	0.215677	0.044101
	0.533404	0.0886881
	0.843991	0.355951
	1.23102	0.384758
	1.17526	0.105862
	0.96925	0.339911
	0.756254	0.346813
	0.83691	0.346813
	1.04671	0.087716
	0.686854	0.108098
	0.767217	0.305272
	1.16939	0.112051
	0.764411	0.282136
	0.640459	0.180454
	0.437102	0.2137
	0.299193	0.124688
	0.63929	0.148732
	1.37325	0.0833739
	1.3487	0.234471
	1.50999	0.260653
	2.25563	0.215677
	0.500212	0.0886881
	1.0051	0.355951
	0.991075	0.384758
	0.841429	0.105862
	1.42118	0.339911
	0.457441	0.346813
	0.645014	0.346813
	1.19929	0.087716
	0.664412	0.108098
	0.714762	0.305272
	1.5429	0.112051
	1.69883	0.282136
	0.814744	0.180454
	1.42819
	1.27706
	1.22996
	1.44393
	0.736888
	1.36224
	1.00939
	0.799498
	1.38663
	1.15125
	0.825138
	0.635997
	0.924598
	0.711337
	0.948808
	0.728809
	1.18327
	0.779105
	1.00575
	0.751825
	0.783398
	0.896931
	0.75577
	0.799994
	0.918262
	1.82364
	0.453445
	0.868394
	1.60049
	0.507946
	1.0848
	1.36868
	0.728056
	1.0864
	1.75684
	0.353709
	1.18563
	0.594373
	0.928034
	1.14292
	1.0442
	1.19894
	0.799489
	0.35461
	0.576813
	1.41933
	1.05155
	0.704579
	1.45245
	1.53424
	0.732867
	0.538641
	1.22718
	1.34685
	0.987979
	1.43615
	0.636532
	0.887399
	1.01014
	1.10269
	1.06576
	1.5968
	1.20701
	1.72168
	1.2803
	0.553556
	0.511794
	0.972818
	0.666561
	1.66763
	0.919182
	0.830335
	0.479039
	0.914678
	1.53825
	0.467984
	0.690308
	0.916316
	0.35461
	0.576813
	1.41933
	1.05155
	0.704579
	1.45245
	1.53424
	0.732867
	0.538641
	1.22718
	1.34685
	0.987979
	1.43615
	0.636532
	0.887399
	1.01014
	1.10269
	1.06576
	1.5968
	1.20701
	1.72168
	1.2803
	0.553556
	0.511794
	0.972818
	0.666561
	1.66763
	0.919182
	0.830335
	0.479039
	0.914678
	1.53825
	0.467984
	0.690308
	0.916316
	1.36885
	0.65257
	1.41043
	1.04239
	0.855367
	1.37247
	1.08555
	0.746116
	0.685345
	0.531574
	1.89667
	0.648814
	1.49005
	1.01952
	0.661105
	0.99753
	1.16079
	0.742907
	0.730548
	0.827781
	0.615561
	1.29217
	1.16591
Mean	1	0.225316	0.0320552	0.00795192
SEM	0.0241112	0.0138844	0.0014523	0.000381135
n	225	89	56	19
Normal distr.?	NO	NO	YES
Equal varia.?	n.A.	NO	NO
Paired?	n.A.	NO	NO
TEST Name	n.A.	Mood's	Mood's
TEST Score	n.A.	0	1.11022e-16
			Mood's (C vs. D)
			0

## Sheet: Fig 2 l
	hTASK-3	+TASK-5	+TASK-5 G95E	TASK-5 G95E
	1 ng/µl	25 ng/µl	25 ng/µl	25 ng/µl
	1.57671	0.881492	0.137085	0.0183435
	0.365804	1.22448	0.111536	0.0162227
	0.648927	0.584996	0.274324	0.0191863
	1.46849	0.580688	0.202917	0.0129922
	0.838136	0.457099	0.207552	0.0215178
	0.693317	0.287225	0.155681	0.0176974
	0.6481	0.491391	0.133644	0.0175148
	0.479294	0.492425	0.125329	0.0183435
	1.21121	0.50273	0.194517	0.0214055
	1.17513	0.454894	0.178997	0.020633
	0.992639	0.758524	0.137942	0.0216442
	0.954901	0.366975	0.130905	0.02281
	1.63054	1.13022	0.136987	0.024327
	1.31681	0.683633	0.0903974	0.0294536
	1.0034	0.777479	0.150428	0.0250714
	1.1462	0.698797	0.268243	0.0209981
	0.973871	0.470816	0.134163	0.0211807
	1.0695	0.473182	0.11162	0.0226977
	1.11763	0.273871	0.157915
	1.11825	0.203143	0.209181
	1.28632	0.291865	0.271754
	0.639996	0.283284	0.159881
	0.89238	0.138497	0.28667
	0.942521	0.739347	0.208998
	0.814244	0.56232	0.219125
	0.854318	0.513377	0.207285
	1.22122	0.781	0.140161
	0.887682	0.576899	0.154657
	0.863378	0.516501	0.352031
	0.903836	0.512336	0.250951
	0.934803	0.770587	0.135244
	1.19591	0.564403	0.247892
	1.08278	0.930952	0.111254
	1.24807	0.706024	0.185534
	1.10507	0.595643	0.265412
	0.893099	0.634372	0.232391
	0.97598	0.491	0.128524
	0.953594	0.635775	0.116206
	1.01759	0.63802	0.205613
	0.858345	0.40767	0.161024
	0.559438	0.335564	0.184265
	0.659222	0.295442	0.288029
	0.493592	0.129624	0.2517
	0.749094	0.255881	0.22592
	0.837315	0.539539
	0.563236	0.521582
	1.17358	0.257003
	1.03613	0.274626
	1.7359	0.439706
	0.513377	0.729432
	0.977812	0.458762
	0.938241	0.648756
	1.75361	0.796758
	1.97541	0.681392
	1.03404	0.379227
	0.551884	0.361236
	1.06224	0.385732
	1.19916	0.41521
	1.04793	0.268502
	0.927289	0.136514
	0.820672	0.176681
	0.95226	0.551382
	1.71289	0.403837
	1.00445	0.360772
	0.269349	0.364152
	0.852376	0.375533
	1.60375	0.454388
	0.995748	0.365992
	0.550621	0.267541
	1.90177	0.470733
	1.86179	0.423069
	0.742099	0.636657
	1.98704	0.364837
	0.741984	0.448141
	0.976672	0.406725
	0.612887	0.665538
	0.672795	0.389035
	0.866403	0.272611
	0.780516	0.228213
	0.704822	0.27167
	0.600602	0.357053
	0.989343	0.378739
	1.05057	0.237033
	0.792569	0.251613
	1.11757	0.418179
	0.956183	0.207285
	1.06589	0.485907
	1.06379	0.258902
	0.969618	0.256922
	1.18209	0.331251
	0.818027	0.269184
	1.22894	0.394175
	0.7654	0.348485
	1.40765	0.277751
	0.818015	0.356196
	0.958176	0.378655
	0.875026	0.328934
	1.29645	0.452549
	1.03635	0.221176
	1.07511	0.423488
	0.8715	0.287274
	0.910252	0.221863
	0.904859	0.258046
	1.21716	0.217286
	0.693529	0.296019
	0.692082	0.200786
	0.781581	0.207631
	0.907261	0.168785
	1.00524	0.233286
	1.20369	0.209025
	1.11463	0.266431
	1.17018	0.199121
	1.02058	0.167641
	0.732028	0.353799
	1.24056	0.286115
	0.990663	0.2352
	1.07742	0.282952
	0.998124	0.230623
	0.802103	0.205467
	1.23033	0.304104
	0.572104	0.229789
	0.508997	0.50513
	1.02809	0.738403
	0.68933	0.325772
	0.670916	0.649263
	0.867623	0.430688
	0.798233	0.295932
	1.011	0.441902
	1.06104	0.75722
	0.736249	0.607702
	0.498968	0.90205
	0.660055	0.386973
	1.68319	0.575327
	0.981291	0.293524
	1.6912	0.694562
	1.09762	0.29118
	0.921471	0.511782
	1.96144	0.46528
	1.34678	0.897995
	1.18385	0.499681
	0.884037	0.365052
	0.529058	0.647299
	0.800768	0.340977
	0.495585	0.342814
	1.1729	0.350417
	0.650449
	1.20317
	0.957801
	1.68356
	0.461596
	1.21794
	2.28329
	0.659851
	1.06487
	0.975922
	0.885894
	0.544854
	1.40414
	0.420614
	1.0484
	1.15173
	1.51659
	1.17555
	0.948932
	1.29447
	0.529648
	1.35257
	1.25209
	0.900719
	0.800935
	0.732068
Mean	1	0.436576	0.18727	0.0206689
SEM	0.0264918	0.016899	0.00917933	0.00087019
n	171	145	44	18
Normal distr.?	NO	NO	NO
Equal varia.?	n.A.	NO	NO
Paired?	n.A.	NO	NO
TEST Name	n.A.	Mood's	Mood's
TEST Score	n.A.	0	1.32783e-13
			Mood's (C vs. D)
			6.53144e-13
