# Supplementary material for: Potassium channel TASK-5 forms functional heterodimers with TASK-1 and TASK-3 to break its silence
Source: Nat Commun. 2024 Aug 30;15:7548. doi: 10.1038/s41467-024-51288-8 (PMC11364637; doi:10.1038/s41467-024-51288-8)
Supplement: Supplementary file 4 — Source data [file 41467_2024_51288_MOESM4_ESM.zip › Source Data Figure 3.xlsx]

## Sheet: 3a
										inset			inset
T3			T3+T3/5			T3/5				T3			T3/5
time (ms)	current (pA)		time (ms)	current (pA)		time (ms)	current (pA)			time (ms)	current (pA)		time (ms)	current (pA)
0	-82.7803		0	60.5538		0	-65.3357			0	-82.7803		0	-65.3357
0.06543	-82.0037		0.06616	59.9866		0.06641	-65.1434			0.06543	-82.0037		0.06641	-65.1434
0.13184	-81.386		0.13208	59.8511		0.13232	-63.8798			0.13184	-81.386		0.13232	-63.8798
0.19727	-82.2134		0.198	60.3152		0.19824	-62.5847			0.19727	-82.2134		0.19824	-62.5847
0.26367	-82.8821		0.26416	60.0967		0.26416	-63.0467			0.26367	-82.8821		0.26416	-63.0467
0.3291	-82.7306		0.33008	59.2626		0.33008	-64.8457			0.3291	-82.7306		0.33008	-64.8457
0.39551	-81.8122		0.396	59.8158		0.396	-65.0406			0.39551	-81.8122		0.396	-65.0406
0.46191	-81.9459		0.46216	60.436		0.4624	-63.5204			0.46191	-81.9459		0.4624	-63.5204
0.52734	-82.6958		0.52808	60.1174		0.52832	-64.3844			0.52734	-82.6958		0.52832	-64.3844
0.59375	-82.6914		0.59399	59.7486		0.59424	-64.9774			0.59375	-82.6914		0.59424	-64.9774
0.65918	-83.1078		0.66016	59.8699		0.66016	-64.0675			0.65918	-83.1078		0.66016	-64.0675
0.72559	-83.852		0.72607	60.21		0.72607	-63.6052			0.72559	-83.852		0.72607	-63.6052
0.79199	-82.1971		0.79199	59.8399		0.79199	-63.3898			0.79199	-82.1971		0.79199	-63.3898
0.85742	-81.0543		0.85815	59.9944		0.8584	-64.1954			0.85742	-81.0543		0.8584	-64.1954
0.92383	-81.9668		0.92407	60.1041		0.92432	-64.6398			0.92383	-81.9668		0.92432	-64.6398
0.98926	-82.6918		0.98999	59.8601		0.99023	-64.8507			0.98926	-82.6918		0.99023	-64.8507
1.05566	-83.4225		1.05615	60.0252		1.05615	-63.6275			1.05566	-83.4225		1.05615	-63.6275
1.12109	-83.5654		1.12207	60.2479		1.12207	-63.7241			1.12109	-83.5654		1.12207	-63.7241
1.1875	-83.1953		1.18799	59.9999		1.18799	-63.5322			1.1875	-83.1953		1.18799	-63.5322
1.25391	-82.1903		1.25415	60.3689		1.25439	-64.203			1.25391	-82.1903		1.25439	-64.203
1.31934	-81.7424		1.32007	60.4184		1.32031	-64.1546			1.31934	-81.7424		1.32031	-64.1546
1.38574	-81.2121		1.38599	60.0881		1.38623	-63.9131			1.38574	-81.2121		1.38623	-63.9131
1.45117	-82.028		1.45215	59.906		1.45215	-64.0228			1.45117	-82.028		1.45215	-64.0228
1.51758	-83.4716		1.51807	60.4159		1.51807	-64.1763			1.51758	-83.4716		1.51807	-64.1763
1.58398	-82.9511		1.58398	60.8139		1.58398	-64.5585			1.58398	-82.9511		1.58398	-64.5585
1.64941	-81.4133		1.65015	60.7128		1.65039	-63.7319			1.64941	-81.4133		1.65039	-63.7319
1.71582	-81.3279		1.71606	60.0789		1.71631	-62.4542			1.71582	-81.3279		1.71631	-62.4542
1.78125	-82.0378		1.78198	58.8787		1.78223	-62.533			1.78125	-82.0378		1.78223	-62.533
1.84766	-82.5837		1.84814	58.8369		1.84814	-63.6917			1.84766	-82.5837		1.84814	-63.6917
1.91309	-83.0043		1.91406	60.2498		1.91406	-63.985			1.91309	-83.0043		1.91406	-63.985
1.97949	-82.9194		1.97998	61.3769		1.97998	-63.3413			1.97949	-82.9194		1.97998	-63.3413
2.0459	-82.0622		2.04614	61.193		2.04639	-63.774			2.0459	-82.0622		2.04639	-63.774
2.11133	-81.9473		2.11206	60.6813		2.1123	-64.6007			2.11133	-81.9473		2.1123	-64.6007
2.17773	-82.4282		2.17798	60.1417		2.17822	-64.0774			2.17773	-82.4282		2.17822	-64.0774
2.24316	-81.9297		2.24414	59.5639		2.24414	-63.5643			2.24316	-81.9297		2.24414	-63.5643
2.30957	-81.9866		2.31006	60.5096		2.31006	-63.7794			2.30957	-81.9866		2.31006	-63.7794
2.37598	-82.2832		2.37598	61.5934		2.37598	-63.7576			2.37598	-82.2832		2.37598	-63.7576
2.44141	-82.0961		2.44214	60.6782		2.44238	-64.4675			2.44141	-82.0961		2.44238	-64.4675
2.50781	-81.8569		2.50806	59.968		2.5083	-64.8839			2.50781	-81.8569		2.5083	-64.8839
2.57324	-82.9716		2.57397	59.7122		2.57422	-63.8502			2.57324	-82.9716		2.57422	-63.8502
2.63965	-83.6274		2.64014	59.9668		2.64014	-63.3841			2.63965	-83.6274		2.64014	-63.3841
2.70605	-83.494		2.70605	60.2019		2.70605	-63.5121			2.70605	-83.494		2.70605	-63.5121
2.77148	-83.2739		2.77197	60.1843		2.77197	-64.0178			2.77148	-83.2739		2.77197	-64.0178
2.83789	-82.8202		2.83813	60.2861		2.83838	-64.5198			2.83789	-82.8202		2.83838	-64.5198
2.90332	-81.7576		2.90405	60.2207		2.9043	-63.6659			2.90332	-81.7576		2.9043	-63.6659
2.96973	-81.4358		2.96997	60.074		2.97021	-62.8236			2.96973	-81.4358		2.97021	-62.8236
3.03516	-81.8565		3.03613	59.8756		3.03613	-62.1758			3.03516	-81.8565		3.03613	-62.1758
3.10156	-82.3859		3.10205	61.1912		3.10205	-62.6379			3.10156	-82.3859		3.10205	-62.6379
3.16797	-82.1763		3.16797	61.2164		3.16797	-64.2627			3.16797	-82.1763		3.16797	-64.2627
3.2334	-81.8526		3.23413	60.4313		3.23438	-63.8384			3.2334	-81.8526		3.23438	-63.8384
3.2998	-81.3576		3.30005	60.1101		3.30029	-63.6088			3.2998	-81.3576		3.30029	-63.6088
3.36523	-81.9985		3.36597	59.5493		3.36621	-63.2766			3.36523	-81.9985		3.36621	-63.2766
3.43164	-82.5486		3.43213	58.9784		3.43213	-62.9466			3.43164	-82.5486		3.43213	-62.9466
3.49805	-81.8391		3.49805	59.3301		3.49805	-63.4639			3.49805	-81.8391		3.49805	-63.4639
3.56348	-82.1692		3.56396	60.0434		3.56396	-63.4691			3.56348	-82.1692		3.56396	-63.4691
3.62988	-83.4975		3.63013	60.4596		3.63037	-63.1722			3.62988	-83.4975		3.63037	-63.1722
3.69531	-83.5191		3.69604	61.0091		3.69629	-63.6616			3.69531	-83.5191		3.69629	-63.6616
3.76172	-82.1499		3.76196	61.1068		3.76221	-65.2392			3.76172	-82.1499		3.76221	-65.2392
3.82715	-81.9784		3.82813	60.4329		3.82813	-65.5269			3.82715	-81.9784		3.82813	-65.5269
3.89355	-82.9531		3.89404	59.5728		3.89404	-64.4612			3.89355	-82.9531		3.89404	-64.4612
3.95996	-83.7331		3.95996	59.6521		3.95996	-64.0011			3.95996	-83.7331		3.95996	-64.0011
4.02539	-82.8564		4.02612	59.9973		4.02637	-64.3729			4.02539	-82.8564		4.02637	-64.3729
4.0918	-81.6205		4.09204	60.3038		4.09229	-64.7909			4.0918	-81.6205		4.09229	-64.7909
4.15723	-81.309		4.15796	60.0112		4.1582	-64.394			4.15723	-81.309		4.1582	-64.394
4.22363	-82.2869		4.22412	60.2317		4.22412	-63.9518			4.22363	-82.2869		4.22412	-63.9518
4.29004	-82.9949		4.29004	60.0596		4.29004	-62.72			4.29004	-82.9949		4.29004	-62.72
4.35547	-82.7517		4.35596	59.6186		4.35596	-63.1478			4.35547	-82.7517		4.35596	-63.1478
4.42188	-81.7718		4.42212	59.6968		4.42236	-62.6957			4.42188	-81.7718		4.42236	-62.6957
4.4873	-81.5081		4.48804	59.6037		4.48828	-62.7675			4.4873	-81.5081		4.48828	-62.7675
4.55371	-81.5991		4.55396	60.0071		4.5542	-63.1449			4.55371	-81.5991		4.5542	-63.1449
4.61914	-81.2917		4.62012	60.3834		4.62012	-63.725			4.61914	-81.2917		4.62012	-63.725
4.68555	-81.9799		4.68604	59.9612		4.68604	-64.7285			4.68555	-81.9799		4.68604	-64.7285
4.75195	-82.682		4.75195	59.68		4.75195	-64.2329			4.75195	-82.682		4.75195	-64.2329
4.81738	-82.909		4.81812	60.3231		4.81836	-62.9931			4.81738	-82.909		4.81836	-62.9931
4.88379	-82.3075		4.88403	61.2425		4.88428	-62.7004			4.88379	-82.3075		4.88428	-62.7004
4.94922	-81.403		4.94995	60.9726		4.9502	-64.0755			4.94922	-81.403		4.9502	-64.0755
5.01563	-81.9655		5.01611	59.8604		5.01611	-64.3156			5.01563	-81.9655		5.01611	-64.3156
5.08203	-82.913		5.08203	59.5746		5.08203	-63.7382			5.08203	-82.913		5.08203	-63.7382
5.14746	-83.4359		5.14819	59.4353		5.14795	-63.6749			5.14746	-83.4359		5.14795	-63.6749
5.21387	-82.7737		5.21411	59.5721		5.21436	-63.7054			5.21387	-82.7737		5.21436	-63.7054
5.2793	-81.8306		5.28003	60.0365		5.28027	-63.9012			5.2793	-81.8306		5.28027	-63.9012
5.3457	-81.9288		5.34619	60.949		5.34619	-63.9584			5.3457	-81.9288		5.34619	-63.9584
5.41113	-82.3078		5.41211	61.0359		5.41211	-63.3069			5.41113	-82.3078		5.41211	-63.3069
5.47754	-81.8705		5.47803	60.1797		5.47803	-62.9761			5.47754	-81.8705		5.47803	-62.9761
5.54395	-81.9449		5.54419	60.0294		5.54395	-64.0696			5.54395	-81.9449		5.54395	-64.0696
5.60938	-82.5675		5.61011	60.5329		5.61035	-63.5781			5.60938	-82.5675		5.61035	-63.5781
5.67578	-81.7357		5.67603	60.1784		5.67627	-62.5899			5.67578	-81.7357		5.67627	-62.5899
5.74121	-81.7665		5.74219	60.1319		5.74219	-63.2782			5.74121	-81.7665		5.74219	-63.2782
5.80762	-82.4691		5.80811	60.3992		5.80811	-63.7386			5.80762	-82.4691		5.80811	-63.7386
5.87402	-81.84		5.87402	60.5934		5.87402	-63.7485			5.87402	-81.84		5.87402	-63.7485
5.93945	-81.3325		5.94019	60.7013		5.93994	-63.9036			5.93945	-81.3325		5.93994	-63.9036
6.00586	-82.3621		6.0061	60.0745		6.00635	-62.8786			6.00586	-82.3621		6.00635	-62.8786
6.07129	-82.6501		6.07202	59.7756		6.07227	-63.4196			6.07129	-82.6501		6.07227	-63.4196
6.1377	-82.6847		6.13818	58.8156		6.13818	-63.4995			6.1377	-82.6847		6.13818	-63.4995
6.20313	-81.96		6.2041	59.3045		6.2041	-63.4827			6.20313	-81.96		6.2041	-63.4827
6.26953	-81.3313		6.27002	59.5869		6.27002	-62.6224			6.26953	-81.3313		6.27002	-62.6224
6.33594	-81.9369		6.33618	60.4338		6.33643	-62.5514			6.33594	-81.9369		6.33643	-62.5514
6.40137	-83.2114		6.4021	60.34		6.40234	-64.1655			6.40137	-83.2114		6.40234	-64.1655
6.46777	-82.8033		6.46802	59.4888		6.46826	-64.5401			6.46777	-82.8033		6.46826	-64.5401
6.5332	-82.5901		6.53418	59.8249		6.53418	-64.0928			6.5332	-82.5901		6.53418	-64.0928
6.59961	-83.6742		6.6001	60.634		6.6001	-63.8213			6.59961	-83.6742		6.6001	-63.8213
6.66602	-83.9783		6.66602	61.4013		6.66602	-64.2437			6.66602	-83.9783		6.66602	-64.2437
6.73145	-83.3234		6.73218	60.9747		6.73242	-64.5788			6.73145	-83.3234		6.73242	-64.5788
6.79785	-82.539		6.7981	60.1059		6.79834	-65.1191			6.79785	-82.539		6.79834	-65.1191
6.86328	-81.6783		6.86401	59.1178		6.86426	-64.0578			6.86328	-81.6783		6.86426	-64.0578
6.92969	-81.0978		6.93018	59.5041		6.93018	-62.7211			6.92969	-81.0978		6.93018	-62.7211
6.99512	-81.2978		6.99609	60.4518		6.99609	-62.5819			6.99512	-81.2978		6.99609	-62.5819
7.06152	-81.2977		7.06201	60.6128		7.06201	-63.7011			7.06152	-81.2977		7.06201	-63.7011
7.12793	-81.5563		7.12817	59.4792		7.12842	-63.9671			7.12793	-81.5563		7.12842	-63.9671
7.19336	-82.1103		7.19409	59.6144		7.19434	-64.1233			7.19336	-82.1103		7.19434	-64.1233
7.25977	-82.438		7.26001	60.4185		7.26025	-63.7739			7.25977	-82.438		7.26025	-63.7739
7.3252	-81.8897		7.32617	61.7593		7.32617	-64.717			7.3252	-81.8897		7.32617	-64.717
7.3916	-82.3044		7.39209	60.966		7.39209	-65.4676			7.3916	-82.3044		7.39209	-65.4676
7.45801	-82.5313		7.45801	60.0002		7.45801	-64.9864			7.45801	-82.5313		7.45801	-64.9864
7.52344	-82.7896		7.52417	59.3455		7.52441	-63.5191			7.52344	-82.7896		7.52441	-63.5191
7.58984	-82.8884		7.59009	59.2097		7.59033	-63.0308			7.58984	-82.8884		7.59033	-63.0308
7.65527	-81.6136		7.65601	59.5171		7.65625	-63.943			7.65527	-81.6136		7.65625	-63.943
7.72168	-81.5675		7.72217	59.8659		7.72217	-63.0207			7.72168	-81.5675		7.72217	-63.0207
7.78711	-81.811		7.78809	60.349		7.78809	-62.5068			7.78711	-81.811		7.78809	-62.5068
7.85352	-81.5531		7.854	60.0616		7.854	-63.0173			7.85352	-81.5531		7.854	-63.0173
7.91992	-81.3003		7.92017	60.3122		7.92041	-63.348			7.91992	-81.3003		7.92041	-63.348
7.98535	-81.5851		7.98608	60.6721		7.98633	-63.6341			7.98535	-81.5851		7.98633	-63.6341
8.05176	-81.9687		8.052	60.5806		8.05225	-64.0686			8.05176	-81.9687		8.05225	-64.0686
8.11719	-82.8208		8.11816	60.769		8.11816	-63.6713			8.11719	-82.8208		8.11816	-63.6713
8.18359	-83.0211		8.18408	60.6005		8.18408	-63.3297			8.18359	-83.0211		8.18408	-63.3297
8.25	-82.1987		8.25	60.661		8.25	-64.0074			8.25	-82.1987		8.25	-64.0074
8.31543	-82.0626		8.31616	60.6529		8.31641	-63.8436			8.31543	-82.0626		8.31641	-63.8436
8.38184	-82.124		8.38208	60.7789		8.38232	-63.3511			8.38184	-82.124		8.38232	-63.3511
8.44727	-81.9328		8.448	61.0982		8.44824	-63.61			8.44727	-81.9328		8.44824	-63.61
8.51367	-82.0578		8.51416	61.2544		8.51416	-63.3083			8.51367	-82.0578		8.51416	-63.3083
8.5791	-83.0569		8.58008	60.8282		8.58008	-63.4079			8.5791	-83.0569		8.58008	-63.4079
8.64551	-83.5515		8.646	60.7113		8.646	-63.8125			8.64551	-83.5515		8.646	-63.8125
8.71191	-82.8714		8.71216	60.3636		8.7124	-64.3372			8.71191	-82.8714		8.7124	-64.3372
8.77734	-81.8801		8.77808	59.3651		8.77832	-65.591			8.77734	-81.8801		8.77832	-65.591
8.84375	-81.5648		8.84399	59.7665		8.84424	-64.2965			8.84375	-81.5648		8.84424	-64.2965
8.90918	-81.8658		8.91016	60.2962		8.91016	-62.9564			8.90918	-81.8658		8.91016	-62.9564
8.97559	-82.2836		8.97607	60.3942		8.97607	-63.3191			8.97559	-82.2836		8.97607	-63.3191
9.04199	-82.4		9.04199	60.6444		9.04199	-64.948			9.04199	-82.4		9.04199	-64.948
9.10742	-82.2825		9.10815	60.8928		9.1084	-64.2507			9.10742	-82.2825		9.1084	-64.2507
9.17383	-82.7835		9.17407	59.5514		9.17432	-63.3277			9.17383	-82.7835		9.17432	-63.3277
9.23926	-82.694		9.23999	59.2801		9.24023	-62.9158			9.23926	-82.694		9.24023	-62.9158
9.30566	-82.7456		9.30615	59.9854		9.30615	-62.3702			9.30566	-82.7456		9.30615	-62.3702
9.37109	-83.5292		9.37207	60.533		9.37207	-62.6623			9.37109	-83.5292		9.37207	-62.6623
9.4375	-83.0745		9.43799	59.5871		9.43799	-63.8904			9.4375	-83.0745		9.43799	-63.8904
9.50391	-82.048		9.50415	59.6516		9.50439	-63.9972			9.50391	-82.048		9.50439	-63.9972
9.56934	-81.4125		9.57007	60.5773		9.57031	-63.6362			9.56934	-81.4125		9.57031	-63.6362
9.63574	-82.2648		9.63599	59.6759		9.63623	-63.6204			9.63574	-82.2648		9.63623	-63.6204
9.70117	-82.268		9.70215	59.7744		9.70215	-63.9028			9.70117	-82.268		9.70215	-63.9028
9.76758	-81.5024		9.76807	60.0241		9.76807	-64.0654			9.76758	-81.5024		9.76807	-64.0654
9.83398	-81.1576		9.83398	60.0977		9.83398	-63.4865			9.83398	-81.1576		9.83398	-63.4865
9.89941	-81.7259		9.90015	60.3569		9.90039	-62.9022			9.89941	-81.7259		9.90039	-62.9022
9.96582	-82.9499		9.96606	60.4111		9.96631	-64.6959			9.96582	-82.9499		9.96631	-64.6959
10.0312	-83.0617		10.032	60.6922		10.0322	-66.3225			10.0312	-83.0617		10.0322	-66.3225
10.0977	-82.1589		10.0981	59.7217		10.0981	-63.9704			10.0977	-82.1589		10.0981	-63.9704
10.1631	-82.4182		10.1641	59.357		10.1641	-62.6169			10.1631	-82.4182		10.1641	-62.6169
10.2295	-82.1694		10.23	59.9171		10.23	-63.5759			10.2295	-82.1694		10.23	-63.5759
10.2959	-82.2654		10.2961	60.6335		10.2964	-64.5769			10.2959	-82.2654		10.2964	-64.5769
10.3613	-82.2667		10.3621	60.4008		10.3623	-64.1117			10.3613	-82.2667		10.3623	-64.1117
10.4277	-82.0488		10.428	60.1482		10.4282	-63.8064			10.4277	-82.0488		10.4282	-63.8064
10.4932	-82.7998		10.4941	59.2881		10.4941	-63.6423			10.4932	-82.7998		10.4941	-63.6423
10.5596	-82.3159		10.5601	59.2534		10.5601	-63.2223			10.5596	-82.3159		10.5601	-63.2223
10.626	-81.4933		10.626	59.6667		10.626	-62.3982			10.626	-81.4933		10.626	-62.3982
10.6914	-82.6776		10.6921	59.2447		10.6924	-62.9875			10.6914	-82.6776		10.6924	-62.9875
10.7578	-83.0827		10.7581	60.1085		10.7583	-63.2309			10.7578	-83.0827		10.7583	-63.2309
10.8232	-82.5024		10.824	60.4419		10.8242	-64.0825			10.8232	-82.5024		10.8242	-64.0825
10.8896	-81.8966		10.8901	59.9041		10.8901	-64.4174			10.8896	-81.8966		10.8901	-64.4174
10.956	-82.5253		10.956	59.3646		10.956	-63.4706			10.956	-82.5253		10.956	-63.4706
11.0215	-82.9032		11.022	59.4596		11.022	-63.3132			11.0215	-82.9032		11.022	-63.3132
11.0879	-81.5184		11.0881	60.3516		11.0884	-63.2556			11.0879	-81.5184		11.0884	-63.2556
11.1533	-82.5151		11.154	61.2317		11.1543	-63.3007			11.1533	-82.5151		11.1543	-63.3007
11.2197	-83.6554		11.22	60.4555		11.2202	-63.0583			11.2197	-83.6554		11.2202	-63.0583
11.2852	-82.7631		11.2861	59.7049		11.2861	-63.2295			11.2852	-82.7631		11.2861	-63.2295
11.3516	-82.5952		11.3521	59.3786		11.3521	-63.8763			11.3516	-82.5952		11.3521	-63.8763
11.418	-82.9056		11.418	59.1341		11.418	-64.6163			11.418	-82.9056		11.418	-64.6163
11.4834	-82.3563		11.4841	59.1819		11.4844	-64.6406			11.4834	-82.3563		11.4844	-64.6406
11.5498	-82.0125		11.5501	59.2136		11.5503	-64.8564			11.5498	-82.0125		11.5503	-64.8564
11.6152	-81.8345		11.616	59.8402		11.6162	-65.2183			11.6152	-81.8345		11.6162	-65.2183
11.6816	-81.7444		11.6821	59.702		11.6821	-64.2568			11.6816	-81.7444		11.6821	-64.2568
11.748	-81.4991		11.748	59.3671		11.748	-63.0635			11.748	-81.4991		11.748	-63.0635
11.8135	-81.7514		11.814	59.3927		11.814	-62.9886			11.8135	-81.7514		11.814	-62.9886
11.8799	-82.1497		11.8801	59.411		11.8804	-63.8006			11.8799	-82.1497		11.8804	-63.8006
11.9453	-81.9007		11.946	59.8609		11.9463	-64.6127			11.9453	-81.9007		11.9463	-64.6127
12.0117	-82.5399		12.012	60.7822		12.0122	-65.1575			12.0117	-82.5399		12.0122	-65.1575
12.0771	-82.3465		12.0781	60.5157		12.0781	-64.0599			12.0771	-82.3465		12.0781	-64.0599
12.1435	-81.5563		12.144	60.0659		12.144	-63.9635			12.1435	-81.5563		12.144	-63.9635
12.21	-81.9547		12.21	59.8652		12.21	-64.0461			12.21	-81.9547		12.21	-64.0461
12.2754	-82.4393		12.2761	59.8845		12.2764	-64.3338			12.2754	-82.4393		12.2764	-64.3338
12.3418	-82.791		12.342	60.2066		12.3423	-63.2804			12.3418	-82.791		12.3423	-63.2804
12.4072	-83.1903		12.408	59.7361		12.4082	-63.0202			12.4072	-83.1903		12.4082	-63.0202
12.4736	-82.9145		12.4741	59.2648		12.4741	-64.0626			12.4736	-82.9145		12.4741	-64.0626
12.54	-82.2271		12.54	59.7248		12.54	-65.1296			12.54	-82.2271		12.54	-65.1296
12.6055	-82.3223		12.606	60.5756		12.606	-64.3774			12.6055	-82.3223		12.606	-64.3774
12.6719	-81.9891		12.6721	60.6268		12.6724	-63.5896			12.6719	-81.9891		12.6724	-63.5896
12.7373	-82.1466		12.738	59.7736		12.7383	-63.1743			12.7373	-82.1466		12.7383	-63.1743
12.8037	-81.7305		12.804	59.3144		12.8042	-63.2513			12.8037	-81.7305		12.8042	-63.2513
12.8691	-82.1485		12.8701	59.6714		12.8701	-62.7808			12.8691	-82.1485		12.8701	-62.7808
12.9355	-82.1952		12.936	60.0782		12.936	-63.0923			12.9355	-82.1952		12.936	-63.0923
13.002	-81.9858		13.002	59.9769		13.002	-63.3585			13.002	-81.9858		13.002	-63.3585
13.0674	-82.3551		13.0681	59.9525		13.0684	-63.9683			13.0674	-82.3551		13.0684	-63.9683
13.1338	-82.6375		13.134	60.111		13.1343	-64.3566			13.1338	-82.6375		13.1343	-64.3566
13.1992	-82.0235		13.1999	60.0317		13.2002	-63.3096			13.1992	-82.0235		13.2002	-63.3096
13.2656	-81.9286		13.2661	60.0089		13.2661	-63.4219			13.2656	-81.9286		13.2661	-63.4219
13.332	-83.0134		13.332	60.4153		13.332	-63.1227			13.332	-83.0134		13.332	-63.1227
13.3975	-83.5165		13.3982	60.475		13.3979	-62.4226			13.3975	-83.5165		13.3979	-62.4226
13.4639	-82.9335		13.4641	60.2389		13.4644	-63.208			13.4639	-82.9335		13.4644	-63.208
13.5293	-81.9303		13.53	60.0589		13.5303	-63.5983			13.5293	-81.9303		13.5303	-63.5983
13.5957	-81.5987		13.5962	59.8943		13.5962	-63.1537			13.5957	-81.5987		13.5962	-63.1537
13.6611	-81.5358		13.6621	60.2135		13.6621	-63.2641			13.6611	-81.5358		13.6621	-63.2641
13.7275	-83.303		13.728	60.2604		13.728	-63.2017			13.7275	-83.303		13.728	-63.2017
13.794	-84.0279		13.7942	59.641		13.794	-63.3983			13.794	-84.0279		13.794	-63.3983
13.8594	-83.5743		13.8601	59.5638		13.8604	-64.0962			13.8594	-83.5743		13.8604	-64.0962
13.9258	-82.3526		13.926	60.328		13.9263	-66.688			13.9258	-82.3526		13.9263	-66.688
13.9912	-81.7373		13.9922	59.7105		13.9922	-71.0586			13.9912	-81.7373		13.9922	-71.0586
14.0576	-81.93		14.0581	59.1074		14.0581	-71.3454			14.0576	-81.93		14.0581	-71.3454
14.124	-82.3247		14.124	59.72		14.124	-69.8707			14.124	-82.3247		14.124	-69.8707
14.1895	-82.5676		14.1902	59.7933		14.1899	-68.5443			14.1895	-82.5676		14.1899	-68.5443
14.2559	-82.5382		14.2561	60.1947		14.2563	-69.3354			14.2559	-82.5382		14.2563	-69.3354
14.3213	-81.6908		14.322	60.713		14.3223	-69.8595			14.3213	-81.6908		14.3223	-69.8595
14.3877	-81.6819		14.3882	60.9146		14.3882	-68.5778			14.3877	-81.6819		14.3882	-68.5778
14.4531	-82.1379		14.4541	60.9151		14.4541	-68.345			14.4531	-82.1379		14.4541	-68.345
14.5195	-82.4639		14.52	60.508		14.52	-69.4054			14.5195	-82.4639		14.52	-69.4054
14.5859	-82.7019		14.5862	59.5046		14.5864	-68.8524			14.5859	-82.7019		14.5864	-68.8524
14.6514	-82.5982		14.6521	59.5256		14.6523	-68.5997			14.6514	-82.5982		14.6523	-68.5997
14.7178	-83.0777		14.718	60.4418		14.7183	-68.0318			14.7178	-83.0777		14.7183	-68.0318
14.7832	-82.5713		14.7842	60.1438		14.7842	-68.1847			14.7832	-82.5713		14.7842	-68.1847
14.8496	-81.8033		14.8501	59.3139		14.8501	-68.9092			14.8496	-81.8033		14.8501	-68.9092
14.916	-81.8954		14.916	59.4002		14.916	-70.8193			14.916	-81.8954		14.916	-70.8193
14.9815	-82.5904		14.9822	59.917		14.9824	-71.1507			14.9815	-82.5904		14.9824	-71.1507
15.0479	-82.0752		15.0481	60.5292		15.0483	-69.1352			15.0479	-82.0752		15.0483	-69.1352
15.1133	-81.5888		15.114	60.8345		15.1143	-69.0746			15.1133	-81.5888		15.1143	-69.0746
15.1797	-81.5642		15.1802	59.5375		15.1802	-69.2038			15.1797	-81.5642		15.1802	-69.2038
15.2451	-82.1311		15.2461	59.7886		15.2461	-70.1499			15.2451	-82.1311		15.2461	-70.1499
15.3115	-83.008		15.312	60.6162		15.312	-71.1963			15.3115	-83.008		15.312	-71.1963
15.3779	-83.6017		15.3782	61.1066		15.3784	-72.7831			15.3779	-83.6017		15.3784	-72.7831
15.4434	-83.5629		15.4441	60.3162		15.4443	-73.2136			15.4434	-83.5629		15.4443	-73.2136
15.5098	-82.586		15.51	60.0401		15.5102	-72.1106			15.5098	-82.586		15.5102	-72.1106
15.5752	-82.0056		15.5762	59.9742		15.5762	-70.903			15.5752	-82.0056		15.5762	-70.903
15.6416	-81.7201		15.6421	59.701		15.6421	-70.5044			15.6416	-81.7201		15.6421	-70.5044
15.708	-82.0556		15.708	60.0011		15.708	-69.6589			15.708	-82.0556		15.708	-69.6589
15.7734	-82.8643		15.7742	59.777		15.7744	-69.3348			15.7734	-82.8643		15.7744	-69.3348
15.8398	-82.905		15.8401	58.7963		15.8403	-69.964			15.8398	-82.905		15.8403	-69.964
15.9053	-82.1495		15.906	59.6833		15.9062	-69.2878			15.9053	-82.1495		15.9062	-69.2878
15.9717	-82.3207		15.9722	60.3805		15.9722	-68.9309			15.9717	-82.3207		15.9722	-68.9309
16.0371	-82.4335		16.0381	59.8582		16.0381	-68.858			16.0371	-82.4335		16.0381	-68.858
16.1035	-82.2376		16.104	59.1837		16.104	-69.5191			16.1035	-82.2376		16.104	-69.5191
16.1699	-82.0855		16.1702	59.9047		16.1704	-70.1773			16.1699	-82.0855		16.1704	-70.1773
16.2354	-82.6863		16.2361	60.2437		16.2363	-70.9488			16.2354	-82.6863		16.2363	-70.9488
16.3018	-82.8883		16.302	60.0709		16.3023	-70.2854			16.3018	-82.8883		16.3023	-70.2854
16.3672	-82.8265		16.3682	60.6125		16.3682	-69.321			16.3672	-82.8265		16.3682	-69.321
16.4336	-82.7636		16.4341	60.9678		16.4341	-69.2164			16.4336	-82.7636		16.4341	-69.2164
16.5	-83.001		16.5	60.2079		16.5	-70.2327			16.5	-83.001		16.5	-70.2327
16.5654	-82.3988		16.5662	60.164		16.5664	-69.4647			16.5654	-82.3988		16.5664	-69.4647
16.6318	-81.7482		16.6321	60.888		16.6323	-69.3837			16.6318	-81.7482		16.6323	-69.3837
16.6973	-81.6949		16.698	60.0596		16.6982	-69.4082			16.6973	-81.6949		16.6982	-69.4082
16.7637	-82.6848		16.7642	59.5683		16.7642	-69.5463			16.7637	-82.6848		16.7642	-69.5463
16.8291	-82.5682		16.8301	60.1783		16.8301	-70.1599			16.8291	-82.5682		16.8301	-70.1599
16.8955	-82.2232		16.896	59.8598		16.896	-71.4254			16.8955	-82.2232		16.896	-71.4254
16.9619	-81.9114		16.9622	58.9763		16.9624	-72.442			16.9619	-81.9114		16.9624	-72.442
17.0273	-81.7663		17.0281	59.5603		17.0283	-72.7766			17.0273	-81.7663		17.0283	-72.7766
17.0938	-82.1487		17.094	59.7991		17.0942	-71.4696			17.0938	-82.1487		17.0942	-71.4696
17.1592	-82.9155		17.1602	60.0418		17.1602	-71.6292			17.1592	-82.9155		17.1602	-71.6292
17.2256	-82.6151		17.2261	59.3272		17.2261	-71.6564			17.2256	-82.6151		17.2261	-71.6564
17.292	-83.393		17.292	58.864		17.292	-71.9722			17.292	-83.393		17.292	-71.9722
17.3574	-83.8137		17.3581	60.1416		17.3584	-71.5011			17.3574	-83.8137		17.3584	-71.5011
17.4238	-83.3229		17.4241	60.074		17.4243	-69.6351			17.4238	-83.3229		17.4243	-69.6351
17.4893	-82.743		17.49	59.5692		17.4902	-66.8585			17.4893	-82.743		17.4902	-66.8585
17.5557	-82.7795		17.5561	59.8895		17.5561	-66.3908			17.5557	-82.7795		17.5561	-66.3908
17.6211	-82.5627		17.6221	60.2507		17.6221	-69.6317			17.6211	-82.5627		17.6221	-69.6317
17.6875	-82.2095		17.688	60.3778		17.688	-71.1434			17.6875	-82.2095		17.688	-71.1434
17.7539	-82.4302		17.7541	60.0136		17.7544	-70.1232			17.7539	-82.4302		17.7544	-70.1232
17.8193	-82.4179		17.8201	60.1912		17.8203	-70.799			17.8193	-82.4179		17.8203	-70.799
17.8857	-82.5297		17.886	60.2731		17.8862	-71.1628			17.8857	-82.5297		17.8862	-71.1628
17.9512	-82.4621		17.9521	60.3439		17.9521	-70.2219			17.9512	-82.4621		17.9521	-70.2219
18.0176	-82.8819		18.0181	60.9896		18.0181	-68.8669			18.0176	-82.8819		18.0181	-68.8669
18.084	-83.4153		18.084	60.6005		18.084	-68.4888			18.084	-83.4153		18.084	-68.4888
18.1494	-83.9279		18.1502	59.8189		18.1504	-68.5134			18.1494	-83.9279		18.1504	-68.5134
18.2158	-83.8085		18.2161	59.8484		18.2163	-69.3783			18.2158	-83.8085		18.2163	-69.3783
18.2812	-83.0972		18.282	59.5498		18.2822	-69.6293			18.2812	-83.0972		18.2822	-69.6293
18.3477	-82.2989		18.3481	60.0235		18.3481	-71.5781			18.3477	-82.2989		18.3481	-71.5781
18.4131	-82.183		18.4141	59.5354		18.4141	-71.9415			18.4131	-82.183		18.4141	-71.9415
18.4795	-83.186		18.48	60.4741		18.48	-70.2367			18.4795	-83.186		18.48	-70.2367
18.5459	-83.5247		18.5461	61.269		18.5464	-68.9429			18.5459	-83.5247		18.5464	-68.9429
18.6113	-82.7262		18.6121	61.0294		18.6123	-68.2713			18.6113	-82.7262		18.6123	-68.2713
18.6777	-82.3718		18.678	60.6103		18.6782	-68.9056			18.6777	-82.3718		18.6782	-68.9056
18.7432	-82.5392		18.7441	60.2437		18.7441	-69.2535			18.7432	-82.5392		18.7441	-69.2535
18.8096	-82.6518		18.8101	60.3585		18.8101	-69.947			18.8096	-82.6518		18.8101	-69.947
18.876	-82.8614		18.876	60.2081		18.876	-70.4536			18.876	-82.8614		18.876	-70.4536
18.9414	-82.6577		18.9421	60.0733		18.9424	-71.0481			18.9414	-82.6577		18.9424	-71.0481
19.0078	-82.4109		19.0081	59.9566		19.0083	-71.2617			19.0078	-82.4109		19.0083	-71.2617
19.0732	-82.0843		19.074	60.0726		19.0742	-70.2638			19.0732	-82.0843		19.0742	-70.2638
19.1396	-82.4538		19.1401	59.1063		19.1401	-70.4387			19.1396	-82.4538		19.1401	-70.4387
19.2061	-82.3622		19.2061	58.7557		19.2061	-71.4153			19.2061	-82.3622		19.2061	-71.4153
19.2715	-82.5777		19.272	59.1995		19.272	-71.2065			19.2715	-82.5777		19.272	-71.2065
19.3379	-83.6653		19.3381	59.5236		19.3384	-70.69			19.3379	-83.6653		19.3384	-70.69
19.4033	-83.4743		19.4041	60.7966		19.4043	-70.8092			19.4033	-83.4743		19.4043	-70.8092
19.4697	-83.6582		19.47	61.5558		19.4702	-70.817			19.4697	-83.6582		19.4702	-70.817
19.5352	-82.7368		19.5361	61.6898		19.5361	-69.4076			19.5352	-82.7368		19.5361	-69.4076
19.6016	-82.3049		19.602	60.7568		19.602	-69.1749			19.6016	-82.3049		19.602	-69.1749
19.668	-83.007		19.668	59.8471		19.668	-70.4429			19.668	-83.007		19.668	-70.4429
19.7334	-83.4853		19.7341	59.2797		19.7344	-70.9259			19.7334	-83.4853		19.7344	-70.9259
19.7998	-83.268		19.8	58.1227		19.8003	-70.001			19.7998	-83.268		19.8003	-70.001
19.8652	-82.9509		19.866	59.2704		19.8662	-69.2583			19.8652	-82.9509		19.8662	-69.2583
19.9316	-82.3117		19.9321	60.6382		19.9321	-69.8875			19.9316	-82.3117		19.9321	-69.8875
19.998	-82.7453		19.998	61.033		19.998	-71.1669			19.998	-82.7453		19.998	-71.1669
20.0635	-83.2848		20.064	60.1221		20.064	-70.2776			20.0635	-83.2848		20.064	-70.2776
20.1299	-82.4303		20.1301	59.7828		20.1304	-70.5075			20.1299	-82.4303		20.1304	-70.5075
20.1953	-82.1087		20.196	59.9476		20.1963	-69.8068			20.1953	-82.1087		20.1963	-69.8068
20.2617	-82.7585		20.262	60.2494		20.2622	-68.4705			20.2617	-82.7585		20.2622	-68.4705
20.3271	-83.0082		20.3281	59.4828		20.3281	-67.7557			20.3271	-83.0082		20.3281	-67.7557
20.3936	-82.366		20.394	59.4359		20.394	-68.707			20.3936	-82.366		20.394	-68.707
20.46	-82.7383		20.46	60.5686		20.46	-70.0696			20.46	-82.7383		20.46	-70.0696
20.5254	-83.2302		20.5261	60.6146		20.5264	-70.8373			20.5254	-83.2302		20.5264	-70.8373
20.5918	-83.196		20.592	60.9179		20.5923	-69.869			20.5918	-83.196		20.5923	-69.869
20.6572	-83.5469		20.658	60.61		20.6582	-70.3714			20.6572	-83.5469		20.6582	-70.3714
20.7236	-83.0704		20.7241	59.7463		20.7241	-71.6167			20.7236	-83.0704		20.7241	-71.6167
20.79	-83.3326		20.79	60.2447		20.79	-71.3866			20.79	-83.3326		20.79	-71.3866
20.8555	-83.7259		20.856	60.2669		20.856	-70.518			20.8555	-83.7259		20.856	-70.518
20.9219	-83.2144		20.9221	60.115		20.9224	-70.5886			20.9219	-83.2144		20.9224	-70.5886
20.9873	-82.963		20.988	59.9357		20.9883	-71.4392			20.9873	-82.963		20.9883	-71.4392
21.0537	-82.1432		21.054	59.7507		21.0542	-70.5755			21.0537	-82.1432		21.0542	-70.5755
21.1191	-82.1494		21.1201	60.1896		21.1201	-70.5977			21.1191	-82.1494		21.1201	-70.5977
21.1855	-81.8902		21.186	60.476		21.186	-71.9006			21.1855	-81.8902		21.186	-71.9006
21.252	-81.7864		21.252	60.2219		21.252	-72.3327			21.252	-81.7864		21.252	-72.3327
21.3174	-82.5884		21.3181	60.6535		21.3184	-71.6643			21.3174	-82.5884		21.3184	-71.6643
21.3838	-82.7435		21.384	61.3346		21.3843	-70.6			21.3838	-82.7435		21.3843	-70.6
21.4492	-81.933		21.45	60.6116		21.4502	-70.4057			21.4492	-81.933		21.4502	-70.4057
21.5156	-82.0367		21.5161	59.7567		21.5161	-69.602			21.5156	-82.0367		21.5161	-69.602
21.582	-83.4419		21.582	59.7285		21.582	-70.1649			21.582	-83.4419		21.582	-70.1649
21.6475	-84.1275		21.6482	60.2768		21.648	-70.3439			21.6475	-84.1275		21.648	-70.3439
21.7139	-83.2691		21.7141	61.0379		21.7144	-69.7014			21.7139	-83.2691		21.7144	-69.7014
21.7793	-82.6907		21.78	60.1551		21.7803	-67.801			21.7793	-82.6907		21.7803	-67.801
21.8457	-83.0867		21.8462	58.9598		21.8462	-65.3797			21.8457	-83.0867		21.8462	-65.3797
21.9111	-82.6208		21.9121	59.5763		21.9121	-65.3583			21.9111	-82.6208		21.9121	-65.3583
21.9775	-82.3999		21.978	60.3978		21.978	-67.9001			21.9775	-82.3999		21.978	-67.9001
22.0439	-82.625		22.0442	60.2886		22.0439	-69.5679			22.0439	-82.625		22.0439	-69.5679
22.1094	-82.0861		22.1101	60.3428		22.1104	-70.1649			22.1094	-82.0861		22.1104	-70.1649
22.1758	-81.5287		22.176	59.6302		22.1763	-68.8632			22.1758	-81.5287		22.1763	-68.8632
22.2412	-81.7594		22.2422	59.5599		22.2422	-68.1619			22.2412	-81.7594		22.2422	-68.1619
22.3076	-82.3875		22.3081	60.1902		22.3081	-69.4353			22.3076	-82.3875		22.3081	-69.4353
22.374	-82.5329		22.374	60.7093		22.374	-69.7648			22.374	-82.5329		22.374	-69.7648
22.4395	-81.9317		22.4402	59.9788		22.4399	-70.8044			22.4395	-81.9317		22.4399	-70.8044
22.5059	-81.9252		22.5061	59.3078		22.5064	-70.4597			22.5059	-81.9252		22.5064	-70.4597
22.5713	-81.7895		22.572	59.861		22.5723	-69.1228			22.5713	-81.7895		22.5723	-69.1228
22.6377	-82.2886		22.6382	60.5262		22.6382	-69.3315			22.6377	-82.2886		22.6382	-69.3315
22.7031	-82.5451		22.7041	59.8646		22.7041	-69.3506			22.7031	-82.5451		22.7041	-69.3506
22.7695	-82.022		22.77	59.2601		22.77	-68.7685			22.7695	-82.022		22.77	-68.7685
22.8359	-82.1414		22.8362	59.7323		22.8364	-68.7525			22.8359	-82.1414		22.8364	-68.7525
22.9014	-82.8917		22.9021	59.5222		22.9023	-69.4344			22.9014	-82.8917		22.9023	-69.4344
22.9678	-82.6428		22.968	59.2843		22.9683	-69.1062			22.9678	-82.6428		22.9683	-69.1062
23.0332	-81.3306		23.0342	59.71		23.0342	-68.3256			23.0332	-81.3306		23.0342	-68.3256
23.0996	-80.8046		23.1001	61.1518		23.1001	-69.1382			23.0996	-80.8046		23.1001	-69.1382
23.166	-81.7475		23.166	61.2443		23.166	-70.3322			23.166	-81.7475		23.166	-70.3322
23.2314	-82.5042		23.2322	60.3347		23.2324	-70.1177			23.2314	-82.5042		23.2324	-70.1177
23.2979	-82.2764		23.2981	60.3667		23.2983	-67.8376			23.2979	-82.2764		23.2983	-67.8376
23.3633	-82.1869		23.364	61.2255		23.3643	-68.5599			23.3633	-82.1869		23.3643	-68.5599
23.4297	-83.5213		23.4302	61.1039		23.4302	-70.2522			23.4297	-83.5213		23.4302	-70.2522
23.4951	-83.6895		23.4961	60.5299		23.4961	-69.3825			23.4951	-83.6895		23.4961	-69.3825
23.5615	-83.2178		23.562	60.3305		23.562	-67.8169			23.5615	-83.2178		23.562	-67.8169
23.6279	-83.5155		23.6282	60.1275		23.6284	-68.4441			23.6279	-83.5155		23.6284	-68.4441
23.6934	-82.7492		23.6941	59.8949		23.6943	-67.8016			23.6934	-82.7492		23.6943	-67.8016
23.7598	-82.2019		23.76	60.8399		23.7602	-67.6246			23.7598	-82.2019		23.7602	-67.6246
23.8252	-82.0192		23.8262	61.0798		23.8262	-68.9682			23.8252	-82.0192		23.8262	-68.9682
23.8916	-82.1698		23.8921	61.0639		23.8921	-70.4978			23.8916	-82.1698		23.8921	-70.4978
23.958	-83.0474		23.958	60.988		23.958	-70.6353			23.958	-83.0474		23.958	-70.6353
24.0234	-83.8833		24.0242	60.5146		24.0244	-70.6959			24.0234	-83.8833		24.0244	-70.6959
24.0898	-83.1132		24.0901	59.5098		24.0903	-69.3478			24.0898	-83.1132		24.0903	-69.3478
24.1553	-81.9672		24.156	58.8785		24.1562	-67.1958			24.1553	-81.9672		24.1562	-67.1958
24.2217	-81.762		24.2222	59.0433		24.2222	-64.6236			24.2217	-81.762		24.2222	-64.6236
24.2871	-82.2367		24.2881	60.2249		24.2881	-63.2094			24.2871	-82.2367		24.2881	-63.2094
24.3535	-82.7221		24.354	61.0318		24.354	-63.7531			24.3535	-82.7221		24.354	-63.7531
24.4199	-82.8782		24.4202	61.0282		24.4204	-63.1607			24.4199	-82.8782		24.4204	-63.1607
24.4854	-82.8134		24.4861	59.8385		24.4863	-63.4311			24.4854	-82.8134		24.4863	-63.4311
24.5518	-82.5632		24.552	59.0811		24.5523	-64.0449			24.5518	-82.5632		24.5523	-64.0449
24.6172	-82.8534		24.6182	59.2142		24.6182	-63.1023			24.6172	-82.8534		24.6182	-63.1023
24.6836	-81.6655		24.6841	60.1336		24.6841	-63.1646			24.6836	-81.6655		24.6841	-63.1646
24.75	-81.2653		24.75	60.7319		24.75	-63.5819			24.75	-81.2653		24.75	-63.5819
24.8154	-81.4658		24.8162	59.4172		24.8164	-63.3689			24.8154	-81.4658		24.8164	-63.3689
24.8818	-82.2924		24.8821	59.1491		24.8823	-63.6595			24.8818	-82.2924		24.8823	-63.6595
24.9473	-82.8873		24.948	60.1722		24.9482	-64.1693			24.9473	-82.8873		24.9482	-64.1693
25.0137	-82.6157		25.0142	60.6414		25.0142	-63.2615			25.0137	-82.6157		25.0142	-63.2615
25.0791	-83.0028		25.0801	60.473		25.0801	-63.2423			25.0791	-83.0028		25.0801	-63.2423
25.1455	-83.4087		25.146	60.3139		25.146	-64.5099			25.1455	-83.4087		25.146	-64.5099
25.2119	-82.8567		25.2122	60.2994		25.2124	-64.8654			25.2119	-82.8567		25.2124	-64.8654
25.2773	-82.2946		25.2781	59.709		25.2783	-66.1256			25.2773	-82.2946		25.2783	-66.1256
25.3438	-81.7036		25.344	59.8795		25.3442	-68.4526			25.3438	-81.7036		25.3442	-68.4526
25.4092	-81.3942		25.4102	61.0265		25.4102	-69.1869			25.4092	-81.3942		25.4102	-69.1869
25.4756	-82.2299		25.4761	61.4699		25.4761	-68.8845			25.4756	-82.2299		25.4761	-68.8845
25.542	-82.7644		25.542	60.3058		25.542	-69.2605			25.542	-82.7644		25.542	-69.2605
25.6074	-82.4388		25.6081	59.8535		25.6084	-69.4787			25.6074	-82.4388		25.6084	-69.4787
25.6738	-82.2033		25.6741	60.2641		25.6743	-69.9244			25.6738	-82.2033		25.6743	-69.9244
25.7393	-81.7753		25.74	60.3586		25.7402	-70.0399			25.7393	-81.7753		25.7402	-70.0399
25.8057	-81.125		25.8061	59.5897		25.8061	-70.4488			25.8057	-81.125		25.8061	-70.4488
25.8711	-81.8691		25.8721	59.6605		25.8721	-69.0673			25.8711	-81.8691		25.8721	-69.0673
25.9375	-82.7904		25.938	60.2373		25.938	-68.2627			25.9375	-82.7904		25.938	-68.2627
26.0039	-83.0927		26.0041	59.7241		26.0044	-67.7951			26.0039	-83.0927		26.0044	-67.7951
26.0693	-83.2719		26.0701	59.495		26.0703	-68.2801			26.0693	-83.2719		26.0703	-68.2801
26.1357	-82.3176		26.136	59.9355		26.1362	-69.1305			26.1357	-82.3176		26.1362	-69.1305
26.2012	-81.4045		26.2021	60.3635		26.2021	-70.6508			26.2012	-81.4045		26.2021	-70.6508
26.2676	-82.2181		26.2681	59.3755		26.2681	-70.9295			26.2676	-82.2181		26.2681	-70.9295
26.334	-83.4544		26.334	59.2055		26.334	-70.8652			26.334	-83.4544		26.334	-70.8652
26.3994	-83.646		26.4002	59.6572		26.4004	-70.1651			26.3994	-83.646		26.4004	-70.1651
26.4658	-82.8554		26.4661	59.836		26.4663	-69.079			26.4658	-82.8554		26.4663	-69.079
26.5312	-82.591		26.532	60.3434		26.5322	-69.5335			26.5312	-82.591		26.5322	-69.5335
26.5977	-82.6485		26.5981	60.5294		26.5981	-69.7176			26.5977	-82.6485		26.5981	-69.7176
26.6631	-82.8902		26.6641	60.0006		26.6641	-68.8699			26.6631	-82.8902		26.6641	-68.8699
26.7295	-82.9192		26.73	58.9578		26.73	-69.3939			26.7295	-82.9192		26.73	-69.3939
26.7959	-82.5209		26.7961	58.9801		26.7964	-70.1607			26.7959	-82.5209		26.7964	-70.1607
26.8613	-82.198		26.8621	59.8512		26.8623	-70.0041			26.8613	-82.198		26.8623	-70.0041
26.9277	-82.3656		26.928	60.7224		26.9282	-68.6427			26.9277	-82.3656		26.9282	-68.6427
26.9932	-82.533		26.9941	60.8259		26.9941	-67.9704			26.9932	-82.533		26.9941	-67.9704
27.0596	-82.0528		27.0601	60.3051		27.0601	-69.5837			27.0596	-82.0528		27.0601	-69.5837
27.126	-81.319		27.126	60.1128		27.126	-70.0623			27.126	-81.319		27.126	-70.0623
27.1914	-81.7281		27.1921	59.4196		27.1924	-70.4167			27.1914	-81.7281		27.1924	-70.4167
27.2578	-82.3007		27.2581	60.3071		27.2583	-69.0936			27.2578	-82.3007		27.2583	-69.0936
27.3232	-82.254		27.324	61.5264		27.3242	-68.8679			27.3232	-82.254		27.3242	-68.8679
27.3896	-82.2919		27.3901	61.2363		27.3901	-70.1542			27.3896	-82.2919		27.3901	-70.1542
27.4561	-81.9838		27.4561	60.9098		27.4561	-69.758			27.4561	-81.9838		27.4561	-69.758
27.5215	-81.4123		27.522	60.0546		27.522	-69.767			27.5215	-81.4123		27.522	-69.767
27.5879	-80.882		27.5881	59.724		27.5884	-69.5217			27.5879	-80.882		27.5884	-69.5217
27.6533	-81.5524		27.6541	60.2436		27.6543	-68.6337			27.6533	-81.5524		27.6543	-68.6337
27.7197	-82.4311		27.72	60.0791		27.7202	-68.6349			27.7197	-82.4311		27.7202	-68.6349
27.7852	-82.2231		27.7861	59.7943		27.7861	-68.6403			27.7852	-82.2231		27.7861	-68.6403
27.8516	-82.5647		27.852	60.5027		27.852	-67.848			27.8516	-82.5647		27.852	-67.848
27.918	-82.6281		27.918	61.3926		27.918	-67.5066			27.918	-82.6281		27.918	-67.5066
27.9834	-82.618		27.9841	60.4451		27.9844	-68.9044			27.9834	-82.618		27.9844	-68.9044
28.0498	-82.9068		28.05	59.3827		28.0503	-68.7314			28.0498	-82.9068		28.0503	-68.7314
28.1152	-83.5579		28.116	59.869		28.1162	-67.6325			28.1152	-83.5579		28.1162	-67.6325
28.1816	-82.8391		28.1821	60.3819		28.1821	-67.5001			28.1816	-82.8391		28.1821	-67.5001
28.248	-82.2631		28.248	60.0792		28.248	-69.0488			28.248	-82.2631		28.248	-69.0488
28.3135	-81.8718		28.314	60.2091		28.314	-70.9311			28.3135	-81.8718		28.314	-70.9311
28.3799	-81.0643		28.3801	60.3945		28.3804	-70.6439			28.3799	-81.0643		28.3804	-70.6439
28.4453	-81.1563		28.446	59.9912		28.4463	-70.1512			28.4453	-81.1563		28.4463	-70.1512
28.5117	-82.1242		28.512	60.0184		28.5122	-69.9207			28.5117	-82.1242		28.5122	-69.9207
28.5771	-82.6109		28.5781	60.1604		28.5781	-69.5766			28.5771	-82.6109		28.5781	-69.5766
28.6436	-82.1494		28.644	60.7287		28.644	-69.9675			28.6436	-82.1494		28.644	-69.9675
28.71	-81.4997		28.71	61.5381		28.71	-69.5561			28.71	-81.4997		28.71	-69.5561
28.7754	-80.9231		28.7761	61.5175		28.7764	-69.9256			28.7754	-80.9231		28.7764	-69.9256
28.8418	-82.1736		28.842	60.0538		28.8423	-70.3483			28.8418	-82.1736		28.8423	-70.3483
28.9072	-83.1503		28.908	58.9015		28.9082	-69.0353			28.9072	-83.1503		28.9082	-69.0353
28.9736	-82.7503		28.9741	59.9756		28.9741	-65.8173			28.9736	-82.7503		28.9741	-65.8173
29.04	-82.7263		29.04	60.4998		29.04	-63.2266			29.04	-82.7263		29.04	-63.2266
29.1055	-83.2103		29.106	60.3493		29.106	-62.7638			29.1055	-83.2103		29.106	-62.7638
29.1719	-83.1089		29.1721	59.9554		29.1724	-62.4006			29.1719	-83.1089		29.1724	-62.4006
29.2373	-81.7009		29.238	60.223		29.2383	-62.8489			29.2373	-81.7009		29.2383	-62.8489
29.3037	-81.1068		29.304	60.9113		29.3042	-63.1341			29.3037	-81.1068		29.3042	-63.1341
29.3691	-82.1402		29.3701	60.2552		29.3701	-64.1089			29.3691	-82.1402		29.3701	-64.1089
29.4355	-82.5061		29.436	59.9427		29.436	-64.7467			29.4355	-82.5061		29.436	-64.7467
29.502	-82.5424		29.502	60.2366		29.502	-64.4073			29.502	-82.5424		29.502	-64.4073
29.5674	-82.9308		29.5681	59.9954		29.5684	-63.6484			29.5674	-82.9308		29.5684	-63.6484
29.6338	-82.4727		29.634	59.3262		29.6343	-63.3893			29.6338	-82.4727		29.6343	-63.3893
29.6992	-81.0233		29.7	59.7163		29.7002	-63.5706			29.6992	-81.0233		29.7002	-63.5706
29.7656	-81.5125		29.7661	60.276		29.7661	-63.5605			29.7656	-81.5125		29.7661	-63.5605
29.832	-82.0704		29.832	60.1136		29.832	-63.1385			29.832	-82.0704		29.832	-63.1385
29.8975	-81.927		29.8982	59.839		29.898	-62.0504			29.8975	-81.927		29.898	-62.0504
29.9639	-81.8868		29.9641	60.1262		29.9644	-62.8101			29.9639	-81.8868		29.9644	-62.8101
30.0293	-81.266		30.03	60.1639		30.0303	-63.7216			30.0293	-81.266		30.0303	-63.7216
30.0957	-80.7706		30.0962	59.717		30.0962	-63.345			30.0957	-80.7706		30.0962	-63.345
30.1611	-81.2133		30.1621	59.9359		30.1621	-62.8126			30.1611	-81.2133		30.1621	-62.8126
30.2275	-82.0518		30.228	60.309		30.228	-63.955			30.2275	-82.0518		30.228	-63.955
30.2939	-82.5639		30.2942	59.9043		30.2939	-65.1954			30.2939	-82.5639		30.2939	-65.1954
30.3594	-82.6244		30.3601	59.7151		30.3604	-64.5166			30.3594	-82.6244		30.3604	-64.5166
30.4258	-82.2957		30.426	59.7883		30.4263	-64.7417			30.4258	-82.2957		30.4263	-64.7417
30.4912	-82.1319		30.4922	60.0647		30.4922	-63.8032			30.4912	-82.1319		30.4922	-63.8032
30.5576	-82.3284		30.5581	60.2775		30.5581	-62.568			30.5576	-82.3284		30.5581	-62.568
30.624	-82.8908		30.624	60.2818		30.624	-64.2491			30.624	-82.8908		30.624	-64.2491
30.6895	-82.6332		30.6902	60.3096		30.6899	-65.0396			30.6895	-82.6332		30.6899	-65.0396
30.7559	-82.2948		30.7561	60.11		30.7564	-63.533			30.7559	-82.2948		30.7564	-63.533
30.8213	-81.8332		30.822	59.8877		30.8223	-63.2001			30.8213	-81.8332		30.8223	-63.2001
30.8877	-82.01		30.8882	60.3362		30.8882	-63.543			30.8877	-82.01		30.8882	-63.543
30.9531	-82.2174		30.9541	59.9745		30.9541	-63.5898			30.9531	-82.2174		30.9541	-63.5898
31.0195	-82.8271		31.02	59.4582		31.02	-62.9193			31.0195	-82.8271		31.02	-62.9193
31.0859	-83.0619		31.0862	60.1962		31.0864	-63.6141			31.0859	-83.0619		31.0864	-63.6141
31.1514	-82.3003		31.1521	60.5915		31.1523	-64.5735			31.1514	-82.3003		31.1523	-64.5735
31.2178	-81.0316		31.218	60.0924		31.2183	-64.7053			31.2178	-81.0316		31.2183	-64.7053
31.2832	-81.0915		31.2842	60.3172		31.2842	-63.9341			31.2832	-81.0915		31.2842	-63.9341
31.3496	-81.9766		31.3501	59.9701		31.3501	-63.6528			31.3496	-81.9766		31.3501	-63.6528
31.416	-82.7784		31.416	60.1104		31.416	-62.9156			31.416	-82.7784		31.416	-62.9156
31.4814	-82.9289		31.4822	60.3158		31.4824	-63.0361			31.4814	-82.9289		31.4824	-63.0361
31.5479	-82.0245		31.5481	60.269		31.5483	-63.6552			31.5479	-82.0245		31.5483	-63.6552
31.6133	-81.5718		31.614	59.5148		31.6143	-64.4299			31.6133	-81.5718		31.6143	-64.4299
31.6797	-81.7323		31.6802	58.8259		31.6802	-64.4269			31.6797	-81.7323		31.6802	-64.4269
31.7451	-81.978		31.7461	58.4916		31.7461	-63.9528			31.7451	-81.978		31.7461	-63.9528
31.8115	-81.7175		31.812	59.5007		31.812	-64.1243			31.8115	-81.7175		31.812	-64.1243
31.8779	-82.2729		31.8782	59.4868		31.8784	-64.1474			31.8779	-82.2729		31.8784	-64.1474
31.9434	-82.14		31.9441	59.747		31.9443	-63.9033			31.9434	-82.14		31.9443	-63.9033
32.0098	-81.6174		32.01	61.9089		32.0102	-63.5902			32.0098	-81.6174		32.0102	-63.5902
32.0752	-82.1448		32.0762	65.3278		32.0762	-65.1458			32.0752	-82.1448		32.0762	-65.1458
32.1416	-82.8493		32.1421	66.542		32.1421	-66.9145			32.1416	-82.8493		32.1421	-66.9145
32.208	-82.6282		32.208	65.3002		32.208	-69.1681			32.208	-82.6282		32.208	-69.1681
32.2734	-83.2652		32.2742	64.5142		32.2744	-69.4698			32.2734	-83.2652		32.2744	-69.4698
32.3398	-83.6253		32.3401	64.545		32.3403	-68.5951			32.3398	-83.6253		32.3403	-68.5951
32.4053	-82.3285		32.406	65.7008		32.4062	-68.6504			32.4053	-82.3285		32.4062	-68.6504
32.4717	-81.9593		32.4722	66.5756		32.4722	-68.0136			32.4717	-81.9593		32.4722	-68.0136
32.5371	-82.5123		32.5381	66.1672		32.5381	-68.3974			32.5371	-82.5123		32.5381	-68.3974
32.6035	-82.3172		32.604	65.7891		32.604	-68.3633			32.6035	-82.3172		32.604	-68.3633
32.6699	-81.9959		32.6702	65.5313		32.6704	-68.981			32.6699	-81.9959		32.6704	-68.981
32.7353	-81.9853		32.7361	66.3251		32.7363	-68.808			32.7353	-81.9853		32.7363	-68.808
32.8018	-82.6121		32.802	67.0179		32.8023	-68.9046			32.8018	-82.6121		32.8023	-68.9046
32.8672	-83.1112		32.8682	66.941		32.8682	-69.3277			32.8672	-83.1112		32.8682	-69.3277
32.9336	-83.0997		32.9341	65.3538		32.9341	-70.2881			32.9336	-83.0997		32.9341	-70.2881
33	-82.6257		33	62.4802		33	-69.8051			33	-82.6257		33	-69.8051
33.0654	-81.9479		33.0662	61.2586		33.0664	-69.4878			33.0654	-81.9479		33.0664	-69.4878
33.1318	-81.4258		33.1321	61.2188		33.1323	-71.0863			33.1318	-81.4258		33.1323	-71.0863
33.1973	-81.5032		33.198	62.0797		33.1982	-71.6009			33.1973	-81.5032		33.1982	-71.6009
33.2637	-82.4816		33.2642	64.0773		33.2642	-70.8546			33.2637	-82.4816		33.2642	-70.8546
33.3291	-83.133		33.3301	63.7139		33.3301	-71.1566			33.3291	-83.133		33.3301	-71.1566
33.3955	-82.6545		33.396	63.0145		33.396	-70.4887			33.3955	-82.6545		33.396	-70.4887
33.4619	-82.6684		33.4622	63.0225		33.4624	-70.7221			33.4619	-82.6684		33.4624	-70.7221
33.5273	-82.3371		33.5281	63.9835		33.5283	-70.71			33.5273	-82.3371		33.5283	-70.71
33.5938	-81.6424		33.594	63.5042		33.5942	-70.3659			33.5938	-81.6424		33.5942	-70.3659
33.6592	-81.909		33.6602	63.6022		33.6602	-69.8882			33.6592	-81.909		33.6602	-69.8882
33.7256	-82.507		33.7261	65.5817		33.7261	-69.6892			33.7256	-82.507		33.7261	-69.6892
33.792	-82.7287		33.792	64.1256		33.792	-69.7112			33.792	-82.7287		33.792	-69.7112
33.8574	-82.3387		33.8582	60.2851		33.8584	-70.8574			33.8574	-82.3387		33.8584	-70.8574
33.9238	-82.2298		33.9241	58.8366		33.9243	-70.0993			33.9238	-82.2298		33.9243	-70.0993
33.9893	-82.4014		33.99	59.501		33.9902	-69.1139			33.9893	-82.4014		33.9902	-69.1139
34.0557	-81.3863		34.0562	60.7105		34.0562	-68.9066			34.0557	-81.3863		34.0562	-68.9066
34.1211	-81.3466		34.1221	61.5557		34.1221	-69.6088			34.1211	-81.3466		34.1221	-69.6088
34.1875	-82.3274		34.188	61.7931		34.188	-70.38			34.1875	-82.3274		34.188	-70.38
34.2539	-82.9166		34.2542	60.5911		34.2544	-70.4841			34.2539	-82.9166		34.2544	-70.4841
34.3193	-82.585		34.3201	60.0276		34.3203	-69.8768			34.3193	-82.585		34.3203	-69.8768
34.3857	-81.8648		34.386	59.8067		34.3862	-68.9792			34.3857	-81.8648		34.3862	-68.9792
34.4512	-81.7669		34.4522	59.8237		34.4522	-69.2824			34.4512	-81.7669		34.4522	-69.2824
34.5176	-81.4306		34.5181	59.4657		34.5181	-70.2986			34.5176	-81.4306		34.5181	-70.2986
34.584	-82.762		34.584	59.3287		34.584	-70.4661			34.584	-82.762		34.584	-70.4661
34.6494	-83.2419		34.6501	59.7719		34.6504	-69.6438			34.6494	-83.2419		34.6504	-69.6438
34.7158	-82.099		34.7161	60.0086		34.7163	-70.244			34.7158	-82.099		34.7163	-70.244
34.7812	-82.172		34.782	59.8989		34.7822	-71.1725			34.7812	-82.172		34.7822	-71.1725
34.8477	-82.5197		34.8481	60.4115		34.8481	-70.7417			34.8477	-82.5197		34.8481	-70.7417
34.9131	-83.0634		34.9141	60.2014		34.9141	-68.7449			34.9131	-83.0634		34.9141	-68.7449
34.9795	-83.0886		34.98	59.499		34.98	-68.2351			34.9795	-83.0886		34.98	-68.2351
35.0459	-82.7931		35.0461	59.5858		35.0464	-68.2883			35.0459	-82.7931		35.0464	-68.2883
35.1113	-83.2611		35.1121	60.7602		35.1123	-67.8966			35.1113	-83.2611		35.1123	-67.8966
35.1777	-83.5798		35.178	60.9574		35.1782	-67.7994			35.1777	-83.5798		35.1782	-67.7994
35.2432	-83.8301		35.2441	60.0787		35.2441	-69.1929			35.2432	-83.8301		35.2441	-69.1929
35.3096	-83.6986		35.3101	60.1817		35.3101	-70.3624			35.3096	-83.6986		35.3101	-70.3624
35.376	-82.7269		35.376	60.4101		35.376	-70.2074			35.376	-82.7269		35.376	-70.2074
35.4414	-81.8014		35.4421	59.9691		35.4424	-70.5061			35.4414	-81.8014		35.4424	-70.5061
35.5078	-82.2485		35.5081	59.4129		35.5083	-70.7639			35.5078	-82.2485		35.5083	-70.7639
35.5732	-82.4845		35.574	59.4978		35.5742	-71.5707			35.5732	-82.4845		35.5742	-71.5707
35.6397	-81.1315		35.6401	59.5672		35.6401	-71.3431			35.6397	-81.1315		35.6401	-71.3431
35.706	-81.1199		35.706	59.7426		35.706	-70.3977			35.706	-81.1199		35.706	-70.3977
35.7715	-82.4853		35.772	59.7744		35.772	-69.7064			35.7715	-82.4853		35.772	-69.7064
35.8379	-83.0277		35.8381	59.5978		35.8384	-68.1206			35.8379	-83.0277		35.8384	-68.1206
35.9033	-83.3431		35.904	59.3874		35.9043	-68.9101			35.9033	-83.3431		35.9043	-68.9101
35.9697	-82.9243		35.97	59.4883		35.9702	-69.8351			35.9697	-82.9243		35.9702	-69.8351
36.0352	-82.3883		36.0361	59.7859		36.0361	-69.7788			36.0352	-82.3883		36.0361	-69.7788
36.1016	-82.1125		36.102	60.1526		36.102	-68.2715			36.1016	-82.1125		36.102	-68.2715
36.168	-81.5949		36.168	60.2041		36.168	-67.8195			36.168	-81.5949		36.168	-67.8195
36.2334	-82.4814		36.2341	60.0667		36.2344	-68.3044			36.2334	-82.4814		36.2344	-68.3044
36.2998	-83.0202		36.3	60.6867		36.3003	-69.3284			36.2998	-83.0202		36.3003	-69.3284
36.3652	-82.1979		36.366	60.1162		36.3662	-69.4268			36.3652	-82.1979		36.3662	-69.4268
36.4316	-81.8697		36.4321	59.5532		36.4321	-68.8979			36.4316	-81.8697		36.4321	-68.8979
36.498	-82.216		36.498	59.5076		36.498	-69.1179			36.498	-82.216		36.498	-69.1179
36.5635	-82.5961		36.564	59.3333		36.564	-69.07			36.5635	-82.5961		36.564	-69.07
36.6299	-83.7569		36.6301	59.1186		36.6304	-69.541			36.6299	-83.7569		36.6304	-69.541
36.6953	-86.661		36.696	59.4074		36.6963	-69.4227			36.6953	-86.661		36.6963	-69.4227
36.7617	-89.1391		36.762	60.0663		36.7622	-67.6393			36.7617	-89.1391		36.7622	-67.6393
36.8272	-89.8033		36.8281	59.4125		36.8281	-66.8319			36.8272	-89.8033		36.8281	-66.8319
36.8935	-89.5076		36.894	59.2299		36.894	-68.2841			36.8935	-89.5076		36.894	-68.2841
36.96	-90.1404		36.96	59.6239		36.96	-69.5462			36.96	-90.1404		36.96	-69.5462
37.0254	-89.2886		37.0261	59.7067		37.0264	-69.129			37.0254	-89.2886		37.0264	-69.129
37.0918	-88.418		37.092	59.7174		37.0923	-69.3291			37.0918	-88.418		37.0923	-69.3291
37.1572	-88.962		37.158	59.1398		37.1582	-69.8774			37.1572	-88.962		37.1582	-69.8774
37.2236	-89.9922		37.2241	59.0479		37.2241	-69.7584			37.2236	-89.9922		37.2241	-69.7584
37.29	-90.4845		37.29	59.3062		37.29	-68.999			37.29	-90.4845		37.29	-68.999
37.3555	-90.4801		37.356	58.7185		37.356	-69.2928			37.3555	-90.4801		37.356	-69.2928
37.4219	-90.2116		37.4221	59.2775		37.4224	-70.4147			37.4219	-90.2116		37.4224	-70.4147
37.4873	-90.6873		37.488	59.5956		37.4883	-69.9236			37.4873	-90.6873		37.4883	-69.9236
37.5537	-90.8604		37.554	60.3194		37.5542	-69.6373			37.5537	-90.8604		37.5542	-69.6373
37.6191	-89.9352		37.6201	60.9627		37.6201	-69.8516			37.6191	-89.9352		37.6201	-69.8516
37.6855	-88.6428		37.686	60.4235		37.686	-69.7068			37.6855	-88.6428		37.686	-69.7068
37.752	-88.8675		37.752	60.0973		37.752	-69.553			37.752	-88.8675		37.752	-69.553
37.8174	-90.2105		37.8181	60.0576		37.8184	-69.088			37.8174	-90.2105		37.8184	-69.088
37.8838	-91.4027		37.884	60.5851		37.8843	-68.5907			37.8838	-91.4027		37.8843	-68.5907
37.9492	-92.0704		37.95	60.704		37.9502	-70.022			37.9492	-92.0704		37.9502	-70.022
38.0156	-91.6748		38.0161	60.2517		38.0161	-68.5317			38.0156	-91.6748		38.0161	-68.5317
38.082	-88.5554		38.082	60.5943		38.082	-65.3388			38.082	-88.5554		38.082	-65.3388
38.1475	-83.698		38.1482	61.0679		38.148	-63.7882			38.1475	-83.698		38.148	-63.7882
38.2139	-81.371		38.2141	60.5798		38.2144	-64.3183			38.2139	-81.371		38.2144	-64.3183
38.2793	-81.8815		38.28	59.2937		38.2803	-64.3999			38.2793	-81.8815		38.2803	-64.3999
38.3457	-82.3382		38.3462	59.2531		38.3462	-64.1823			38.3457	-82.3382		38.3462	-64.1823
38.4111	-82.7063		38.4121	60.3202		38.4121	-63.4068			38.4111	-82.7063		38.4121	-63.4068
38.4775	-82.7596		38.478	60.3796		38.478	-63.5074			38.4775	-82.7596		38.478	-63.5074
38.544	-82.307		38.5442	60.4612		38.544	-64.3995			38.544	-82.307		38.544	-64.3995
38.6094	-82.9957		38.6101	60.4907		38.6103	-65.5136			38.6094	-82.9957		38.6103	-65.5136
38.6758	-82.9495		38.676	59.866		38.6763	-68.0367			38.6758	-82.9495		38.6763	-68.0367
38.7412	-82.5582		38.7422	60.0341		38.7422	-69.2858			38.7412	-82.5582		38.7422	-69.2858
38.8076	-81.7328		38.8081	60.6057		38.8081	-69.6565			38.8076	-81.7328		38.8081	-69.6565
38.874	-82.0177		38.874	59.7861		38.874	-70.2563			38.874	-82.0177		38.874	-70.2563
38.9395	-83.0026		38.9402	59.7163		38.9399	-70.331			38.9395	-83.0026		38.9399	-70.331
39.0059	-83.473		39.0061	60.1524		39.0063	-70.1714			39.0059	-83.473		39.0063	-70.1714
39.0713	-83.1127		39.072	60.0754		39.0723	-70.7854			39.0713	-83.1127		39.0723	-70.7854
39.1377	-82.1762		39.1382	59.1865		39.1382	-69.3448			39.1377	-82.1762		39.1382	-69.3448
39.2031	-82.3275		39.2041	59.528		39.2041	-67.4278			39.2031	-82.3275		39.2041	-67.4278
39.2695	-83.28		39.27	60.5326		39.27	-67.8256			39.2695	-83.28		39.27	-67.8256
39.3359	-83.3869		39.3362	60.3308		39.3364	-68.043			39.3359	-83.3869		39.3364	-68.043
39.4014	-83.4928		39.4021	59.8724		39.4023	-68.4441			39.4014	-83.4928		39.4023	-68.4441
39.4678	-83.5398		39.468	60.1812		39.4683	-67.676			39.4678	-83.5398		39.4683	-67.676
39.5332	-82.3854		39.5342	60.5234		39.5342	-68.3052			39.5332	-82.3854		39.5342	-68.3052
39.5996	-82.1846		39.6001	60.7784		39.6001	-69.3588			39.5996	-82.1846		39.6001	-69.3588
39.666	-83.3625		39.666	60.9454		39.666	-70.8577			39.666	-83.3625		39.666	-70.8577
39.7315	-84.0772		39.7322	60.4972		39.7324	-70.2902			39.7315	-84.0772		39.7324	-70.2902
39.7978	-82.5142		39.7981	60.1668		39.7983	-68.3242			39.7978	-82.5142		39.7983	-68.3242
39.8633	-82.3357		39.864	59.3791		39.8643	-68.5603			39.8633	-82.3357		39.8643	-68.5603
39.9297	-82.7986		39.9302	58.9098		39.9302	-70.3106			39.9297	-82.7986		39.9302	-70.3106
39.9951	-82.5144		39.9961	59.5358		39.9961	-70.7234			39.9951	-82.5144		39.9961	-70.7234
40.0615	-81.9244		40.062	60.4644		40.062	-70.4068			40.0615	-81.9244		40.062	-70.4068
40.1279	-82.4245		40.1282	60.9388		40.1284	-70.3611			40.1279	-82.4245		40.1284	-70.3611
40.1934	-82.7928		40.1941	59.8657		40.1943	-69.2493			40.1934	-82.7928		40.1943	-69.2493
40.2598	-82.6821		40.26	59.5245		40.2602	-68.6129			40.2598	-82.6821		40.2602	-68.6129
40.3252	-82.9829		40.3262	59.1538		40.3262	-68.5182			40.3252	-82.9829		40.3262	-68.5182
40.3916	-83.5404		40.3921	59.1643		40.3921	-67.1126			40.3916	-83.5404		40.3921	-67.1126
40.458	-83.2896		40.458	59.9179		40.458	-67.7149			40.458	-83.2896		40.458	-67.7149
40.5234	-83.0229		40.5242	60.1458		40.5244	-68.9743			40.5234	-83.0229		40.5244	-68.9743
40.5898	-83.194		40.5901	60.2736		40.5903	-68.3606			40.5898	-83.194		40.5903	-68.3606
40.6553	-83.1475		40.656	60.83		40.6562	-67.6583			40.6553	-83.1475		40.6562	-67.6583
40.7217	-83.3156		40.7222	60.2654		40.7222	-68.3951			40.7217	-83.3156		40.7222	-68.3951
40.7871	-82.6098		40.7881	60.0944		40.7881	-69.1295			40.7871	-82.6098		40.7881	-69.1295
40.8535	-82.0508		40.854	59.956		40.854	-70.0003			40.8535	-82.0508		40.854	-70.0003
40.9199	-81.9966		40.9202	59.7146		40.9204	-70.1285			40.9199	-81.9966		40.9204	-70.1285
40.9853	-82.265		40.9861	59.4751		40.9863	-71.6732			40.9853	-82.265		40.9863	-71.6732
41.0518	-82.1994		41.052	60.4308		41.0523	-72.1244			41.0518	-82.1994		41.0523	-72.1244
41.1172	-82.8509		41.1182	60.6692		41.1182	-70.3325			41.1172	-82.8509		41.1182	-70.3325
41.1836	-83.1552		41.1841	59.8404		41.1841	-69.7583			41.1836	-83.1552		41.1841	-69.7583
41.25	-82.3976		41.25	59.1966		41.25	-70.4096			41.25	-82.3976		41.25	-70.4096
41.3154	-81.795		41.3162	59.227		41.3164	-70.8181			41.3154	-81.795		41.3164	-70.8181
41.3818	-81.1999		41.3821	59.5737		41.3823	-70.7212			41.3818	-81.1999		41.3823	-70.7212
41.4473	-81.5457		41.448	60.4162		41.4482	-70.411			41.4473	-81.5457		41.4482	-70.411
41.5137	-82.4132		41.5142	60.641		41.5142	-69.3474			41.5137	-82.4132		41.5142	-69.3474
41.5791	-82.3759		41.5801	59.8568		41.5801	-69.1591			41.5791	-82.3759		41.5801	-69.1591
41.6455	-82.8216		41.646	59.3165		41.646	-69.2309			41.6455	-82.8216		41.646	-69.2309
41.7119	-82.5899		41.7122	60.0641		41.7124	-68.6273			41.7119	-82.5899		41.7124	-68.6273
41.7773	-82.2882		41.7781	59.8973		41.7783	-69.5669			41.7773	-82.2882		41.7783	-69.5669
41.8438	-82.225		41.844	60.2973		41.8442	-69.6377			41.8438	-82.225		41.8442	-69.6377
41.9092	-82.6555		41.9102	60.1716		41.9102	-69.5937			41.9092	-82.6555		41.9102	-69.5937
41.9756	-82.9257		41.9761	58.5251		41.9761	-69.0999			41.9756	-82.9257		41.9761	-69.0999
42.042	-83.0298		42.042	59.4635		42.042	-69.2726			42.042	-83.0298		42.042	-69.2726
42.1074	-83.432		42.1082	60.3159		42.1084	-69.7624			42.1074	-83.432		42.1084	-69.7624
42.1738	-83.0068		42.1741	60.0897		42.1743	-69.8482			42.1738	-83.0068		42.1743	-69.8482
42.2393	-82.6774		42.24	59.5071		42.2402	-69.9535			42.2393	-82.6774		42.2402	-69.9535
42.3057	-82.9708		42.3062	59.3006		42.3062	-70.2514			42.3057	-82.9708		42.3062	-70.2514
42.3711	-83.0235		42.3721	59.507		42.3721	-69.7817			42.3711	-83.0235		42.3721	-69.7817
42.4375	-82.2478		42.438	60.3938		42.438	-69.8863			42.4375	-82.2478		42.438	-69.8863
42.5039	-81.6302		42.5042	60.9758		42.5044	-70.3771			42.5039	-81.6302		42.5044	-70.3771
42.5693	-81.7029		42.5701	60.3357		42.5703	-70.2869			42.5693	-81.7029		42.5703	-70.2869
42.6357	-82.1586		42.636	59.6523		42.6362	-69.9832			42.6357	-82.1586		42.6362	-69.9832
42.7012	-82.4621		42.7022	59.2285		42.7022	-70.0777			42.7012	-82.4621		42.7022	-70.0777
42.7676	-82.6141		42.7681	59.0807		42.7681	-69.2498			42.7676	-82.6141		42.7681	-69.2498
42.834	-82.6724		42.834	60.1445		42.834	-69.0075			42.834	-82.6724		42.834	-69.0075
42.8994	-82.4389		42.9001	60.7015		42.9004	-68.7578			42.8994	-82.4389		42.9004	-68.7578
42.9658	-83.3355		42.9661	59.8508		42.9663	-68.4445			42.9658	-83.3355		42.9663	-68.4445
43.0312	-83.9325		43.032	59.8799		43.0322	-69.0082			43.0312	-83.9325		43.0322	-69.0082
43.0977	-83.1858		43.0981	60.1314		43.0981	-68.7296			43.0977	-83.1858		43.0981	-68.7296
43.1631	-82.4537		43.1641	59.7771		43.1641	-67.4561			43.1631	-82.4537		43.1641	-67.4561
43.2295	-81.8564		43.23	59.5553		43.23	-67.0331			43.2295	-81.8564		43.23	-67.0331
43.2959	-81.4693		43.2961	59.3353		43.2964	-67.1081			43.2959	-81.4693		43.2964	-67.1081
43.3613	-81.7257		43.3621	60.1206		43.3623	-67.4405			43.3613	-81.7257		43.3623	-67.4405
43.4277	-82.09		43.428	60.7729		43.4282	-67.7317			43.4277	-82.09		43.4282	-67.7317
43.4932	-82.1849		43.4941	60.5873		43.4941	-68.7048			43.4932	-82.1849		43.4941	-68.7048
43.5596	-82.5351		43.5601	60.5181		43.5601	-69.7829			43.5596	-82.5351		43.5601	-69.7829
43.626	-83.3924		43.626	60.3379		43.626	-70.6737			43.626	-83.3924		43.626	-70.6737
43.6914	-82.8942		43.6921	60.1273		43.6924	-69.4995			43.6914	-82.8942		43.6924	-69.4995
43.7578	-82.5723		43.7581	59.8502		43.7583	-68.9441			43.7578	-82.5723		43.7583	-68.9441
43.8232	-83.2329		43.824	59.8504		43.8242	-69.0903			43.8232	-83.2329		43.8242	-69.0903
43.8897	-82.9446		43.8901	59.9535		43.8901	-68.0574			43.8897	-82.9446		43.8901	-68.0574
43.956	-82.5054		43.956	60.2776		43.956	-67.8264			43.956	-82.5054		43.956	-67.8264
44.0215	-82.2613		44.022	60.8168		44.022	-68.0553			44.0215	-82.2613		44.022	-68.0553
44.0879	-83.0956		44.0881	60.9763		44.0884	-65.9658			44.0879	-83.0956		44.0884	-65.9658
44.1533	-83.2953		44.154	60.4104		44.1543	-65.2105			44.1533	-83.2953		44.1543	-65.2105
44.2197	-82.9328		44.22	59.7939		44.2202	-65.4587			44.2197	-82.9328		44.2202	-65.4587
44.2852	-82.9368		44.2861	59.2024		44.2861	-65.9385			44.2852	-82.9368		44.2861	-65.9385
44.3516	-83.2013		44.352	59.4016		44.352	-67.4882			44.3516	-83.2013		44.352	-67.4882
44.418	-82.5434		44.418	60.4325		44.418	-67.0115			44.418	-82.5434		44.418	-67.0115
44.4834	-83.0543		44.4841	60.8295		44.4844	-65.109			44.4834	-83.0543		44.4844	-65.109
44.5498	-82.6242		44.55	60.1904		44.5503	-64.1523			44.5498	-82.6242		44.5503	-64.1523
44.6152	-81.9423		44.616	59.4397		44.6162	-64.4659			44.6152	-81.9423		44.6162	-64.4659
44.6816	-81.6206		44.6821	60.8383		44.6821	-64.2282			44.6816	-81.6206		44.6821	-64.2282
44.748	-81.9458		44.748	60.9856		44.748	-63.6135			44.748	-81.9458		44.748	-63.6135
44.8135	-82.7931		44.814	61.0673		44.814	-62.6801			44.8135	-82.7931		44.814	-62.6801
44.8799	-83.2591		44.8801	60.953		44.8804	-63.031			44.8799	-83.2591		44.8804	-63.031
44.9453	-82.5386		44.946	59.9344		44.9463	-63.7499			44.9453	-82.5386		44.9463	-63.7499
45.0117	-82.4776		45.012	60.417		45.0122	-64.5461			45.0117	-82.4776		45.0122	-64.5461
45.0772	-83.073		45.0781	60.9737		45.0781	-64.5152			45.0772	-83.073		45.0781	-64.5152
45.1435	-82.9487		45.144	60.703		45.144	-62.7483			45.1435	-82.9487		45.144	-62.7483
45.21	-82.8044		45.21	60.3153		45.21	-62.077			45.21	-82.8044		45.21	-62.077
45.2754	-81.8447		45.2761	60.3343		45.2764	-63.7882			45.2754	-81.8447		45.2764	-63.7882
45.3418	-81.7659		45.342	60.0164		45.3423	-64.6334			45.3418	-81.7659		45.3423	-64.6334
45.4072	-82.4253		45.408	60.4566		45.4082	-64.7933			45.4072	-82.4253		45.4082	-64.7933
45.4736	-82.7121		45.4741	60.1507		45.4741	-63.5304			45.4736	-82.7121		45.4741	-63.5304
45.54	-81.8502		45.54	59.7142		45.54	-62.5604			45.54	-81.8502		45.54	-62.5604
45.6055	-82.2911		45.606	59.9589		45.606	-62.7186			45.6055	-82.2911		45.606	-62.7186
45.6719	-81.9338		45.6721	60.4775		45.6724	-63.9158			45.6719	-81.9338		45.6724	-63.9158
45.7373	-81.4043		45.738	60.5721		45.7383	-64.8132			45.7373	-81.4043		45.7383	-64.8132
45.8037	-81.5634		45.804	60.9857		45.8042	-64.5743			45.8037	-81.5634		45.8042	-64.5743
45.8691	-82.1984		45.8701	60.0128		45.8701	-63.6953			45.8691	-82.1984		45.8701	-63.6953
45.9355	-82.2091		45.936	59.5605		45.936	-63.8293			45.9355	-82.2091		45.936	-63.8293
46.002	-82.5126		46.002	60.5225		46.002	-63.5664			46.002	-82.5126		46.002	-63.5664
46.0674	-82.6332		46.0681	61.3565		46.0684	-64.5998			46.0674	-82.6332		46.0684	-64.5998
46.1338	-82.7762		46.134	60.1339		46.1343	-64.5295			46.1338	-82.7762		46.1343	-64.5295
46.1992	-82.56		46.2	60.0126		46.2002	-64.3259			46.1992	-82.56		46.2002	-64.3259
46.2656	-82.9007		46.2661	59.6581		46.2661	-63.236			46.2656	-82.9007		46.2661	-63.236
46.332	-82.6466		46.332	59.8148		46.332	-63.7272			46.332	-82.6466		46.332	-63.7272
46.3975	-81.8471		46.3982	59.6384		46.398	-63.7814			46.3975	-81.8471		46.398	-63.7814
46.4639	-81.7948		46.4641	59.566		46.4644	-64.0046			46.4639	-81.7948		46.4644	-64.0046
46.5293	-81.9762		46.53	59.8693		46.5303	-64.4432			46.5293	-81.9762		46.5303	-64.4432
46.5957	-81.7193		46.5962	60.6341		46.5962	-64.0644			46.5957	-81.7193		46.5962	-64.0644
46.6611	-81.1237		46.6621	60.2083		46.6621	-63.5435			46.6611	-81.1237		46.6621	-63.5435
46.7275	-81.3694		46.728	60.4982		46.728	-63.8179			46.7275	-81.3694		46.728	-63.8179
46.794	-82.6299		46.7942	60.6974		46.794	-63.4045			46.794	-82.6299		46.794	-63.4045
46.8594	-82.7256		46.8601	60.587		46.8603	-62.8567			46.8594	-82.7256		46.8603	-62.8567
46.9258	-81.7947		46.926	60.5006		46.9263	-63.5073			46.9258	-81.7947		46.9263	-63.5073
46.9912	-81.2817		46.9922	60.2225		46.9922	-63.8484			46.9912	-81.2817		46.9922	-63.8484
47.0576	-82.617		47.0581	59.781		47.0581	-63.0677			47.0576	-82.617		47.0581	-63.0677
47.124	-83.2341		47.124	60.501		47.124	-63.8584			47.124	-83.2341		47.124	-63.8584
47.1895	-82.6635		47.1902	61.0901		47.1899	-63.1916			47.1895	-82.6635		47.1899	-63.1916
47.2559	-82.5187		47.2561	61.1172		47.2563	-62.6987			47.2559	-82.5187		47.2563	-62.6987
47.3213	-82.8595		47.322	61.1012		47.3223	-62.769			47.3213	-82.8595		47.3223	-62.769
47.3877	-82.0862		47.3882	60.4099		47.3882	-62.5914			47.3877	-82.0862		47.3882	-62.5914
47.4531	-81.4023		47.4541	60.601		47.4541	-63.9601			47.4531	-81.4023		47.4541	-63.9601
47.5195	-82.4557		47.52	60.8466		47.52	-64.3815			47.5195	-82.4557		47.52	-64.3815
47.5859	-82.9318		47.5862	60.7125		47.5864	-63.9458			47.5859	-82.9318		47.5864	-63.9458
47.6514	-83.4126		47.6521	60.1036		47.6523	-62.8301			47.6514	-83.4126		47.6523	-62.8301
47.7178	-82.8981		47.718	59.5095		47.7183	-63.6547			47.7178	-82.8981		47.7183	-63.6547
47.7832	-81.4441		47.7842	59.8817		47.7842	-63.8656			47.7832	-81.4441		47.7842	-63.8656
47.8496	-81.1932		47.8501	60.3127		47.8501	-63.7445			47.8496	-81.1932		47.8501	-63.7445
47.916	-82.4583		47.916	60.6793		47.916	-63.9574			47.916	-82.4583		47.916	-63.9574
47.9815	-82.566		47.9822	60.3676		47.9824	-64.0156			47.9815	-82.566		47.9824	-64.0156
48.0478	-82.2109		48.0481	59.6349		48.0483	-64.1936			48.0478	-82.2109		48.0483	-64.1936
48.1133	-82.4438		48.114	59.35		48.1143	-63.7962			48.1133	-82.4438		48.1143	-63.7962
48.1797	-82.8276		48.1802	60.2175		48.1802	-64.3821			48.1797	-82.8276		48.1802	-64.3821
48.2451	-81.9418		48.2461	61.4433		48.2461	-65.1092			48.2451	-81.9418		48.2461	-65.1092
48.3115	-81.5928		48.312	61.2565		48.312	-64.0734			48.3115	-81.5928		48.312	-64.0734
48.3779	-82.3311		48.3782	60.6987		48.3784	-63.3303			48.3779	-82.3311		48.3784	-63.3303
48.4434	-81.9256		48.4441	60.7217		48.4443	-63.0206			48.4434	-81.9256		48.4443	-63.0206
48.5098	-81.5016		48.51	60.6229		48.5102	-62.7698			48.5098	-81.5016		48.5102	-62.7698
48.5752	-81.9635		48.5762	60.0868		48.5762	-63.9464			48.5752	-81.9635		48.5762	-63.9464
48.6416	-82.3223		48.6421	60.5818		48.6421	-63.7372			48.6416	-82.3223		48.6421	-63.7372
48.708	-82.6759		48.708	60.391		48.708	-63.6201			48.708	-82.6759		48.708	-63.6201
48.7734	-82.1672		48.7742	59.6529		48.7744	-64.5369			48.7734	-82.1672		48.7744	-64.5369
48.8398	-82.7693		48.8401	60.0524		48.8403	-63.5051			48.8398	-82.7693		48.8403	-63.5051
48.9053	-82.6551		48.906	60.0401		48.9062	-63.0497			48.9053	-82.6551		48.9062	-63.0497
48.9717	-82.9803		48.9722	59.6462		48.9722	-63.9254			48.9717	-82.9803		48.9722	-63.9254
49.0371	-82.5282		49.0381	60.9776		49.0381	-64.3962			49.0371	-82.5282		49.0381	-64.3962
49.1035	-81.6946		49.104	60.6985		49.104	-63.4008			49.1035	-81.6946		49.104	-63.4008
49.1699	-81.6301		49.1702	59.9114		49.1704	-62.8645			49.1699	-81.6301		49.1704	-62.8645
49.2353	-81.6502		49.2361	59.6034		49.2363	-63.3155			49.2353	-81.6502		49.2363	-63.3155
49.3018	-82.3017		49.302	60.0461		49.3023	-63.8			49.3018	-82.3017		49.3023	-63.8
49.3672	-82.4598		49.3682	59.6607		49.3682	-64.1803			49.3672	-82.4598		49.3682	-64.1803
49.4336	-82.1824		49.4341	59.6058		49.4341	-64.2084			49.4336	-82.1824		49.4341	-64.2084
49.5	-81.736		49.5	58.9974		49.5	-63.8492			49.5	-81.736		49.5	-63.8492
49.5654	-81.3131		49.5662	59.1998		49.5664	-62.5268			49.5654	-81.3131		49.5664	-62.5268
49.6318	-81.7801		49.6321	60.4872		49.6323	-61.9542			49.6318	-81.7801		49.6323	-61.9542
49.6973	-82.4494		49.698	60.5562		49.6982	-62.8693			49.6973	-82.4494		49.6982	-62.8693
49.7637	-83.4843		49.7642	59.8014		49.7642	-64.4767			49.7637	-83.4843		49.7642	-64.4767
49.8291	-85.7683		49.8301	60.3006		49.8301	-65.153			49.8291	-85.7683		49.8301	-65.153
49.8955	-88.3565		49.896	60.5683		49.896	-64.802			49.8955	-88.3565		49.896	-64.802
49.9619	-89.9254		49.9622	60.315		49.9624	-63.8383			49.9619	-89.9254		49.9624	-63.8383
50.0273	-90.8396		50.0281	59.9324		50.0283	-63.7349			50.0273	-90.8396		50.0283	-63.7349
50.0938	-91.3334		50.094	59.8691		50.0942	-64.5766			50.0938	-91.3334		50.0942	-64.5766
50.1592	-91.2297		50.1602	60.7811		50.1602	-64.1199			50.1592	-91.2297		50.1602	-64.1199
50.2256	-90.9774		50.2261	61.338		50.2261	-64.2155			50.2256	-90.9774		50.2261	-64.2155
50.292	-90.5576		50.292	60.794		50.292	-63.771			50.292	-90.5576		50.292	-63.771
50.3574	-90.3896		50.3582	60.2945		50.3584	-63.1889			50.3574	-90.3896		50.3584	-63.1889
50.4238	-90.6953		50.4241	60.3668		50.4243	-62.8958			50.4238	-90.6953		50.4243	-62.8958
50.4893	-90.6424		50.49	60.2733		50.4902	-63.1082			50.4893	-90.6424		50.4902	-63.1082
50.5557	-90.649		50.5562	60.2522		50.5562	-64.4876			50.5557	-90.649		50.5562	-64.4876
50.6211	-91.9924		50.6221	60.1776		50.6221	-63.4112			50.6211	-91.9924		50.6221	-63.4112
50.6875	-92.0438		50.688	59.0522		50.688	-62.5758			50.6875	-92.0438		50.688	-62.5758
50.7539	-91.0704		50.7542	59.5376		50.7544	-63.804			50.7539	-91.0704		50.7544	-63.804
50.8193	-90.161		50.8201	59.772		50.8203	-64.0954			50.8193	-90.161		50.8203	-64.0954
50.8857	-88.8633		50.886	59.4902		50.8862	-63.77			50.8857	-88.8633		50.8862	-63.77
50.9512	-88.1879		50.9522	59.4678		50.9522	-64.1622			50.9512	-88.1879		50.9522	-64.1622
51.0176	-87.4854		51.0181	60.2905		51.0181	-64.1036			51.0176	-87.4854		51.0181	-64.1036
51.084	-85.7242		51.084	61.1711		51.084	-65.0211			51.084	-85.7242		51.084	-65.0211
51.1494	-82.8665		51.1501	61.1901		51.1504	-64.893			51.1494	-82.8665		51.1504	-64.893
51.2158	-82.3105		51.2161	60.1146		51.2163	-64.0823			51.2158	-82.3105		51.2163	-64.0823
51.2812	-82.7584		51.282	59.9031		51.2822	-63.8464			51.2812	-82.7584		51.2822	-63.8464
51.3477	-82.6188		51.3481	60.4522		51.3481	-63.9239			51.3477	-82.6188		51.3481	-63.9239
51.4131	-83.5899		51.4141	60.2357		51.4141	-64.6361			51.4131	-83.5899		51.4141	-64.6361
51.4795	-86.8378		51.48	59.9912		51.48	-64.9734			51.4795	-86.8378		51.48	-64.9734
51.5459	-89.4579		51.5461	59.6855		51.5464	-64.0396			51.5459	-89.4579		51.5464	-64.0396
51.6113	-89.7817		51.6121	59.0189		51.6123	-63.0903			51.6113	-89.7817		51.6123	-63.0903
51.6777	-88.8926		51.678	59.7971		51.6782	-63.695			51.6777	-88.8926		51.6782	-63.695
51.7432	-90.3064		51.7441	60.8435		51.7441	-64.939			51.7432	-90.3064		51.7441	-64.939
51.8096	-91.7627		51.8101	60.3626		51.8101	-64.5592			51.8096	-91.7627		51.8101	-64.5592
51.876	-91.8104		51.876	59.4866		51.876	-64.2654			51.876	-91.8104		51.876	-64.2654
51.9414	-89.2623		51.9421	58.9049		51.9424	-64.3871			51.9414	-89.2623		51.9424	-64.3871
52.0078	-87.1905		52.0081	60.2386		52.0083	-64.7753			52.0078	-87.1905		52.0083	-64.7753
52.0732	-87.8289		52.074	60.9341		52.0742	-64.1311			52.0732	-87.8289		52.0742	-64.1311
52.1397	-89.6015		52.1401	60.3428		52.1401	-63.3608			52.1397	-89.6015		52.1401	-63.3608
52.206	-90.7574		52.206	60.3733		52.206	-63.5003			52.206	-90.7574		52.206	-63.5003
52.2715	-90.4499		52.272	60.2592		52.272	-63.9193			52.2715	-90.4499		52.272	-63.9193
52.3379	-90.6419		52.3381	59.7585		52.3384	-63.8565			52.3379	-90.6419		52.3384	-63.8565
52.4033	-91.161		52.404	60.2489		52.4043	-64.0511			52.4033	-91.161		52.4043	-64.0511
52.4697	-91.0255		52.47	60.518		52.4702	-64.2504			52.4697	-91.0255		52.4702	-64.2504
52.5352	-90.4106		52.5361	59.8943		52.5361	-63.5199			52.5352	-90.4106		52.5361	-63.5199
52.6016	-90.7175		52.602	59.6103		52.602	-63.3819			52.6016	-90.7175		52.602	-63.3819
52.668	-92.2497		52.668	59.8046		52.668	-63.9072			52.668	-92.2497		52.668	-63.9072
52.7334	-92.0301		52.7341	59.8192		52.7344	-64.6306			52.7334	-92.0301		52.7344	-64.6306
52.7998	-90.7382		52.8	59.8275		52.8003	-65.1887			52.7998	-90.7382		52.8003	-65.1887
52.8652	-90.5244		52.866	59.8874		52.8662	-64.9477			52.8652	-90.5244		52.8662	-64.9477
52.9316	-91.292		52.9321	59.3304		52.9321	-63.6992			52.9316	-91.292		52.9321	-63.6992
52.998	-90.6638		52.998	59.9231		52.998	-62.8785			52.998	-90.6638		52.998	-62.8785
53.0635	-90.3691		53.064	60.7313		53.064	-63.0087			53.0635	-90.3691		53.064	-63.0087
53.1299	-89.723		53.1301	60.5407		53.1304	-64.3286			53.1299	-89.723		53.1304	-64.3286
53.1953	-89.3798		53.196	59.4716		53.1963	-65.885			53.1953	-89.3798		53.1963	-65.885
53.2617	-90.2128		53.262	60.0916		53.2622	-65.1366			53.2617	-90.2128		53.2622	-65.1366
53.3272	-90.2701		53.3281	61.1066		53.3281	-64.2276			53.3272	-90.2701		53.3281	-64.2276
53.3935	-89.4491		53.394	60.5729		53.394	-63.249			53.3935	-89.4491		53.394	-63.249
53.46	-89.3307		53.46	61.5087		53.46	-63.2273			53.46	-89.3307		53.46	-63.2273
53.5254	-90.1798		53.5261	64.5843		53.5264	-64.3727			53.5254	-90.1798		53.5264	-64.3727
53.5918	-90.9022		53.592	66.2605		53.5923	-65.9853			53.5918	-90.9022		53.5923	-65.9853
53.6572	-90.9963		53.658	66.4608		53.6582	-66.0213			53.6572	-90.9963		53.6582	-66.0213
53.7236	-90.2927		53.7241	66.2519		53.7241	-64.6274			53.7236	-90.2927		53.7241	-64.6274
53.79	-90.2114		53.79	67.5494		53.79	-63.3283			53.79	-90.2114		53.79	-63.3283
53.8555	-90.2256		53.856	68.273		53.856	-63.159			53.8555	-90.2256		53.856	-63.159
53.9219	-90.3415		53.9221	67.8438		53.9224	-63.2788			53.9219	-90.3415		53.9224	-63.2788
53.9873	-91.0788		53.988	66.3654		53.9883	-63.0328			53.9873	-91.0788		53.9883	-63.0328
54.0537	-90.7898		54.054	65.5464		54.0542	-64.2276			54.0537	-90.7898		54.0542	-64.2276
54.1191	-91.1275		54.1201	67.9221		54.1201	-64.5393			54.1191	-91.1275		54.1201	-64.5393
54.1855	-91.4332		54.186	69.3622		54.186	-64.1034			54.1855	-91.4332		54.186	-64.1034
54.252	-91.3523		54.252	68.6552		54.252	-64.5152			54.252	-91.3523		54.252	-64.5152
54.3174	-91.595		54.3181	67.8384		54.3184	-64.3593			54.3174	-91.595		54.3184	-64.3593
54.3838	-91.1437		54.384	66.6762		54.3843	-63.6917			54.3838	-91.1437		54.3843	-63.6917
54.4492	-91.7297		54.45	65.9627		54.4502	-62.8255			54.4492	-91.7297		54.4502	-62.8255
54.5156	-92.4307		54.5161	65.9245		54.5161	-63.9099			54.5156	-92.4307		54.5161	-63.9099
54.582	-91.8478		54.582	66.315		54.582	-63.9866			54.582	-91.8478		54.582	-63.9866
54.6475	-91.1091		54.6482	67.6844		54.648	-63.5684			54.6475	-91.1091		54.648	-63.5684
54.7139	-90.594		54.7141	67.8165		54.7144	-64.2301			54.7139	-90.594		54.7144	-64.2301
54.7793	-87.8282		54.78	65.9255		54.7803	-64.7462			54.7793	-87.8282		54.7803	-64.7462
54.8457	-84.5166		54.8462	65.7464		54.8462	-65.1135			54.8457	-84.5166		54.8462	-65.1135
54.9111	-86.2127		54.9121	64.8252		54.9121	-65.0712			54.9111	-86.2127		54.9121	-65.0712
54.9775	-88.2139		54.978	65.5205		54.978	-65.4765			54.9775	-88.2139		54.978	-65.4765
55.044	-87.5802		55.0442	67.6676		55.044	-65.5519			55.044	-87.5802		55.044	-65.5519
55.1094	-88.6192		55.1101	68.5643		55.1103	-64.0691			55.1094	-88.6192		55.1103	-64.0691
55.1758	-90.5624		55.176	65.7785		55.1763	-62.7339			55.1758	-90.5624		55.1763	-62.7339
55.2412	-91.8259		55.2422	61.9058		55.2422	-64.2393			55.2412	-91.8259		55.2422	-64.2393
55.3076	-92.5814		55.3081	60.2981		55.3081	-65.5031			55.3076	-92.5814		55.3081	-65.5031
55.374	-92.6758		55.374	60.1179		55.374	-63.4028			55.374	-92.6758		55.374	-63.4028
55.4395	-91.6877		55.4402	59.9178		55.4399	-62.9972			55.4395	-91.6877		55.4399	-62.9972
55.5059	-91.3152		55.5061	60.552		55.5063	-63.8887			55.5059	-91.3152		55.5063	-63.8887
55.5713	-90.7922		55.572	60.4522		55.5723	-65.2229			55.5713	-90.7922		55.5723	-65.2229
55.6377	-90.7549		55.6382	59.0015		55.6382	-64.844			55.6377	-90.7549		55.6382	-64.844
55.7031	-90.2263		55.7041	58.7549		55.7041	-63.7281			55.7031	-90.2263		55.7041	-63.7281
55.7695	-88.6577		55.77	58.8251		55.77	-63.6983			55.7695	-88.6577		55.77	-63.6983
55.8359	-90.5617		55.8362	59.3301		55.8364	-64.3921			55.8359	-90.5617		55.8364	-64.3921
55.9014	-92.6653		55.9021	60.0547		55.9023	-63.4628			55.9014	-92.6653		55.9023	-63.4628
55.9678	-93.0677		55.968	60.572		55.9683	-63.7562			55.9678	-93.0677		55.9683	-63.7562
56.0332	-91.7638		56.0342	60.5085		56.0342	-64.1729			56.0332	-91.7638		56.0342	-64.1729
56.0996	-90.5974		56.1001	60.502		56.1001	-64.1232			56.0996	-90.5974		56.1001	-64.1232
56.166	-91.0512		56.166	59.827		56.166	-64.1994			56.166	-91.0512		56.166	-64.1994
56.2315	-92.3849		56.2322	59.9522		56.2324	-64.2636			56.2315	-92.3849		56.2324	-64.2636
56.2978	-92.8203		56.2981	60.0645		56.2983	-63.5393			56.2978	-92.8203		56.2983	-63.5393
56.3633	-91.4777		56.364	60.3218		56.3643	-63.8439			56.3633	-91.4777		56.3643	-63.8439
56.4297	-90.8029		56.4302	60.3865		56.4302	-63.5143			56.4297	-90.8029		56.4302	-63.5143
56.4951	-89.7077		56.4961	59.7532		56.4961	-63.1718			56.4951	-89.7077		56.4961	-63.1718
56.5615	-89.1034		56.562	59.1783		56.562	-63.6605			56.5615	-89.1034		56.562	-63.6605
56.6279	-89.1683		56.6282	59.173		56.6284	-64.1557			56.6279	-89.1683		56.6284	-64.1557
56.6934	-90.4623		56.6941	60.4977		56.6943	-64.2642			56.6934	-90.4623		56.6943	-64.2642
56.7598	-91.162		56.76	61.3714		56.7602	-64.0815			56.7598	-91.162		56.7602	-64.0815
56.8252	-91.2335		56.8262	60.4865		56.8262	-63.9101			56.8252	-91.2335		56.8262	-63.9101
56.8916	-91.5821		56.8921	59.5971		56.8921	-63.4221			56.8916	-91.5821		56.8921	-63.4221
56.958	-91.2206		56.958	59.2811		56.958	-63.3129			56.958	-91.2206		56.958	-63.3129
57.0234	-90.7466		57.0242	59.8199		57.0244	-63.5496			57.0234	-90.7466		57.0244	-63.5496
57.0898	-89.9509		57.0901	60.0813		57.0903	-63.3931			57.0898	-89.9509		57.0903	-63.3931
57.1553	-89.7945		57.156	60.4065		57.1562	-63.7225			57.1553	-89.7945		57.1562	-63.7225
57.2217	-89.4076		57.2222	60.3317		57.2222	-63.9216			57.2217	-89.4076		57.2222	-63.9216
57.2871	-90.1212		57.2881	60.116		57.2881	-63.8554			57.2871	-90.1212		57.2881	-63.8554
57.3535	-91.4283		57.354	60.2883		57.354	-64.7156			57.3535	-91.4283		57.354	-64.7156
57.4199	-90.614		57.4202	60.066		57.4204	-64.2289			57.4199	-90.614		57.4204	-64.2289
57.4853	-90.5482		57.4861	60.1693		57.4863	-63.9193			57.4853	-90.5482		57.4863	-63.9193
57.5518	-89.775		57.552	60.0263		57.5523	-64.3954			57.5518	-89.775		57.5523	-64.3954
57.6172	-87.0273		57.6182	59.6896		57.6182	-64.2295			57.6172	-87.0273		57.6182	-64.2295
57.6836	-86.5271		57.6841	60.1025		57.6841	-64.4532			57.6836	-86.5271		57.6841	-64.4532
57.75	-88.6085		57.75	60.0063		57.75	-62.8062			57.75	-88.6085		57.75	-62.8062
57.8154	-90.468		57.8162	59.8113		57.8164	-61.3895			57.8154	-90.468		57.8164	-61.3895
57.8818	-91.375		57.8821	59.0635		57.8823	-61.9499			57.8818	-91.375		57.8823	-61.9499
57.9473	-91.3263		57.948	60.0077		57.9482	-63.2679			57.9473	-91.3263		57.9482	-63.2679
58.0137	-91.6343		58.0142	60.3502		58.0142	-63.8426			58.0137	-91.6343		58.0142	-63.8426
58.0791	-91.8206		58.0801	59.4822		58.0801	-63.9211			58.0791	-91.8206		58.0801	-63.9211
58.1455	-90.8065		58.146	59.4439		58.146	-64.2596			58.1455	-90.8065		58.146	-64.2596
58.2119	-89.8629		58.2122	59.7256		58.2124	-64.8599			58.2119	-89.8629		58.2124	-64.8599
58.2773	-90.2187		58.2781	60.2907		58.2783	-63.7851			58.2773	-90.2187		58.2783	-63.7851
58.3438	-91.1264		58.344	60.2534		58.3442	-63.9924			58.3438	-91.1264		58.3442	-63.9924
58.4092	-90.5236		58.4102	60.1146		58.4102	-64.6837			58.4092	-90.5236		58.4102	-64.6837
58.4756	-90.6712		58.4761	59.8531		58.4761	-63.8158			58.4756	-90.6712		58.4761	-63.8158
58.542	-91.442		58.542	59.6567		58.542	-63.2131			58.542	-91.442		58.542	-63.2131
58.6074	-91.984		58.6082	59.3431		58.6084	-63.5713			58.6074	-91.984		58.6084	-63.5713
58.6738	-91.9459		58.6741	59.7526		58.6743	-63.8789			58.6738	-91.9459		58.6743	-63.8789
58.7393	-90.9498		58.74	60.5478		58.7402	-63.845			58.7393	-90.9498		58.7402	-63.845
58.8057	-91.3923		58.8062	60.5517		58.8062	-64.0383			58.8057	-91.3923		58.8062	-64.0383
58.8711	-91.3145		58.8721	60.3258		58.8721	-65.0342			58.8711	-91.3145		58.8721	-65.0342
58.9375	-90.5467		58.938	60.5458		58.938	-65.3074			58.9375	-90.5467		58.938	-65.3074
59.0039	-90.7154		59.0042	59.8505		59.0044	-64.9461			59.0039	-90.7154		59.0044	-64.9461
59.0693	-91.1098		59.0701	58.9246		59.0703	-64.3278			59.0693	-91.1098		59.0703	-64.3278
59.1357	-91.3911		59.136	59.2407		59.1362	-63.84			59.1357	-91.3911		59.1362	-63.84
59.2012	-91.3716		59.2022	60.4911		59.2022	-64.2719			59.2012	-91.3716		59.2022	-64.2719
59.2676	-91.147		59.2681	60.7613		59.2681	-64.5473			59.2676	-91.147		59.2681	-64.5473
59.334	-90.3714		59.334	60.2419		59.334	-64.2509			59.334	-90.3714		59.334	-64.2509
59.3994	-90.5263		59.4001	59.4508		59.4004	-64.6057			59.3994	-90.5263		59.4004	-64.6057
59.4658	-90.4076		59.4661	59.8322		59.4663	-64.4149			59.4658	-90.4076		59.4663	-64.4149
59.5312	-90.7635		59.532	60.0594		59.5322	-64.2665			59.5312	-90.7635		59.5322	-64.2665
59.5977	-92.7828		59.5981	59.1398		59.5981	-63.6244			59.5977	-92.7828		59.5981	-63.6244
59.6631	-94.4026		59.6641	59.3402		59.6641	-63.8705			59.6631	-94.4026		59.6641	-63.8705
59.7295	-93.5288		59.73	60.3455		59.73	-63.7269			59.7295	-93.5288		59.73	-63.7269
59.7959	-92.7155		59.7961	61.0591		59.7964	-62.9955			59.7959	-92.7155		59.7964	-62.9955
59.8613	-92.5746		59.8621	61.5624		59.8623	-62.737			59.8613	-92.5746		59.8623	-62.737
59.9277	-91.9903		59.928	61.0111		59.9282	-63.6585			59.9277	-91.9903		59.9282	-63.6585
59.9932	-90.398		59.9941	60.4987		59.9941	-64.0312			59.9932	-90.398		59.9941	-64.0312
60.0596	-90.1369		60.0601	60.2972		60.0601	-63.5045			60.0596	-90.1369		60.0601	-63.5045
60.126	-90.9582		60.126	60.0864		60.126	-64.0636			60.126	-90.9582		60.126	-64.0636
60.1914	-91.0297		60.1921	59.6469		60.1924	-65.4354			60.1914	-91.0297		60.1924	-65.4354
60.2578	-90.7357		60.2581	59.8229		60.2583	-64.4074			60.2578	-90.7357		60.2583	-64.4074
60.3232	-91.0969		60.324	60.6634		60.3242	-62.8933			60.3232	-91.0969		60.3242	-62.8933
60.3897	-90.9823		60.3901	60.2503		60.3901	-64.0987			60.3897	-90.9823		60.3901	-64.0987
60.456	-90.5524		60.456	59.8598		60.456	-64.9137			60.456	-90.5524		60.456	-64.9137
60.5215	-90.9431		60.522	59.9827		60.522	-64.162			60.5215	-90.9431		60.522	-64.162
60.5879	-91.3628		60.5881	60.2435		60.5884	-63.5142			60.5879	-91.3628		60.5884	-63.5142
60.6533	-91.0435		60.654	60.2664		60.6543	-64.7843			60.6533	-91.0435		60.6543	-64.7843
60.7197	-90.2587		60.72	61.0022		60.7202	-65.2977			60.7197	-90.2587		60.7202	-65.2977
60.7852	-89.0618		60.7861	60.4643		60.7861	-64.369			60.7852	-89.0618		60.7861	-64.369
60.8516	-89.4465		60.852	60.4251		60.852	-63.5077			60.8516	-89.4465		60.852	-63.5077
60.918	-90.0316		60.918	60.6346		60.918	-64.1228			60.918	-90.0316		60.918	-64.1228
60.9834	-88.0333		60.9841	60.4154		60.9844	-64.2233			60.9834	-88.0333		60.9844	-64.2233
61.0498	-84.5999		61.05	59.8013		61.0503	-64.5805			61.0498	-84.5999		61.0503	-64.5805
61.1152	-82.6491		61.116	59.648		61.1162	-64.4539			61.1152	-82.6491		61.1162	-64.4539
61.1816	-81.4153		61.1821	59.6482		61.1821	-63.893			61.1816	-81.4153		61.1821	-63.893
61.248	-81.9635		61.248	60.3434		61.248	-62.7707			61.248	-81.9635		61.248	-62.7707
61.3135	-82.1975		61.314	60.8066		61.314	-62.1291			61.3135	-82.1975		61.314	-62.1291
61.3799	-82.1625		61.3801	60.8948		61.3804	-62.8252			61.3799	-82.1625		61.3804	-62.8252
61.4453	-81.3915		61.446	61.1011		61.4463	-63.3745			61.4453	-81.3915		61.4463	-63.3745
61.5117	-81.7749		61.512	61.182		61.5122	-63.0119			61.5117	-81.7749		61.5122	-63.0119
61.5772	-85.6401		61.5781	60.9804		61.5781	-63.4423			61.5772	-85.6401		61.5781	-63.4423
61.6435	-89.7447		61.644	60.8997		61.644	-64.1795			61.6435	-89.7447		61.644	-64.1795
61.71	-91.3305		61.71	59.9869		61.71	-63.7373			61.71	-91.3305		61.71	-63.7373
61.7754	-91.369		61.7761	59.047		61.7764	-63.3539			61.7754	-91.369		61.7764	-63.3539
61.8418	-90.9656		61.842	60.0311		61.8423	-64.0216			61.8418	-90.9656		61.8423	-64.0216
61.9072	-91.2975		61.908	60.9639		61.9082	-62.8422			61.9072	-91.2975		61.9082	-62.8422
61.9736	-91.1795		61.9741	60.6208		61.9741	-63.44			61.9736	-91.1795		61.9741	-63.44
62.04	-91.8752		62.04	60.2038		62.04	-64.0079			62.04	-91.8752		62.04	-64.0079
62.1055	-91.5563		62.106	59.8935		62.106	-64.0372			62.1055	-91.5563		62.106	-64.0372
62.1719	-90.7479		62.1721	60.2421		62.1724	-64.599			62.1719	-90.7479		62.1724	-64.599
62.2373	-91.0891		62.238	60.1124		62.2383	-64.2506			62.2373	-91.0891		62.2383	-64.2506
62.3037	-91.5197		62.304	59.5651		62.3042	-63.3233			62.3037	-91.5197		62.3042	-63.3233
62.3691	-92.3192		62.3701	60.2454		62.3701	-63.2131			62.3691	-92.3192		62.3701	-63.2131
62.4355	-93.1526		62.436	61.1953		62.436	-63.8736			62.4355	-93.1526		62.436	-63.8736
62.502	-92.9064		62.502	60.7876		62.502	-63.02			62.502	-92.9064		62.502	-63.02
62.5674	-92.4253		62.5681	59.8276		62.5684	-62.329			62.5674	-92.4253		62.5684	-62.329
62.6338	-91.3797		62.634	59.5636		62.6343	-63.9274			62.6338	-91.3797		62.6343	-63.9274
62.6992	-90.2422		62.7	60.5731		62.7002	-64.949			62.6992	-90.2422		62.7002	-64.949
62.7656	-90.8733		62.7661	61.1229		62.7661	-65.1616			62.7656	-90.8733		62.7661	-65.1616
62.832	-90.8601		62.832	60.6203		62.832	-64.0367			62.832	-90.8601		62.832	-64.0367
62.8975	-90.7062		62.8982	61.0348		62.898	-63.3323			62.8975	-90.7062		62.898	-63.3323
62.9639	-91.193		62.9641	60.9394		62.9644	-63.1037			62.9639	-91.193		62.9644	-63.1037
63.0293	-90.9532		63.03	59.9465		63.0303	-62.304			63.0293	-90.9532		63.0303	-62.304
63.0957	-91.2568		63.0962	59.9995		63.0962	-63.275			63.0957	-91.2568		63.0962	-63.275
63.1611	-92.3394		63.1621	60.5383		63.1621	-64.2384			63.1611	-92.3394		63.1621	-64.2384
63.2275	-92.1467		63.228	60.9857		63.228	-63.8346			63.2275	-92.1467		63.228	-63.8346
63.294	-92.4448		63.2942	60.0014		63.294	-64.6417			63.294	-92.4448		63.294	-64.6417
63.3594	-91.6513		63.3601	59.6498		63.3603	-64.2929			63.3594	-91.6513		63.3603	-64.2929
63.4258	-90.9805		63.426	59.9117		63.4263	-63.5325			63.4258	-90.9805		63.4263	-63.5325
63.4912	-90.6529		63.4922	60.4097		63.4922	-62.8018			63.4912	-90.6529		63.4922	-62.8018
63.5576	-90.9652		63.5581	60.371		63.5581	-63.1235			63.5576	-90.9652		63.5581	-63.1235
63.624	-90.7494		63.624	60.1645		63.624	-63.5217			63.624	-90.7494		63.624	-63.5217
63.6895	-91.8969		63.6902	60.3295		63.6899	-63.7792			63.6895	-91.8969		63.6899	-63.7792
63.7559	-92.4898		63.7561	60.0841		63.7563	-63.5922			63.7559	-92.4898		63.7563	-63.5922
63.8213	-90.9203		63.822	60.3941		63.8223	-63.5171			63.8213	-90.9203		63.8223	-63.5171
63.8877	-90.0761		63.8882	60.4895		63.8882	-63.657			63.8877	-90.0761		63.8882	-63.657
63.9531	-91.2069		63.9541	59.6418		63.9541	-63.3505			63.9531	-91.2069		63.9541	-63.3505
64.0195	-91.9247		64.02	58.3509		64.02	-62.7023			64.0195	-91.9247		64.02	-62.7023
64.0859	-91.0287		64.0862	58.5998		64.0864	-62.7163			64.0859	-91.0287		64.0864	-62.7163
64.1514	-90.5493		64.1521	60.4156		64.1523	-63.9268			64.1514	-90.5493		64.1523	-63.9268
64.2178	-90.7486		64.218	60.8798		64.2183	-65.6958			64.2178	-90.7486		64.2183	-65.6958
64.2832	-91.322		64.2842	60.4321		64.2842	-65.0156			64.2832	-91.322		64.2842	-65.0156
64.3496	-91.5359		64.3501	60.4799		64.3501	-62.5016			64.3496	-91.5359		64.3501	-62.5016
64.416	-90.6404		64.416	61.0111		64.416	-62.4756			64.416	-90.6404		64.416	-62.4756
64.4814	-89.4855		64.4822	60.6518		64.4824	-62.7478			64.4814	-89.4855		64.4824	-62.7478
64.5478	-89.5009		64.5481	60.1219		64.5483	-63.1219			64.5478	-89.5009		64.5483	-63.1219
64.6133	-91.3465		64.614	59.3863		64.6143	-63.5839			64.6133	-91.3465		64.6143	-63.5839
64.6797	-91.674		64.6802	60.0804		64.6802	-63.185			64.6797	-91.674		64.6802	-63.185
64.7451	-90.8861		64.7461	60.0784		64.7461	-63.035			64.7451	-90.8861		64.7461	-63.035
64.8115	-91.6537		64.812	60.2925		64.812	-62.6026			64.8115	-91.6537		64.812	-62.6026
64.8779	-92.1986		64.8782	60.9879		64.8784	-62.7609			64.8779	-92.1986		64.8784	-62.7609
64.9434	-92.5275		64.9441	60.1972		64.9443	-64.0125			64.9434	-92.5275		64.9443	-64.0125
65.0098	-92.2386		65.01	59.6905		65.0102	-64.5361			65.0098	-92.2386		65.0102	-64.5361
65.0752	-91.9002		65.0762	60.9414		65.0762	-63.9145			65.0752	-91.9002		65.0762	-63.9145
65.1416	-91.8738		65.1421	61.2849		65.1421	-63.394			65.1416	-91.8738		65.1421	-63.394
65.208	-90.9853		65.208	60.4443		65.208	-63.4629			65.208	-90.9853		65.208	-63.4629
65.2734	-89.7395		65.2742	60.0384		65.2744	-63.839			65.2734	-89.7395		65.2744	-63.839
65.3398	-90.2118		65.3401	59.8202		65.3403	-64.2335			65.3398	-90.2118		65.3403	-64.2335
65.4053	-89.1928		65.406	60.4397		65.4062	-63.8307			65.4053	-89.1928		65.4062	-63.8307
65.4717	-89.2342		65.4722	60.2364		65.4722	-64.0476			65.4717	-89.2342		65.4722	-64.0476
65.5371	-89.6004		65.5381	59.1445		65.5381	-63.5889			65.5371	-89.6004		65.5381	-63.5889
65.6035	-90.5719		65.604	59.782		65.604	-62.7417			65.6035	-90.5719		65.604	-62.7417
65.6699	-91.5231		65.6702	60.5302		65.6704	-63.1862			65.6699	-91.5231		65.6704	-63.1862
65.7353	-91.8641		65.7361	59.8292		65.7363	-63.1542			65.7353	-91.8641		65.7363	-63.1542
65.8018	-90.7706		65.802	59.5919		65.8023	-63.9437			65.8018	-90.7706		65.8023	-63.9437
65.8672	-90.723		65.8682	60.306		65.8682	-63.4687			65.8672	-90.723		65.8682	-63.4687
65.9336	-90.7115		65.9341	60.8019		65.9341	-62.7742			65.9336	-90.7115		65.9341	-62.7742
66	-90.9951		66	59.9897		66	-62.9773			66	-90.9951		66	-62.9773
66.0654	-92.1145		66.0662	59.6841		66.0664	-63.3194			66.0654	-92.1145		66.0664	-63.3194
66.1318	-92.5317		66.1321	59.8855		66.1323	-63.9879			66.1318	-92.5317		66.1323	-63.9879
66.1973	-91.8096		66.198	60.9775		66.1982	-64.0151			66.1973	-91.8096		66.1982	-64.0151
66.2637	-91.0713		66.2642	61.0301		66.2642	-64.1476			66.2637	-91.0713		66.2642	-64.1476
66.3291	-90.5317		66.3301	59.5633		66.3301	-63.1677			66.3291	-90.5317		66.3301	-63.1677
66.3955	-88.7775		66.396	59.6094		66.396	-62.6099			66.3955	-88.7775		66.396	-62.6099
66.4619	-85.7179		66.4622	60.5713		66.4624	-63.9706			66.4619	-85.7179		66.4624	-63.9706
66.5273	-83.4438		66.5281	61.3324		66.5283	-65.2678			66.5273	-83.4438		66.5283	-65.2678
66.5938	-83.2437		66.594	61.0067		66.5942	-65.2823			66.5938	-83.2437		66.5942	-65.2823
66.6592	-83.4121		66.6602	60.6621		66.6602	-64.2588			66.6592	-83.4121		66.6602	-64.2588
66.7256	-83.9855		66.7261	60.8899		66.7261	-63.4494			66.7256	-83.9855		66.7261	-63.4494
66.792	-85.4061		66.792	59.8669		66.792	-62.7801			66.792	-85.4061		66.792	-62.7801
66.8574	-87.0837		66.8581	59.8894		66.8584	-63.517			66.8574	-87.0837		66.8584	-63.517
66.9238	-88.1444		66.9241	60.8605		66.9243	-63.797			66.9238	-88.1444		66.9243	-63.797
66.9893	-89.2096		66.99	61.0371		66.9902	-63.1475			66.9893	-89.2096		66.9902	-63.1475
67.0557	-90.0194		67.0562	60.3119		67.0562	-63.874			67.0557	-90.0194		67.0562	-63.874
67.1211	-89.9514		67.1221	60.8718		67.1221	-64.6602			67.1211	-89.9514		67.1221	-64.6602
67.1875	-89.1284		67.188	60.2919		67.188	-64.0125			67.1875	-89.1284		67.188	-64.0125
67.2539	-89.3344		67.2541	59.4857		67.2544	-62.7635			67.2539	-89.3344		67.2544	-62.7635
67.3193	-90.5961		67.3201	59.685		67.3203	-63.7285			67.3193	-90.5961		67.3203	-63.7285
67.3857	-91.0827		67.386	59.7503		67.3862	-63.6861			67.3857	-91.0827		67.3862	-63.6861
67.4512	-89.3935		67.4522	60.4246		67.4522	-63.0263			67.4512	-89.3935		67.4522	-63.0263
67.5176	-87.3012		67.5181	60.8918		67.5181	-63.7218			67.5176	-87.3012		67.5181	-63.7218
67.584	-87.7723		67.584	60.9126		67.584	-63.2904			67.584	-87.7723		67.584	-63.2904
67.6494	-90.0908		67.6501	60.4311		67.6504	-62.8615			67.6494	-90.0908		67.6504	-62.8615
67.7158	-90.8922		67.7161	60.9662		67.7163	-62.0174			67.7158	-90.8922		67.7163	-62.0174
67.7812	-90.108		67.782	60.8353		67.7822	-62.7032			67.7812	-90.108		67.7822	-62.7032
67.8477	-88.4132		67.8481	60.3685		67.8481	-64.1925			67.8477	-88.4132		67.8481	-64.1925
67.9131	-88.6163		67.9141	60.6747		67.9141	-64.4788			67.9131	-88.6163		67.9141	-64.4788
67.9795	-89.3624		67.98	60.3634		67.98	-63.4552			67.9795	-89.3624		67.98	-63.4552
68.0459	-89.4216		68.0461	59.2028		68.0464	-62.9147			68.0459	-89.4216		68.0464	-62.9147
68.1113	-90.0083		68.1121	59.6701		68.1123	-63.8039			68.1113	-90.0083		68.1123	-63.8039
68.1777	-90.6238		68.178	60.6593		68.1782	-63.3565			68.1777	-90.6238		68.1782	-63.3565
68.2432	-90.392		68.2441	60.7525		68.2441	-64.0043			68.2432	-90.392		68.2441	-64.0043
68.3096	-90.2632		68.3101	60.3617		68.3101	-64.624			68.3096	-90.2632		68.3101	-64.624
68.376	-90.568		68.376	59.9653		68.376	-64.2975			68.376	-90.568		68.376	-64.2975
68.4414	-90.8966		68.4421	59.6436		68.4424	-63.2742			68.4414	-90.8966		68.4424	-63.2742
68.5078	-91.036		68.5081	59.5199		68.5083	-64.123			68.5078	-91.036		68.5083	-64.123
68.5732	-90.6659		68.574	60.1079		68.5742	-64.0424			68.5732	-90.6659		68.5742	-64.0424
68.6397	-90.4196		68.6401	60.1056		68.6401	-63.7771			68.6397	-90.4196		68.6401	-63.7771
68.7061	-90.2184		68.7061	59.5519		68.7061	-63.7743			68.7061	-90.2184		68.7061	-63.7743
68.7715	-90.4193		68.772	60.2171		68.772	-64.4317			68.7715	-90.4193		68.772	-64.4317
68.8379	-90.4681		68.8381	60.6292		68.8384	-64.1756			68.8379	-90.4681		68.8384	-64.1756
68.9033	-90.9341		68.904	60.3647		68.9043	-62.72			68.9033	-90.9341		68.9043	-62.72
68.9697	-91.2207		68.97	60.1056		68.9702	-62.6757			68.9697	-91.2207		68.9702	-62.6757
69.0352	-91.127		69.0361	60.3436		69.0361	-63.6949			69.0352	-91.127		69.0361	-63.6949
69.1016	-90.0546		69.1021	60.738		69.1021	-63.5007			69.1016	-90.0546		69.1021	-63.5007
69.168	-89.603		69.168	60.6421		69.168	-62.7525			69.168	-89.603		69.168	-62.7525
69.2334	-90.3518		69.2341	60.5754		69.2344	-62.9285			69.2334	-90.3518		69.2344	-62.9285
69.2998	-90.5992		69.3	60.6545		69.3003	-63.5026			69.2998	-90.5992		69.3003	-63.5026
69.3652	-90.0046		69.366	60.1215		69.3662	-63.268			69.3652	-90.0046		69.3662	-63.268
69.4316	-90.1064		69.4321	60.0585		69.4321	-62.7061			69.4316	-90.1064		69.4321	-62.7061
69.4981	-89.8392		69.4981	60.54		69.4981	-64.0369			69.4981	-89.8392		69.4981	-64.0369
69.5635	-89.5019		69.564	60.6874		69.564	-64.8707			69.5635	-89.5019		69.564	-64.8707
69.6299	-88.8224		69.6301	60.303		69.6304	-63.1145			69.6299	-88.8224		69.6304	-63.1145
69.6953	-89.1479		69.696	60.2348		69.6963	-62.6871			69.6953	-89.1479		69.6963	-62.6871
69.7617	-91.0259		69.762	59.5043		69.7622	-63.9639			69.7617	-91.0259		69.7622	-63.9639
69.8272	-90.8272		69.8281	58.8804		69.8281	-64.6193			69.8272	-90.8272		69.8281	-64.6193
69.8936	-89.5835		69.894	59.0084		69.894	-63.8477			69.8936	-89.5835		69.894	-63.8477
69.96	-90.0345		69.96	59.7161		69.96	-63.8269			69.96	-90.0345		69.96	-63.8269
70.0254	-90.791		70.0261	59.5714		70.0264	-63.9631			70.0254	-90.791		70.0264	-63.9631
70.0918	-90.8328		70.092	59.3255		70.0923	-64.1607			70.0918	-90.8328		70.0923	-64.1607
70.1572	-90.8851		70.158	59.6905		70.1582	-63.2586			70.1572	-90.8851		70.1582	-63.2586
70.2236	-90.3452		70.2241	59.5043		70.2241	-62.1545			70.2236	-90.3452		70.2241	-62.1545
70.29	-89.1888		70.29	58.9649		70.29	-62.0609			70.29	-89.1888		70.29	-62.0609
70.3555	-89.3447		70.356	59.5446		70.356	-64.3757			70.3555	-89.3447		70.356	-64.3757
70.4219	-90.0092		70.4221	60.0682		70.4224	-64.6116			70.4219	-90.0092		70.4224	-64.6116
70.4873	-90.622		70.488	60.1942		70.4883	-63.3291			70.4873	-90.622		70.4883	-63.3291
70.5537	-91.9846		70.554	60.4118		70.5542	-62.4436			70.5537	-91.9846		70.5542	-62.4436
70.6191	-91.6663		70.6201	59.5297		70.6201	-63.4524			70.6191	-91.6663		70.6201	-63.4524
70.6856	-90.9302		70.686	59.0372		70.686	-65.0773			70.6856	-90.9302		70.686	-65.0773
70.7519	-90.3247		70.7519	58.902		70.7519	-64.8488			70.7519	-90.3247		70.7519	-64.8488
70.8174	-89.5952		70.8181	58.4361		70.8184	-63.7624			70.8174	-89.5952		70.8184	-63.7624
70.8838	-89.6057		70.884	58.5837		70.8843	-64.173			70.8838	-89.6057		70.8843	-64.173
70.9492	-89.9221		70.95	58.9887		70.9502	-63.9901			70.9492	-89.9221		70.9502	-63.9901
71.0156	-89.909		71.0161	58.8002		71.0161	-63.4886			71.0156	-89.909		71.0161	-63.4886
71.082	-90.2306		71.082	59.6562		71.082	-63.4595			71.082	-90.2306		71.082	-63.4595
71.1475	-88.9815		71.1482	60.6923		71.1479	-63.5981			71.1475	-88.9815		71.1479	-63.5981
71.2139	-86.2278		71.2141	61.9707		71.2144	-63.3489			71.2139	-86.2278		71.2144	-63.3489
71.2793	-83.9821		71.28	61.4888		71.2803	-63.1637			71.2793	-83.9821		71.2803	-63.1637
71.3457	-84.5412		71.3462	60.2189		71.3462	-64.7331			71.3457	-84.5412		71.3462	-64.7331
71.4111	-87.635		71.4121	60.2316		71.4121	-64.7554			71.4111	-87.635		71.4121	-64.7554
71.4775	-89.7585		71.478	60.9269		71.478	-64.1787			71.4775	-89.7585		71.478	-64.1787
71.5439	-89.8126		71.5442	60.5684		71.5439	-63.385			71.5439	-89.8126		71.5439	-63.385
71.6094	-89.1782		71.6101	60.189		71.6103	-63.3362			71.6094	-89.1782		71.6103	-63.3362
71.6758	-89.2014		71.676	60.0468		71.6763	-64.6783			71.6758	-89.2014		71.6763	-64.6783
71.7412	-89.4274		71.7422	60.766		71.7422	-64.6429			71.7412	-89.4274		71.7422	-64.6429
71.8076	-90.0422		71.8081	61.3173		71.8081	-64.2067			71.8076	-90.0422		71.8081	-64.2067
71.874	-90.1942		71.874	60.6361		71.874	-64.6151			71.874	-90.1942		71.874	-64.6151
71.9394	-89.6608		71.9402	60.5808		71.9399	-64.7613			71.9394	-89.6608		71.9399	-64.7613
72.0059	-89.2751		72.0061	61.043		72.0063	-64.1193			72.0059	-89.2751		72.0063	-64.1193
72.0713	-87.8146		72.072	61.6888		72.0723	-62.9308			72.0713	-87.8146		72.0723	-62.9308
72.1377	-84.7811		72.1382	60.6023		72.1382	-62.7054			72.1377	-84.7811		72.1382	-62.7054
72.2031	-82.1737		72.2041	59.9086		72.2041	-63.1193			72.2031	-82.1737		72.2041	-63.1193
72.2695	-82.9917		72.27	59.8758		72.27	-64.0186			72.2695	-82.9917		72.27	-64.0186
72.3359	-86.4693		72.3362	59.8558		72.3364	-64.9901			72.3359	-86.4693		72.3364	-64.9901
72.4014	-88.7034		72.4021	59.1349		72.4023	-65.3681			72.4014	-88.7034		72.4023	-65.3681
72.4678	-88.4361		72.468	59.0831		72.4683	-65.4195			72.4678	-88.4361		72.4683	-65.4195
72.5332	-88.3774		72.5342	59.7409		72.5342	-64.6669			72.5332	-88.3774		72.5342	-64.6669
72.5996	-90.3798		72.6001	59.8997		72.6001	-63.4368			72.5996	-90.3798		72.6001	-63.4368
72.666	-91.0494		72.666	58.9418		72.666	-64.3417			72.666	-91.0494		72.666	-64.3417
72.7314	-90.4594		72.7322	58.0583		72.7324	-64.2113			72.7314	-90.4594		72.7324	-64.2113
72.7978	-89.6093		72.7981	59.5265		72.7983	-63.6011			72.7978	-89.6093		72.7983	-63.6011
72.8633	-89.6732		72.864	60.6507		72.8643	-63.7585			72.8633	-89.6732		72.8643	-63.7585
72.9297	-89.2295		72.9302	60.148		72.9302	-64.3507			72.9297	-89.2295		72.9302	-64.3507
72.9951	-88.5526		72.9961	60.2718		72.9961	-63.991			72.9951	-88.5526		72.9961	-63.991
73.0615	-85.6198		73.062	60.1623		73.062	-64.2241			73.0615	-85.6198		73.062	-64.2241
73.1279	-83.3337		73.1282	60.8246		73.1284	-64.2361			73.1279	-83.3337		73.1284	-64.2361
73.1934	-83.0142		73.1941	59.5378		73.1943	-64.1377			73.1934	-83.0142		73.1943	-64.1377
73.2598	-82.417		73.26	57.3952		73.2602	-64.3652			73.2598	-82.417		73.2602	-64.3652
73.3252	-82.2542		73.3262	58.0199		73.3262	-63.9087			73.3252	-82.2542		73.3262	-63.9087
73.3916	-84.8529		73.3921	59.5637		73.3921	-63.3323			73.3916	-84.8529		73.3921	-63.3323
73.458	-87.8982		73.458	59.674		73.458	-64.3147			73.458	-87.8982		73.458	-64.3147
73.5234	-89.3445		73.5242	60.3464		73.5244	-64.6505			73.5234	-89.3445		73.5244	-64.6505
73.5898	-90.1124		73.5901	60.5858		73.5903	-64.2428			73.5898	-90.1124		73.5903	-64.2428
73.6553	-90.8423		73.656	59.5194		73.6562	-64.6638			73.6553	-90.8423		73.6562	-64.6638
73.7217	-91.3471		73.7222	59.4701		73.7222	-64.0466			73.7217	-91.3471		73.7222	-64.0466
73.7871	-91.1095		73.7881	59.942		73.7881	-63.2377			73.7871	-91.1095		73.7881	-63.2377
73.8535	-90.3603		73.854	59.3997		73.854	-62.9701			73.8535	-90.3603		73.854	-62.9701
73.9199	-90.2672		73.9202	59.2506		73.9204	-63.2542			73.9199	-90.2672		73.9204	-63.2542
73.9853	-91.0851		73.9861	59.5628		73.9863	-64.1802			73.9853	-91.0851		73.9863	-64.1802
74.0518	-92.6559		74.052	59.4228		74.0523	-65.5284			74.0518	-92.6559		74.0523	-65.5284
74.1172	-92.6712		74.1182	58.9345		74.1182	-65.8302			74.1172	-92.6712		74.1182	-65.8302
74.1836	-91.794		74.1841	60.1559		74.1841	-64.3508			74.1836	-91.794		74.1841	-64.3508
74.25	-91.9704		74.25	61.1483		74.25	-62.4365			74.25	-91.9704		74.25	-62.4365
74.3154	-92.1792		74.3162	60.8266		74.3164	-62.6942			74.3154	-92.1792		74.3164	-62.6942
74.3818	-91.0109		74.3821	60.3891		74.3823	-63.1583			74.3818	-91.0109		74.3823	-63.1583
74.4473	-90.3709		74.448	59.7135		74.4482	-63.7862			74.4473	-90.3709		74.4482	-63.7862
74.5137	-90.6406		74.5142	58.8698		74.5142	-64.4271			74.5137	-90.6406		74.5142	-64.4271
74.5791	-90.5701		74.5801	58.3634		74.5801	-64.0665			74.5791	-90.5701		74.5801	-64.0665
74.6455	-89.2787		74.646	59.7334		74.646	-63.0546			74.6455	-89.2787		74.646	-63.0546
74.7119	-88.5691		74.7122	61.1341		74.7124	-63.2914			74.7119	-88.5691		74.7124	-63.2914
74.7773	-89.684		74.7781	60.1562		74.7783	-64.1617			74.7773	-89.684		74.7783	-64.1617
74.8438	-90.9036		74.844	59.3654		74.8442	-65.0773			74.8438	-90.9036		74.8442	-65.0773
74.9092	-92.0678		74.9102	60.5852		74.9102	-65.2874			74.9092	-92.0678		74.9102	-65.2874
74.9756	-92.9966		74.9761	60.2682		74.9761	-64.1606			74.9756	-92.9966		74.9761	-64.1606
75.042	-93.0048		75.042	59.6687		75.042	-63.8603			75.042	-93.0048		75.042	-63.8603
75.1074	-90.0771		75.1081	59.9281		75.1084	-64.2393			75.1074	-90.0771		75.1084	-64.2393
75.1738	-85.3341		75.1741	60.3035		75.1743	-64.1968			75.1738	-85.3341		75.1743	-64.1968
75.2393	-83.5292		75.24	59.6594		75.2402	-63.0829			75.2393	-83.5292		75.2402	-63.0829
75.3057	-85.098		75.3062	59.0474		75.3062	-63.945			75.3057	-85.098		75.3062	-63.945
75.3711	-86.7059		75.3721	59.4371		75.3721	-64.4073			75.3711	-86.7059		75.3721	-64.4073
75.4375	-88.2512		75.438	59.6557		75.438	-64.6641			75.4375	-88.2512		75.438	-64.6641
75.5039	-90.636		75.5041	59.9179		75.5044	-62.8444			75.5039	-90.636		75.5044	-62.8444
75.5693	-90.0139		75.5701	59.8904		75.5703	-62.9248			75.5693	-90.0139		75.5703	-62.9248
75.6357	-86.9737		75.636	59.5128		75.6362	-64.4805			75.6357	-86.9737		75.6362	-64.4805
75.7012	-84.3825		75.7022	59.596		75.7022	-65.1391			75.7012	-84.3825		75.7022	-65.1391
75.7676	-85.9275		75.7681	60.5374		75.7681	-64.2008			75.7676	-85.9275		75.7681	-64.2008
75.834	-88.6741		75.834	60.8596		75.834	-62.6521			75.834	-88.6741		75.834	-62.6521
75.8994	-89.6834		75.9001	60.3952		75.9004	-62.9903			75.8994	-89.6834		75.9004	-62.9903
75.9658	-89.716		75.9661	60.0743		75.9663	-63.8989			75.9658	-89.716		75.9663	-63.8989
76.0312	-90.6133		76.032	59.7251		76.0322	-63.0471			76.0312	-90.6133		76.0322	-63.0471
76.0977	-91.3551		76.0981	58.9778		76.0981	-63.3171			76.0977	-91.3551		76.0981	-63.3171
76.1631	-90.7441		76.1641	59.4422		76.1641	-64.2407			76.1631	-90.7441		76.1641	-64.2407
76.2295	-89.22		76.23	60.3878		76.23	-63.971			76.2295	-89.22		76.23	-63.971
76.2959	-89.6191		76.2961	60.5034		76.2964	-63.7019			76.2959	-89.6191		76.2964	-63.7019
76.3613	-90.3465		76.3621	60.0583		76.3623	-64.4075			76.3613	-90.3465		76.3623	-64.4075
76.4277	-90.2261		76.428	61.0183		76.4282	-65.0235			76.4277	-90.2261		76.4282	-65.0235
76.4932	-89.9679		76.4941	61.8468		76.4941	-64.6739			76.4932	-89.9679		76.4941	-64.6739
76.5596	-90.0251		76.5601	61.5814		76.5601	-64.4099			76.5596	-90.0251		76.5601	-64.4099
76.626	-90.3927		76.626	60.5147		76.626	-63.7156			76.626	-90.3927		76.626	-63.7156
76.6914	-90.478		76.6921	60.14		76.6924	-63.5885			76.6914	-90.478		76.6924	-63.5885
76.7578	-90.8873		76.7581	60.4452		76.7583	-63.9127			76.7578	-90.8873		76.7583	-63.9127
76.8232	-90.6177		76.824	60.4042		76.8242	-64.2995			76.8232	-90.6177		76.8242	-64.2995
76.8897	-90.9432		76.8901	59.0988		76.8901	-63.6808			76.8897	-90.9432		76.8901	-63.6808
76.9561	-91.9379		76.9561	58.9486		76.9561	-63.7237			76.9561	-91.9379		76.9561	-63.7237
77.0215	-91.3675		77.022	60.1256		77.022	-63.2667			77.0215	-91.3675		77.022	-63.2667
77.0879	-89.8215		77.0881	60.5766		77.0884	-63.2198			77.0879	-89.8215		77.0884	-63.2198
77.1533	-89.8203		77.154	60.4209		77.1543	-63.7292			77.1533	-89.8203		77.1543	-63.7292
77.2197	-90.6326		77.22	58.8996		77.2202	-63.4554			77.2197	-90.6326		77.2202	-63.4554
77.2852	-90.4133		77.2861	58.9663		77.2861	-63.7689			77.2852	-90.4133		77.2861	-63.7689
77.3516	-91.0948		77.3521	60.435		77.3521	-64.3259			77.3516	-91.0948		77.3521	-64.3259
77.418	-91.3673		77.418	60.8159		77.418	-63.7032			77.418	-91.3673		77.418	-63.7032
77.4834	-90.303		77.4841	59.5057		77.4844	-63.3597			77.4834	-90.303		77.4844	-63.3597
77.5498	-90.3881		77.55	59.7315		77.5503	-64.6523			77.5498	-90.3881		77.5503	-64.6523
77.6152	-91.2695		77.616	60.1551		77.6162	-64.55			77.6152	-91.2695		77.6162	-64.55
77.6816	-91.1655		77.6821	60.8725		77.6821	-64.0976			77.6816	-91.1655		77.6821	-64.0976
77.7481	-90.8036		77.7481	60.7491		77.7481	-64.1274			77.7481	-90.8036		77.7481	-64.1274
77.8135	-89.2498		77.814	59.9136		77.814	-63.9502			77.8135	-89.2498		77.814	-63.9502
77.8799	-87.1736		77.8801	58.865		77.8804	-64.3171			77.8799	-87.1736		77.8804	-64.3171
77.9453	-87.4307		77.946	59.6886		77.9463	-64.36			77.9453	-87.4307		77.9463	-64.36
78.0117	-88.9244		78.012	60.7357		78.0122	-64.8009			78.0117	-88.9244		78.0122	-64.8009
78.0772	-90.9146		78.0781	60.1681		78.0781	-64.4896			78.0772	-90.9146		78.0781	-64.4896
78.1436	-92.0994		78.144	58.4516		78.144	-63.5853			78.1436	-92.0994		78.144	-63.5853
78.21	-89.3851		78.21	57.9477		78.21	-62.8432			78.21	-89.3851		78.21	-62.8432
78.2754	-84.9879		78.2761	59.1191		78.2764	-64.0937			78.2754	-84.9879		78.2764	-64.0937
78.3418	-83.8713		78.342	60.4073		78.3423	-63.8005			78.3418	-83.8713		78.3423	-63.8005
78.4072	-86.0825		78.408	60.0444		78.4082	-63.5423			78.4072	-86.0825		78.4082	-63.5423
78.4736	-88.983		78.4741	59.758		78.4741	-63.7382			78.4736	-88.983		78.4741	-63.7382
78.54	-91.1088		78.54	59.9399		78.54	-64.4023			78.54	-91.1088		78.54	-64.4023
78.6055	-91.4653		78.606	60.3013		78.606	-64.2163			78.6055	-91.4653		78.606	-64.2163
78.6719	-88.2237		78.6721	59.996		78.6724	-63.5852			78.6719	-88.2237		78.6724	-63.5852
78.7373	-84.6221		78.738	59.7535		78.7383	-63.5241			78.7373	-84.6221		78.7383	-63.5241
78.8037	-83.9222		78.804	59.7612		78.8042	-63.6894			78.8037	-83.9222		78.8042	-63.6894
78.8691	-83.429		78.8701	59.7133		78.8701	-63.9532			78.8691	-83.429		78.8701	-63.9532
78.9356	-83.1038		78.936	59.675		78.936	-63.8473			78.9356	-83.1038		78.936	-63.8473
79.0019	-82.9035		79.0019	59.9844		79.0019	-63.6842			79.0019	-82.9035		79.0019	-63.6842
79.0674	-82.9261		79.0681	60.2112		79.0684	-63.5297			79.0674	-82.9261		79.0684	-63.5297
79.1338	-82.5786		79.134	60.2426		79.1343	-63.2295			79.1338	-82.5786		79.1343	-63.2295
79.1992	-81.4478		79.2	60.027		79.2002	-63.1878			79.1992	-81.4478		79.2002	-63.1878
79.2656	-81.1252		79.2661	59.505		79.2661	-63.4602			79.2656	-81.1252		79.2661	-63.4602
79.332	-82.4335		79.332	59.5328		79.332	-63.3974			79.332	-82.4335		79.332	-63.3974
79.3975	-83.2719		79.3982	59.5626		79.3979	-63.5344			79.3975	-83.2719		79.3979	-63.5344
79.4639	-82.8858		79.4641	60.9127		79.4644	-64.4492			79.4639	-82.8858		79.4644	-64.4492
79.5293	-82.7747		79.53	61.8371		79.5303	-64.615			79.5293	-82.7747		79.5303	-64.615
79.5957	-83.0207		79.5962	60.3496		79.5962	-64.1678			79.5957	-83.0207		79.5962	-64.1678
79.6611	-83.6728		79.6621	58.7893		79.6621	-63.8963			79.6611	-83.6728		79.6621	-63.8963
79.7275	-82.8942		79.728	59.3105		79.728	-63.6218			79.7275	-82.8942		79.728	-63.6218
79.7939	-82.2378		79.7942	59.9779		79.7939	-63.3472			79.7939	-82.2378		79.7939	-63.3472
79.8594	-81.9525		79.8601	59.8698		79.8603	-63.0919			79.8594	-81.9525		79.8603	-63.0919
79.9258	-82.3043		79.926	59.897		79.9263	-64.1585			79.9258	-82.3043		79.9263	-64.1585
79.9912	-83.0096		79.9922	60.3242		79.9922	-64.3432			79.9912	-83.0096		79.9922	-64.3432
80.0576	-82.4299		80.0581	59.8486		80.0581	-63.3691			80.0576	-82.4299		80.0581	-63.3691
80.124	-81.9561		80.124	58.8186		80.124	-63.5545			80.124	-81.9561		80.124	-63.5545
80.1894	-83.013		80.1902	59.0447		80.1899	-63.5725			80.1894	-83.013		80.1899	-63.5725
80.2559	-83.4681		80.2561	59.584		80.2563	-64.138			80.2559	-83.4681		80.2563	-64.138
80.3213	-82.9462		80.322	60.3108		80.3223	-64.7735			80.3213	-82.9462		80.3223	-64.7735
80.3877	-82.6586		80.3882	60.5119		80.3882	-64.7174			80.3877	-82.6586		80.3882	-64.7174
80.4531	-81.9633		80.4541	60.2018		80.4541	-63.781			80.4531	-81.9633		80.4541	-63.781
80.5195	-81.2811		80.52	59.9472		80.52	-63.6197			80.5195	-81.2811		80.52	-63.6197
80.5859	-82.2049		80.5862	60.6982		80.5864	-64.3352			80.5859	-82.2049		80.5864	-64.3352
80.6514	-83.9067		80.6521	61.076		80.6523	-63.572			80.6514	-83.9067		80.6523	-63.572
80.7178	-83.3053		80.718	59.7462		80.7183	-62.7294			80.7178	-83.3053		80.7183	-62.7294
80.7832	-81.3364		80.7842	59.301		80.7842	-63.8368			80.7832	-81.3364		80.7842	-63.8368
80.8496	-80.6866		80.8501	59.4394		80.8501	-65.7888			80.8496	-80.6866		80.8501	-65.7888
80.916	-81.6583		80.916	59.4671		80.916	-65.1738			80.916	-81.6583		80.916	-65.1738
80.9814	-82.5638		80.9822	60.0429		80.9824	-64.9085			80.9814	-82.5638		80.9824	-64.9085
81.0478	-83.3891		81.0481	59.4516		81.0483	-64.6682			81.0478	-83.3891		81.0483	-64.6682
81.1133	-83.4009		81.114	58.7786		81.1143	-62.9066			81.1133	-83.4009		81.1143	-62.9066
81.1797	-83.3011		81.1802	59.4353		81.1802	-63.2812			81.1797	-83.3011		81.1802	-63.2812
81.2451	-82.7243		81.2461	60.427		81.2461	-64.4831			81.2451	-82.7243		81.2461	-64.4831
81.3115	-82.4226		81.312	60.3239		81.312	-64.1876			81.3115	-82.4226		81.312	-64.1876
81.3779	-82.8404		81.3782	59.7743		81.3784	-63.39			81.3779	-82.8404		81.3784	-63.39
81.4434	-83.1884		81.4441	59.9541		81.4443	-63.831			81.4434	-83.1884		81.4443	-63.831
81.5098	-82.979		81.51	60.7012		81.5102	-63.0339			81.5098	-82.979		81.5102	-63.0339
81.5752	-82.3618		81.5762	60.7488		81.5762	-62.9628			81.5752	-82.3618		81.5762	-62.9628
81.6416	-81.558		81.6421	60.0995		81.6421	-64.3525			81.6416	-81.558		81.6421	-64.3525
81.708	-81.3248		81.708	59.237		81.708	-64.4911			81.708	-81.3248		81.708	-64.4911
81.7734	-81.7509		81.7742	59.0896		81.7744	-63.2872			81.7734	-81.7509		81.7744	-63.2872
81.8398	-82.493		81.8401	60.0797		81.8403	-63.3908			81.8398	-82.493		81.8403	-63.3908
81.9053	-82.6747		81.906	59.9312		81.9062	-63.8932			81.9053	-82.6747		81.9062	-63.8932
81.9717	-82.9512		81.9722	59.8954		81.9722	-63.799			81.9717	-82.9512		81.9722	-63.799
82.0371	-82.9433		82.0381	58.9974		82.0381	-63.8238			82.0371	-82.9433		82.0381	-63.8238
82.1035	-82.7421		82.104	59.1492		82.104	-63.749			82.1035	-82.7421		82.104	-63.749
82.1699	-81.9023		82.1702	59.3444		82.1704	-63.6691			82.1699	-81.9023		82.1704	-63.6691
82.2353	-82.2786		82.2361	59.5037		82.2363	-63.6903			82.2353	-82.2786		82.2363	-63.6903
82.3018	-82.2749		82.302	60.4277		82.3023	-64.1988			82.3018	-82.2749		82.3023	-64.1988
82.3672	-82.8628		82.3682	60.6916		82.3682	-63.6726			82.3672	-82.8628		82.3682	-63.6726
82.4336	-83.2637		82.4341	59.3711		82.4341	-63.4427			82.4336	-83.2637		82.4341	-63.4427
82.5	-82.7367		82.5	59.2827		82.5	-63.8625			82.5	-82.7367		82.5	-63.8625
82.5654	-81.7001		82.5662	59.3502		82.5664	-64.9982			82.5654	-81.7001		82.5664	-64.9982
82.6318	-82.5739		82.6321	59.4736		82.6323	-64.9432			82.6318	-82.5739		82.6323	-64.9432
82.6973	-83.3369		82.698	59.6137		82.6982	-64.0425			82.6973	-83.3369		82.6982	-64.0425
82.7637	-83.1007		82.7642	59.6761		82.7642	-63.1078			82.7637	-83.1007		82.7642	-63.1078
82.8291	-82.8753		82.8301	60.1229		82.8301	-63.2467			82.8291	-82.8753		82.8301	-63.2467
82.8955	-83.114		82.896	61.1642		82.896	-63.8517			82.8955	-83.114		82.896	-63.8517
82.9619	-82.426		82.9622	61.0692		82.9624	-63.1261			82.9619	-82.426		82.9624	-63.1261
83.0273	-82.2669		83.0281	60.6158		83.0283	-64.094			83.0273	-82.2669		83.0283	-64.094
83.0938	-82.4922		83.094	60.3203		83.0942	-63.6265			83.0938	-82.4922		83.0942	-63.6265
83.1592	-83.393		83.1602	60.5475		83.1602	-62.3839			83.1592	-83.393		83.1602	-62.3839
83.2256	-82.9968		83.2261	60.7094		83.2261	-63.3369			83.2256	-82.9968		83.2261	-63.3369
83.292	-82.4408		83.292	60.166		83.292	-63.109			83.292	-82.4408		83.292	-63.109
83.3574	-81.9056		83.3581	59.665		83.3584	-62.9389			83.3574	-81.9056		83.3584	-62.9389
83.4238	-82.1276		83.4241	60.244		83.4243	-63.0472			83.4238	-82.1276		83.4243	-63.0472
83.4893	-82.4415		83.49	61.6218		83.4902	-63.3929			83.4893	-82.4415		83.4902	-63.3929
83.5557	-82.241		83.5562	61.2724		83.5562	-63.3722			83.5557	-82.241		83.5562	-63.3722
83.6211	-82.4007		83.6221	59.9509		83.6221	-62.6633			83.6211	-82.4007		83.6221	-62.6633
83.6875	-82.9784		83.688	60.7234		83.688	-63.7453			83.6875	-82.9784		83.688	-63.7453
83.7539	-83.2292		83.7541	61.0122		83.7544	-64.1059			83.7539	-83.2292		83.7544	-64.1059
83.8193	-82.4234		83.8201	61.1596		83.8203	-62.9427			83.8193	-82.4234		83.8203	-62.9427
83.8857	-81.8841		83.886	60.3782		83.8862	-63.5344			83.8857	-81.8841		83.8862	-63.5344
83.9512	-82.5524		83.9522	59.3194		83.9522	-64.2625			83.9512	-82.5524		83.9522	-64.2625
84.0176	-83.5715		84.0181	59.8949		84.0181	-63.8316			84.0176	-83.5715		84.0181	-63.8316
84.084	-83.4977		84.084	60.1425		84.084	-64.0625			84.084	-83.4977		84.084	-64.0625
84.1494	-82.3227		84.1501	60.1223		84.1504	-64.0751			84.1494	-82.3227		84.1504	-64.0751
84.2158	-82.5515		84.2161	60.6938		84.2163	-63.7463			84.2158	-82.5515		84.2163	-63.7463
84.2812	-82.9762		84.282	60.2261		84.2822	-63.9154			84.2812	-82.9762		84.2822	-63.9154
84.3477	-82.7622		84.3481	61.007		84.3481	-64.0897			84.3477	-82.7622		84.3481	-64.0897
84.4131	-83.2194		84.4141	60.1394		84.4141	-63.5639			84.4131	-83.2194		84.4141	-63.5639
84.4795	-82.9472		84.48	58.7112		84.48	-62.7843			84.4795	-82.9472		84.48	-62.7843
84.5459	-82.9073		84.5461	59.0001		84.5464	-63.3823			84.5459	-82.9073		84.5464	-63.3823
84.6113	-82.4317		84.6121	59.3255		84.6123	-63.6568			84.6113	-82.4317		84.6123	-63.6568
84.6777	-82.1728		84.678	60.0614		84.6782	-62.8719			84.6777	-82.1728		84.6782	-62.8719
84.7432	-82.7345		84.7441	60.9581		84.7441	-63.3242			84.7432	-82.7345		84.7441	-63.3242
84.8096	-83.1252		84.8101	60.8213		84.8101	-63.4635			84.8096	-83.1252		84.8101	-63.4635
84.876	-82.2797		84.876	60.1796		84.876	-63.6735			84.876	-82.2797		84.876	-63.6735
84.9414	-82.282		84.9421	60.3958		84.9424	-64.5126			84.9414	-82.282		84.9424	-64.5126
85.0078	-82.7774		85.0081	60.6993		85.0083	-64.0599			85.0078	-82.7774		85.0083	-64.0599
85.0732	-82.3304		85.074	60.3635		85.0742	-63.8115			85.0732	-82.3304		85.0742	-63.8115
85.1397	-82.1667		85.1401	60.2908		85.1401	-64.3502			85.1397	-82.1667		85.1401	-64.3502
85.2061	-81.6843		85.2061	60.6725		85.2061	-64.0968			85.2061	-81.6843		85.2061	-64.0968
85.2715	-81.4601		85.272	59.8769		85.272	-63.017			85.2715	-81.4601		85.272	-63.017
85.3379	-82.8956		85.3381	59.198		85.3384	-62.5989			85.3379	-82.8956		85.3384	-62.5989
85.4033	-83.9153		85.404	59.484		85.4043	-63.3945			85.4033	-83.9153		85.4043	-63.3945
85.4697	-83.6377		85.47	59.8216		85.4702	-64.5597			85.4697	-83.6377		85.4702	-64.5597
85.5352	-83.3914		85.5361	59.8228		85.5361	-64.1334			85.5352	-83.3914		85.5361	-64.1334
85.6016	-82.6744		85.6021	59.6068		85.6021	-63.5486			85.6016	-82.6744		85.6021	-63.5486
85.668	-82.3269		85.668	60.5073		85.668	-64.0125			85.668	-82.3269		85.668	-64.0125
85.7334	-82.8082		85.7341	60.6568		85.7344	-64.5895			85.7334	-82.8082		85.7344	-64.5895
85.7998	-82.3962		85.8	60.2598		85.8003	-63.8195			85.7998	-82.3962		85.8003	-63.8195
85.8652	-81.93		85.866	59.6674		85.8662	-63.9707			85.8652	-81.93		85.8662	-63.9707
85.9316	-81.0714		85.9321	58.6808		85.9321	-63.8348			85.9316	-81.0714		85.9321	-63.8348
85.9981	-81.3918		85.9981	59.0948		85.9981	-63.467			85.9981	-81.3918		85.9981	-63.467
86.0635	-82.256		86.064	60.5932		86.064	-64.3808			86.0635	-82.256		86.064	-64.3808
86.1299	-82.9517		86.1301	60.6765		86.1304	-64.679			86.1299	-82.9517		86.1304	-64.679
86.1953	-83.4324		86.196	59.6113		86.1963	-63.4013			86.1953	-83.4324		86.1963	-63.4013
86.2617	-82.9809		86.262	58.849		86.2622	-62.1986			86.2617	-82.9809		86.2622	-62.1986
86.3272	-82.2646		86.3281	59.1948		86.3281	-63.0122			86.3272	-82.2646		86.3281	-63.0122
86.3936	-82.2305		86.394	60.5201		86.394	-64.2099			86.3936	-82.2305		86.394	-64.2099
86.46	-83.4456		86.46	60.3789		86.46	-63.7337			86.46	-83.4456		86.46	-63.7337
86.5254	-82.8447		86.5261	59.7303		86.5264	-63.4646			86.5254	-82.8447		86.5264	-63.4646
86.5918	-81.5306		86.592	60.0581		86.5923	-63.5443			86.5918	-81.5306		86.5923	-63.5443
86.6572	-81.6339		86.658	59.8375		86.6582	-63.2472			86.6572	-81.6339		86.6582	-63.2472
86.7236	-83.17		86.7241	59.3015		86.7241	-63.2907			86.7236	-83.17		86.7241	-63.2907
86.79	-83.7834		86.79	60.077		86.79	-63.6217			86.79	-83.7834		86.79	-63.6217
86.8555	-82.7218		86.856	59.9957		86.856	-63.6999			86.8555	-82.7218		86.856	-63.6999
86.9219	-81.2514		86.9221	60.1037		86.9224	-64.413			86.9219	-81.2514		86.9224	-64.413
86.9873	-81.7582		86.988	59.5587		86.9883	-64.5772			86.9873	-81.7582		86.9883	-64.5772
87.0537	-83.108		87.054	59.379		87.0542	-63.8743			87.0537	-83.108		87.0542	-63.8743
87.1191	-83.367		87.1201	60.1654		87.1201	-63.925			87.1191	-83.367		87.1201	-63.925
87.1856	-82.5518		87.186	60.467		87.186	-63.56			87.1856	-82.5518		87.186	-63.56
87.2519	-82.4815		87.2519	60.3168		87.2519	-62.4118			87.2519	-82.4815		87.2519	-62.4118
87.3174	-83.1945		87.3181	60.8969		87.3184	-63.6612			87.3174	-83.1945		87.3184	-63.6612
87.3838	-82.866		87.384	61.2593		87.3843	-64.9093			87.3838	-82.866		87.3843	-64.9093
87.4492	-82.0356		87.45	60.9901		87.4502	-64.722			87.4492	-82.0356		87.4502	-64.722
87.5156	-82.1125		87.5161	62.6576		87.5161	-64.6881			87.5156	-82.1125		87.5161	-64.6881
87.582	-82.2134		87.582	66.4895		87.582	-64.5188			87.582	-82.2134		87.582	-64.5188
87.6475	-82.6787		87.6482	69.9723		87.6479	-63.6114			87.6475	-82.6787		87.6479	-63.6114
87.7139	-82.1791		87.7141	69.0392		87.7144	-64.1693			87.7139	-82.1791		87.7144	-64.1693
87.7793	-81.4558		87.78	67.2111		87.7803	-64.5408			87.7793	-81.4558		87.7803	-64.5408
87.8457	-82.0389		87.8462	67.8413		87.8462	-63.5719			87.8457	-82.0389		87.8462	-63.5719
87.9111	-82.1862		87.9121	68.1646		87.9121	-62.5756			87.9111	-82.1862		87.9121	-62.5756
87.9775	-81.9138		87.978	68.1652		87.978	-63.6696			87.9775	-81.9138		87.978	-63.6696
88.0439	-81.896		88.0442	69.9411		88.0439	-64.1043			88.0439	-81.896		88.0439	-64.1043
88.1094	-82.3504		88.1101	68.2488		88.1103	-64.4718			88.1094	-82.3504		88.1103	-64.4718
88.1758	-83.0316		88.176	63.3967		88.1763	-65.5245			88.1758	-83.0316		88.1763	-65.5245
88.2412	-82.6399		88.2422	60.6901		88.2422	-64.916			88.2412	-82.6399		88.2422	-64.916
88.3076	-81.4186		88.3081	59.7001		88.3081	-63.5437			88.3076	-81.4186		88.3081	-63.5437
88.374	-81.2259		88.374	60.0018		88.374	-64.154			88.374	-81.2259		88.374	-64.154
88.4394	-82.6193		88.4402	59.7787		88.4399	-63.9679			88.4394	-82.6193		88.4399	-63.9679
88.5059	-82.7147		88.5061	60.1565		88.5063	-63.4385			88.5059	-82.7147		88.5063	-63.4385
88.5713	-81.8621		88.572	60.3254		88.5723	-63.8961			88.5713	-81.8621		88.5723	-63.8961
88.6377	-81.5673		88.6382	60.1984		88.6382	-64.0551			88.6377	-81.5673		88.6382	-64.0551
88.7031	-82.6597		88.7041	59.0383		88.7041	-63.6509			88.7031	-82.6597		88.7041	-63.6509
88.7695	-83.5055		88.77	59.2802		88.77	-64.55			88.7695	-83.5055		88.77	-64.55
88.8359	-83.0914		88.8362	60.1817		88.8364	-64.7235			88.8359	-83.0914		88.8364	-64.7235
88.9014	-82.6112		88.9021	60.0937		88.9023	-63.9429			88.9014	-82.6112		88.9023	-63.9429
88.9678	-83.2111		88.968	59.4912		88.9683	-62.2309			88.9678	-83.2111		88.9683	-62.2309
89.0332	-83.0791		89.0342	58.7732		89.0342	-62.6303			89.0332	-83.0791		89.0342	-62.6303
89.0996	-82.8682		89.1001	59.6064		89.1001	-63.6902			89.0996	-82.8682		89.1001	-63.6902
89.166	-82.1806		89.166	60.9149		89.166	-62.9288			89.166	-82.1806		89.166	-62.9288
89.2314	-82.1019		89.2322	61.0384		89.2324	-63.4786			89.2314	-82.1019		89.2324	-63.4786
89.2978	-82.8709		89.2981	60.4022		89.2983	-63.7867			89.2978	-82.8709		89.2983	-63.7867
89.3633	-83.0867		89.364	60.5558		89.3643	-63.874			89.3633	-83.0867		89.3643	-63.874
89.4297	-81.9955		89.4302	60.3962		89.4302	-63.526			89.4297	-81.9955		89.4302	-63.526
89.4951	-81.6479		89.4961	59.9893		89.4961	-63.7688			89.4951	-81.6479		89.4961	-63.7688
89.5615	-82.6653		89.562	59.6253		89.562	-63.8515			89.5615	-82.6653		89.562	-63.8515
89.6279	-83.0972		89.6282	59.69		89.6284	-64.1746			89.6279	-83.0972		89.6284	-64.1746
89.6934	-83.5889		89.6941	59.7631		89.6943	-63.8298			89.6934	-83.5889		89.6943	-63.8298
89.7598	-83.3856		89.76	60.2798		89.7602	-64.7769			89.7598	-83.3856		89.7602	-64.7769
89.8252	-82.2015		89.8262	60.6993		89.8262	-64.2758			89.8252	-82.2015		89.8262	-64.2758
89.8916	-81.402		89.8921	60.077		89.8921	-62.8642			89.8916	-81.402		89.8921	-62.8642
89.958	-81.4687		89.958	60.0387		89.958	-63.1473			89.958	-81.4687		89.958	-63.1473
90.0234	-81.9934		90.0242	60.0995		90.0244	-64.0179			90.0234	-81.9934		90.0244	-64.0179
90.0898	-82.9295		90.0901	58.8813		90.0903	-63.8233			90.0898	-82.9295		90.0903	-63.8233
90.1553	-82.8179		90.156	58.8238		90.1562	-63.5567			90.1553	-82.8179		90.1562	-63.5567
90.2217	-82.5975		90.2222	59.7023		90.2222	-63.9569			90.2217	-82.5975		90.2222	-63.9569
90.2871	-82.7053		90.2881	60.5639		90.2881	-64.4141			90.2871	-82.7053		90.2881	-64.4141
90.3535	-82.0398		90.354	61.1081		90.354	-63.1627			90.3535	-82.0398		90.354	-63.1627
90.4199	-81.5474		90.4202	60.0035		90.4204	-63.436			90.4199	-81.5474		90.4204	-63.436
90.4853	-82.1169		90.4861	58.8902		90.4863	-63.557			90.4853	-82.1169		90.4863	-63.557
90.5518	-81.9258		90.552	59.7197		90.5523	-63.5029			90.5518	-81.9258		90.5523	-63.5029
90.6172	-81.4013		90.6182	60.9593		90.6182	-63.8856			90.6172	-81.4013		90.6182	-63.8856
90.6836	-81.4634		90.6841	60.7856		90.6841	-64.2621			90.6836	-81.4634		90.6841	-64.2621
90.75	-81.9783		90.75	59.8978		90.75	-63.2459			90.75	-81.9783		90.75	-63.2459
90.8154	-82.1366		90.8162	59.4555		90.8164	-63.6053			90.8154	-82.1366		90.8164	-63.6053
90.8818	-82.3124		90.8821	59.827		90.8823	-63.5104			90.8818	-82.3124		90.8823	-63.5104
90.9473	-82.9045		90.948	60.1341		90.9482	-62.6063			90.9473	-82.9045		90.9482	-62.6063
91.0137	-82.9581		91.0142	60.4243		91.0142	-62.5035			91.0137	-82.9581		91.0142	-62.5035
91.0791	-82.7346		91.0801	60.447		91.0801	-63.1117			91.0791	-82.7346		91.0801	-63.1117
91.1455	-81.8539		91.146	59.7866		91.146	-63.047			91.1455	-81.8539		91.146	-63.047
91.2119	-81.703		91.2122	60.0888		91.2124	-63.1677			91.2119	-81.703		91.2124	-63.1677
91.2773	-82.11		91.2781	60.4614		91.2783	-63.503			91.2773	-82.11		91.2783	-63.503
91.3438	-82.3106		91.344	60.1056		91.3442	-63.5044			91.3438	-82.3106		91.3442	-63.5044
91.4092	-82.6728		91.4102	59.5388		91.4102	-64.1934			91.4092	-82.6728		91.4102	-64.1934
91.4756	-82.3666		91.4761	60.0306		91.4761	-64.1393			91.4756	-82.3666		91.4761	-64.1393
91.542	-82.692		91.542	60.5652		91.542	-63.4988			91.542	-82.692		91.542	-63.4988
91.6074	-83.3855		91.6081	60.1565		91.6084	-64.0655			91.6074	-83.3855		91.6084	-64.0655
91.6738	-83.2178		91.6741	58.9733		91.6743	-63.8154			91.6738	-83.2178		91.6743	-63.8154
91.7393	-81.9428		91.74	58.5947		91.7402	-63.9843			91.7393	-81.9428		91.7402	-63.9843
91.8057	-81.2743		91.8062	60.1008		91.8062	-64.6637			91.8057	-81.2743		91.8062	-64.6637
91.8711	-82.2871		91.8721	60.8768		91.8721	-64.3422			91.8711	-82.2871		91.8721	-64.3422
91.9375	-83.8055		91.938	60.6296		91.938	-62.1762			91.9375	-83.8055		91.938	-62.1762
92.0039	-82.8812		92.0041	60.3726		92.0044	-62.6612			92.0039	-82.8812		92.0044	-62.6612
92.0693	-81.712		92.0701	60.1558		92.0703	-63.8513			92.0693	-81.712		92.0703	-63.8513
92.1357	-82.1495		92.136	59.7095		92.1362	-64.2084			92.1357	-82.1495		92.1362	-64.2084
92.2012	-82.5295		92.2022	59.7053		92.2022	-63.7454			92.2012	-82.5295		92.2022	-63.7454
92.2676	-82.3356		92.2681	60.2035		92.2681	-63.7505			92.2676	-82.3356		92.2681	-63.7505
92.334	-81.7863		92.334	60.413		92.334	-64.2931			92.334	-81.7863		92.334	-64.2931
92.3994	-81.5785		92.4001	60.5936		92.4004	-65.0273			92.3994	-81.5785		92.4004	-65.0273
92.4658	-81.8529		92.4661	60.967		92.4663	-64.5494			92.4658	-81.8529		92.4663	-64.5494
92.5312	-81.9493		92.532	60.848		92.5322	-63.7768			92.5312	-81.9493		92.5322	-63.7768
92.5977	-82.0766		92.5981	60.4813		92.5981	-63.6477			92.5977	-82.0766		92.5981	-63.6477
92.6631	-82.7538		92.6641	60.5472		92.6641	-63.8592			92.6631	-82.7538		92.6641	-63.8592
92.7295	-82.8654		92.73	60.1112		92.73	-63.8308			92.7295	-82.8654		92.73	-63.8308
92.7959	-82.4717		92.7961	59.2375		92.7964	-63.9352			92.7959	-82.4717		92.7964	-63.9352
92.8613	-83.0282		92.8621	58.6184		92.8623	-63.4162			92.8613	-83.0282		92.8623	-63.4162
92.9277	-85.4103		92.928	59.5326		92.9282	-64.2685			92.9277	-85.4103		92.9282	-64.2685
92.9932	-87.0462		92.9941	60.9024		92.9941	-64.1968			92.9932	-87.0462		92.9941	-64.1968
93.0596	-87.6273		93.0601	60.278		93.0601	-63.7204			93.0596	-87.6273		93.0601	-63.7204
93.126	-88.7442		93.126	59.9545		93.126	-62.8936			93.126	-88.7442		93.126	-62.8936
93.1914	-91.0401		93.1921	60.356		93.1924	-63.7163			93.1914	-91.0401		93.1924	-63.7163
93.2578	-90.4448		93.2581	60.1867		93.2583	-65.1935			93.2578	-90.4448		93.2583	-65.1935
93.3232	-89.3681		93.324	60.4982		93.3242	-64.6399			93.3232	-89.3681		93.3242	-64.6399
93.3897	-89.89		93.3901	60.5821		93.3901	-64.4799			93.3897	-89.89		93.3901	-64.4799
93.4561	-90.2893		93.4561	60.6306		93.4561	-63.5259			93.4561	-90.2893		93.4561	-63.5259
93.5215	-90.1578		93.522	60.1825		93.522	-63.6291			93.5215	-90.1578		93.522	-63.6291
93.5879	-90.312		93.5881	59.8341		93.5884	-64.0713			93.5879	-90.312		93.5884	-64.0713
93.6533	-90.1612		93.654	59.9941		93.6543	-63.4337			93.6533	-90.1612		93.6543	-63.4337
93.7197	-90.8024		93.72	60.0188		93.7202	-62.806			93.7197	-90.8024		93.7202	-62.806
93.7852	-91.1715		93.7861	59.2393		93.7861	-62.8758			93.7852	-91.1715		93.7861	-62.8758
93.8516	-91.5577		93.8521	58.9742		93.8521	-63.1862			93.8516	-91.5577		93.8521	-63.1862
93.918	-91.7403		93.918	59.5267		93.918	-63.9924			93.918	-91.7403		93.918	-63.9924
93.9834	-91.3014		93.9841	59.9307		93.9844	-65.1519			93.9834	-91.3014		93.9844	-65.1519
94.0498	-90.0867		94.05	60.0742		94.0503	-64.7771			94.0498	-90.0867		94.0503	-64.7771
94.1152	-89.179		94.116	59.5489		94.1162	-64.0091			94.1152	-89.179		94.1162	-64.0091
94.1816	-86.3072		94.1821	60.0359		94.1821	-63.6027			94.1816	-86.3072		94.1821	-63.6027
94.2481	-84.6028		94.2481	60.9845		94.2481	-63.4945			94.2481	-84.6028		94.2481	-63.4945
94.3135	-87.1214		94.314	59.9624		94.314	-64.3111			94.3135	-87.1214		94.314	-64.3111
94.3799	-91.1316		94.3801	59.6734		94.3804	-64.6273			94.3799	-91.1316		94.3804	-64.6273
94.4453	-93.1146		94.446	60.0872		94.4463	-63.6179			94.4453	-93.1146		94.4463	-63.6179
94.5117	-92.4668		94.512	60.5215		94.5122	-64.31			94.5117	-92.4668		94.5122	-64.31
94.5772	-91.1812		94.5781	61.2877		94.5781	-64.5752			94.5772	-91.1812		94.5781	-64.5752
94.6436	-89.7514		94.644	60.7385		94.644	-63.3498			94.6436	-89.7514		94.644	-63.3498
94.71	-88.5446		94.71	59.3899		94.71	-63.2005			94.71	-88.5446		94.71	-63.2005
94.7754	-89.2253		94.7761	59.9605		94.7764	-63.5422			94.7754	-89.2253		94.7764	-63.5422
94.8418	-89.8687		94.842	60.42		94.8423	-63.059			94.8418	-89.8687		94.8423	-63.059
94.9072	-90.3976		94.908	60.2953		94.9082	-63.3549			94.9072	-90.3976		94.9082	-63.3549
94.9736	-90.244		94.9741	61.0211		94.9741	-64.8331			94.9736	-90.244		94.9741	-64.8331
95.04	-90.1913		95.04	60.8303		95.04	-64.9063			95.04	-90.1913		95.04	-64.9063
95.1055	-88.999		95.106	60.2355		95.106	-63.5322			95.1055	-88.999		95.106	-63.5322
95.1719	-89.2761		95.1721	59.3758		95.1724	-62.7982			95.1719	-89.2761		95.1724	-62.7982
95.2373	-90.4855		95.238	60.0919		95.2383	-62.5032			95.2373	-90.4855		95.2383	-62.5032
95.3037	-92.5221		95.304	60.1254		95.3042	-64.2696			95.3037	-92.5221		95.3042	-64.2696
95.3691	-92.677		95.3701	59.0999		95.3701	-65.678			95.3691	-92.677		95.3701	-65.678
95.4356	-90.9194		95.436	59.0713		95.436	-64.9354			95.4356	-90.9194		95.436	-64.9354
95.5019	-90.6943		95.5019	59.8654		95.5019	-64.5596			95.5019	-90.6943		95.5019	-64.5596
95.5674	-91.508		95.5681	59.7805		95.5684	-64.7108			95.5674	-91.508		95.5684	-64.7108
95.6338	-90.9672		95.634	59.822		95.6343	-65.0792			95.6338	-90.9672		95.6343	-65.0792
95.6992	-90.4265		95.7	60.2895		95.7002	-64.5771			95.6992	-90.4265		95.7002	-64.5771
95.7656	-90.8199		95.7661	60.2238		95.7661	-64.5819			95.7656	-90.8199		95.7661	-64.5819
95.832	-90.679		95.832	59.8801		95.832	-64.0369			95.832	-90.679		95.832	-64.0369
95.8975	-91.9012		95.8982	59.7462		95.8979	-63.2118			95.8975	-91.9012		95.8979	-63.2118
95.9639	-92.0308		95.9641	60.0232		95.9644	-62.8251			95.9639	-92.0308		95.9644	-62.8251
96.0293	-89.4441		96.03	60.0046		96.0303	-63.2673			96.0293	-89.4441		96.0303	-63.2673
96.0957	-88.0594		96.0962	59.7685		96.0962	-64.1242			96.0957	-88.0594		96.0962	-64.1242
96.1611	-87.9767		96.1621	59.4912		96.1621	-64.1347			96.1611	-87.9767		96.1621	-64.1347
96.2275	-88.8181		96.228	59.8748		96.228	-64.3269			96.2275	-88.8181		96.228	-64.3269
96.2939	-90.3072		96.2942	60.2022		96.2939	-65.3047			96.2939	-90.3072		96.2939	-65.3047
96.3594	-89.6763		96.3601	60.9014		96.3603	-65.0559			96.3594	-89.6763		96.3603	-65.0559
96.4258	-86.1869		96.426	60.7846		96.4263	-64.2826			96.4258	-86.1869		96.4263	-64.2826
96.4912	-83.7045		96.4922	59.4721		96.4922	-63.6469			96.4912	-83.7045		96.4922	-63.6469
96.5576	-84.3303		96.5581	58.6941		96.5581	-63.3368			96.5576	-84.3303		96.5581	-63.3368
96.624	-87.7826		96.624	59.5187		96.624	-64.1658			96.624	-87.7826		96.624	-64.1658
96.6894	-90.8265		96.6902	60.5053		96.6899	-64.0183			96.6894	-90.8265		96.6899	-64.0183
96.7559	-91.8953		96.7561	60.3997		96.7563	-63.3022			96.7559	-91.8953		96.7563	-63.3022
96.8213	-92.057		96.822	60.8697		96.8223	-63.7591			96.8213	-92.057		96.8223	-63.7591
96.8877	-91.8941		96.8882	60.0552		96.8882	-64.2382			96.8877	-91.8941		96.8882	-64.2382
96.9531	-90.4794		96.9541	59.6434		96.9541	-64.0841			96.9531	-90.4794		96.9541	-64.0841
97.0195	-89.0873		97.02	59.8728		97.02	-65.1008			97.0195	-89.0873		97.02	-65.1008
97.0859	-89.0483		97.0862	60.2494		97.0864	-64.6515			97.0859	-89.0483		97.0864	-64.6515
97.1514	-89.5717		97.1521	60.291		97.1523	-63.7318			97.1514	-89.5717		97.1523	-63.7318
97.2178	-89.8194		97.218	60.1055		97.2183	-63.82			97.2178	-89.8194		97.2183	-63.82
97.2832	-89.6877		97.2842	59.965		97.2842	-64.3604			97.2832	-89.6877		97.2842	-64.3604
97.3496	-90.5035		97.3501	60.0212		97.3501	-64.5019			97.3496	-90.5035		97.3501	-64.5019
97.416	-90.1648		97.416	60.2338		97.416	-65.255			97.416	-90.1648		97.416	-65.255
97.4814	-89.8949		97.4822	60.1397		97.4824	-64.689			97.4814	-89.8949		97.4824	-64.689
97.5478	-90.4453		97.5481	60.6932		97.5483	-63.0358			97.5478	-90.4453		97.5483	-63.0358
97.6133	-91.4263		97.614	60.5346		97.6143	-62.8741			97.6133	-91.4263		97.6143	-62.8741
97.6797	-91.4306		97.6802	59.8262		97.6802	-63.5519			97.6797	-91.4306		97.6802	-63.5519
97.7451	-91.0997		97.7461	59.9474		97.7461	-62.4778			97.7451	-91.0997		97.7461	-62.4778
97.8115	-90.3348		97.812	60.499		97.812	-62.8679			97.8115	-90.3348		97.812	-62.8679
97.8779	-90.6474		97.8782	60.5566		97.8784	-64.6076			97.8779	-90.6474		97.8784	-64.6076
97.9434	-91.2911		97.9441	60.3451		97.9443	-63.9711			97.9434	-91.2911		97.9443	-63.9711
98.0098	-92.1466		98.01	59.9042		98.0102	-63.3414			98.0098	-92.1466		98.0102	-63.3414
98.0752	-93.0987		98.0762	59.9187		98.0762	-63.7505			98.0752	-93.0987		98.0762	-63.7505
98.1416	-92.6549		98.1421	59.5225		98.1421	-64.3311			98.1416	-92.6549		98.1421	-64.3311
98.208	-89.5083		98.208	60.1598		98.208	-64.7322			98.208	-89.5083		98.208	-64.7322
98.2734	-85.1782		98.2742	60.8244		98.2744	-63.3129			98.2734	-85.1782		98.2744	-63.3129
98.3398	-84.7434		98.3401	60.4741		98.3403	-62.0618			98.3398	-84.7434		98.3403	-62.0618
98.4053	-87.9421		98.406	60.1021		98.4062	-62.4115			98.4053	-87.9421		98.4062	-62.4115
98.4717	-91.0942		98.4722	59.6598		98.4722	-63.9846			98.4717	-91.0942		98.4722	-63.9846
98.5371	-91.8374		98.5381	60.3826		98.5381	-64.5961			98.5371	-91.8374		98.5381	-64.5961
98.6035	-92.8599		98.604	61.6007		98.604	-64.3008			98.6035	-92.8599		98.604	-64.3008
98.6699	-93.3448		98.6702	60.1583		98.6704	-63.3194			98.6699	-93.3448		98.6704	-63.3194
98.7353	-92.651		98.7361	59.7374		98.7363	-63.5572			98.7353	-92.651		98.7363	-63.5572
98.8018	-91.6135		98.802	59.8466		98.8023	-64.4687			98.8018	-91.6135		98.8023	-64.4687
98.8672	-91.5572		98.8682	59.9919		98.8682	-64.9902			98.8672	-91.5572		98.8682	-64.9902
98.9336	-91.3456		98.9341	60.2348		98.9341	-64.6218			98.9336	-91.3456		98.9341	-64.6218
99	-91.7928		99	60.2699		99	-64.7438			99	-91.7928		99	-64.7438
99.0654	-90.855		99.0662	59.9508		99.0664	-64.1997			99.0654	-90.855		99.0664	-64.1997
99.1318	-90.4797		99.1321	60.2642		99.1323	-64.4954			99.1318	-90.4797		99.1323	-64.4954
99.1973	-90.7742		99.198	60.7427		99.1982	-65.0225			99.1973	-90.7742		99.1982	-65.0225
99.2637	-91.2702		99.2642	60.6064		99.2642	-65.1892			99.2637	-91.2702		99.2642	-65.1892
99.3291	-91.3876		99.3301	61.124		99.3301	-64.9686			99.3291	-91.3876		99.3301	-64.9686
99.3955	-91.6757		99.396	61.1216		99.396	-63.8037			99.3955	-91.6757		99.396	-63.8037
99.4619	-92.1785		99.4622	59.4684		99.4624	-63.4874			99.4619	-92.1785		99.4624	-63.4874
99.5273	-91.0266		99.5281	59.8594		99.5283	-64.6668			99.5273	-91.0266		99.5283	-64.6668
99.5938	-89.6749		99.594	61.258		99.5942	-65.0323			99.5938	-89.6749		99.5942	-65.0323
99.6592	-90.1088		99.6602	60.6117		99.6602	-64.4656			99.6592	-90.1088		99.6602	-64.4656
99.7256	-90.5068		99.7261	59.1065		99.7261	-63.5583			99.7256	-90.5068		99.7261	-63.5583
99.792	-90.2104		99.792	58.8152		99.792	-63.7592			99.792	-90.2104		99.792	-63.7592
99.8574	-90.042		99.8581	60.1222		99.8584	-64.2875			99.8574	-90.042		99.8584	-64.2875
99.9238	-91.3291		99.9241	59.9907		99.9243	-65.1432			99.9238	-91.3291		99.9243	-65.1432
99.9893	-91.4806		99.99	59.5243		99.9902	-65.2261			99.9893	-91.4806		99.9902	-65.2261
100.056	-89.786		100.056	60.3766		100.056	-64.9428			100.056	-89.786		100.056	-64.9428
100.121	-89.4604		100.122	60.94		100.122	-64.9498			100.121	-89.4604		100.122	-64.9498
100.188	-90.6457		100.188	61.0012		100.188	-64.5002			100.188	-90.6457		100.188	-64.5002
100.254	-91.3716		100.254	60.5328		100.254	-65.0907			100.254	-91.3716		100.254	-65.0907
100.319	-90.7228		100.32	60.6681		100.32	-64.5801			100.319	-90.7228		100.32	-64.5801
100.386	-90.071		100.386	60.5552		100.386	-63.5532			100.386	-90.071		100.386	-63.5532
100.451	-91.0018		100.452	60.1599		100.452	-63.0973			100.451	-91.0018		100.452	-63.0973
100.518	-91.729		100.518	59.7521		100.518	-63.7528			100.518	-91.729		100.518	-63.7528
100.584	-91.1479		100.584	59.65		100.584	-63.6732			100.584	-91.1479		100.584	-63.6732
100.649	-88.4065		100.65	59.1024		100.65	-63.6921			100.649	-88.4065		100.65	-63.6921
100.716	-85.3811		100.716	59.6745		100.716	-63.6818			100.716	-85.3811		100.716	-63.6818
100.781	-87.3087		100.782	60.3869		100.782	-64.1796			100.781	-87.3087		100.782	-64.1796
100.848	-91.0278		100.848	60.6998		100.848	-64.4711			100.848	-91.0278		100.848	-64.4711
100.913	-92.4217		100.914	60.6869		100.914	-64.3073			100.913	-92.4217		100.914	-64.3073
100.979	-93.2324		100.98	60.8603		100.98	-64.2522			100.979	-93.2324		100.98	-64.2522
101.046	-92.5477		101.046	60.4565		101.046	-64.3221			101.046	-92.5477		101.046	-64.3221
101.111	-91.3924		101.112	59.9724		101.112	-64.9424			101.111	-91.3924		101.112	-64.9424
101.178	-90.4964		101.178	60.732		101.178	-63.9947			101.178	-90.4964		101.178	-63.9947
101.243	-90.8521		101.244	60.8488		101.244	-63.3177			101.243	-90.8521		101.244	-63.3177
101.31	-90.9167		101.31	60.2835		101.31	-63.9552			101.31	-90.9167		101.31	-63.9552
101.376	-90.6578		101.376	60.0316		101.376	-63.8036			101.376	-90.6578		101.376	-63.8036
101.441	-90.357		101.442	60.0774		101.442	-63.035			101.441	-90.357		101.442	-63.035
101.508	-90.4987		101.508	60.662		101.508	-63.1016			101.508	-90.4987		101.508	-63.1016
101.573	-91.2259		101.574	59.9414		101.574	-64.0075			101.573	-91.2259		101.574	-64.0075
101.64	-91.7955		101.64	59.3612		101.64	-64.6609			101.64	-91.7955		101.64	-64.6609
101.706	-91.7858		101.706	59.6117		101.706	-64.1905			101.706	-91.7858		101.706	-64.1905
101.771	-91.5267		101.772	59.7658		101.772	-63.7273			101.771	-91.5267		101.772	-63.7273
101.838	-92.7952		101.838	59.8383		101.838	-62.9467			101.838	-92.7952		101.838	-62.9467
101.903	-92.5791		101.904	59.975		101.904	-63.8912			101.903	-92.5791		101.904	-63.8912
101.97	-90.2643		101.97	60.4074		101.97	-64.3408			101.97	-90.2643		101.97	-64.3408
102.035	-90.6858		102.036	60.8394		102.036	-63.0903			102.035	-90.6858		102.036	-63.0903
102.102	-91.7418		102.102	59.9554		102.102	-63.4808			102.102	-91.7418		102.102	-63.4808
102.168	-91.6393		102.168	59.3401		102.168	-64.2482			102.168	-91.6393		102.168	-64.2482
102.233	-91.669		102.234	59.1148		102.234	-64.0163			102.233	-91.669		102.234	-64.0163
102.3	-91.519		102.3	60.0241		102.3	-63.9793			102.3	-91.519		102.3	-63.9793
102.365	-90.8463		102.366	60.6975		102.366	-63.9619			102.365	-90.8463		102.366	-63.9619
102.432	-91.1841		102.432	60.7771		102.432	-63.3154			102.432	-91.1841		102.432	-63.3154
102.498	-91.3559		102.498	60.156		102.498	-64.06			102.498	-91.3559		102.498	-64.06
102.563	-91.9196		102.564	60.8789		102.564	-65.147			102.563	-91.9196		102.564	-65.147
102.63	-92.0987		102.63	61.2333		102.63	-64.8687			102.63	-92.0987		102.63	-64.8687
102.695	-91.5531		102.696	60.6146		102.696	-63.0206			102.695	-91.5531		102.696	-63.0206
102.762	-91.1499		102.762	59.8347		102.762	-62.6773			102.762	-91.1499		102.762	-62.6773
102.827	-90.7353		102.828	60.7446		102.828	-63.6628			102.827	-90.7353		102.828	-63.6628
102.894	-91.5568		102.894	60.9458		102.894	-63.8042			102.894	-91.5568		102.894	-63.8042
102.96	-91.727		102.96	60.3218		102.96	-63.4179			102.96	-91.727		102.96	-63.4179
103.025	-90.7613		103.026	59.803		103.026	-63.8563			103.025	-90.7613		103.026	-63.8563
103.092	-90.2271		103.092	59.92		103.092	-63.9093			103.092	-90.2271		103.092	-63.9093
103.157	-91.4575		103.158	60.2249		103.158	-64.091			103.157	-91.4575		103.158	-64.091
103.224	-91.6672		103.224	59.879		103.224	-63.9362			103.224	-91.6672		103.224	-63.9362
103.29	-91.2291		103.29	59.7238		103.29	-63.7522			103.29	-91.2291		103.29	-63.7522
103.355	-91.0213		103.356	60.4414		103.356	-63.6461			103.355	-91.0213		103.356	-63.6461
103.422	-91.3926		103.422	61.2716		103.422	-63.4539			103.422	-91.3926		103.422	-63.4539
103.487	-91.7202		103.488	61.3206		103.488	-63.8659			103.487	-91.7202		103.488	-63.8659
103.554	-91.7745		103.554	60.787		103.554	-63.8331			103.554	-91.7745		103.554	-63.8331
103.619	-92.3512		103.62	60.4757		103.62	-63.8939			103.619	-92.3512		103.62	-63.8939
103.686	-91.4362		103.686	60.1157		103.686	-63.6466			103.686	-91.4362		103.686	-63.6466
103.752	-89.0965		103.752	60.4294		103.752	-64.0979			103.752	-89.0965		103.752	-64.0979
103.817	-88.2855		103.818	60.2633		103.818	-64.8684			103.817	-88.2855		103.818	-64.8684
103.884	-89.8002		103.884	60.3596		103.884	-65.0977			103.884	-89.8002		103.884	-65.0977
103.949	-90.6752		103.95	60.5859		103.95	-65.0088			103.949	-90.6752		103.95	-65.0088
104.016	-90.2452		104.016	59.6012		104.016	-64.6349			104.016	-90.2452		104.016	-64.6349
104.082	-91.3412		104.082	59.4986		104.082	-64.1595			104.082	-91.3412		104.082	-64.1595
104.147	-92.7535		104.148	59.9281		104.148	-63.0291			104.147	-92.7535		104.148	-63.0291
104.214	-93.175		104.214	59.9301		104.214	-61.9803			104.214	-93.175		104.214	-61.9803
104.279	-92.4347		104.28	60.4834		104.28	-62.861			104.279	-92.4347		104.28	-62.861
104.346	-91.4025		104.346	60.5439		104.346	-65.3586			104.346	-91.4025		104.346	-65.3586
104.411	-90.3411		104.412	59.6416		104.412	-65.0301			104.411	-90.3411		104.412	-65.0301
104.478	-89.2666		104.478	59.4372		104.478	-63.3801			104.478	-89.2666		104.478	-63.3801
104.544	-89.0309		104.544	59.8895		104.544	-63.0708			104.544	-89.0309		104.544	-63.0708
104.609	-89.6616		104.61	59.8235		104.61	-64.6664			104.609	-89.6616		104.61	-64.6664
104.676	-90.6972		104.676	59.6922		104.676	-65.1911			104.676	-90.6972		104.676	-65.1911
104.741	-90.8622		104.742	60.54		104.742	-63.3529			104.741	-90.8622		104.742	-63.3529
104.808	-90.9048		104.808	61.1533		104.808	-62.6101			104.808	-90.9048		104.808	-62.6101
104.874	-90.9432		104.874	60.2523		104.874	-63.8449			104.874	-90.9432		104.874	-63.8449
104.939	-91.9032		104.94	59.7495		104.94	-64.3001			104.939	-91.9032		104.94	-64.3001
105.006	-92.7145		105.006	59.7776		105.006	-62.6915			105.006	-92.7145		105.006	-62.6915
105.071	-91.9036		105.072	58.8933		105.072	-63.5126			105.071	-91.9036		105.072	-63.5126
105.138	-91.2224		105.138	58.6893		105.138	-65.3553			105.138	-91.2224		105.138	-65.3553
105.203	-92.0267		105.204	59.0149		105.204	-64.657			105.203	-92.0267		105.204	-64.657
105.27	-91.0281		105.27	59.9913		105.27	-63.3181			105.27	-91.0281		105.27	-63.3181
105.336	-90.7216		105.336	60.6277		105.336	-63.1801			105.336	-90.7216		105.336	-63.1801
105.401	-91.5594		105.402	60.3167		105.402	-63.823			105.401	-91.5594		105.402	-63.823
105.468	-92.0052		105.468	60.0748		105.468	-64.0808			105.468	-92.0052		105.468	-64.0808
105.533	-91.8926		105.534	60.1173		105.534	-64.321			105.533	-91.8926		105.534	-64.321
105.6	-91.5467		105.6	59.5152		105.6	-64.1159			105.6	-91.5467		105.6	-64.1159
105.666	-92.0177		105.666	59.0015		105.666	-64.4762			105.666	-92.0177		105.666	-64.4762
105.731	-91.2168		105.732	60.1978		105.732	-64.5109			105.731	-91.2168		105.732	-64.5109
105.798	-90.0872		105.798	61.389		105.798	-64.1197			105.798	-90.0872		105.798	-64.1197
105.863	-90.0069		105.864	61.0933		105.864	-63.9903			105.863	-90.0069		105.864	-63.9903
105.93	-89.2756		105.93	59.4727		105.93	-63.4238			105.93	-89.2756		105.93	-63.4238
105.995	-87.5316		105.996	58.8588		105.996	-64.7429			105.995	-87.5316		105.996	-64.7429
106.062	-87.4503		106.062	59.112		106.062	-64.7625			106.062	-87.4503		106.062	-64.7625
106.128	-89.0964		106.128	59.2418		106.128	-63.2479			106.128	-89.0964		106.128	-63.2479
106.193	-90.0681		106.194	59.8189		106.194	-62.7206			106.193	-90.0681		106.194	-62.7206
106.26	-90.1876		106.26	59.6113		106.26	-63.6728			106.26	-90.1876		106.26	-63.6728
106.325	-90.796		106.326	59.588		106.326	-63.5665			106.325	-90.796		106.326	-63.5665
106.392	-90.931		106.392	60.1666		106.392	-62.9923			106.392	-90.931		106.392	-62.9923
106.458	-88.644		106.458	60.0593		106.458	-62.4565			106.458	-88.644		106.458	-62.4565
106.523	-87.6313		106.524	60.0004		106.524	-63.7097			106.523	-87.6313		106.524	-63.7097
106.59	-89.1324		106.59	60.1834		106.59	-64.8426			106.59	-89.1324		106.59	-64.8426
106.655	-90.839		106.656	60.6888		106.656	-63.6348			106.655	-90.839		106.656	-63.6348
106.722	-91.7987		106.722	60.4331		106.722	-63.5086			106.722	-91.7987		106.722	-63.5086
106.787	-92.3068		106.788	59.7257		106.788	-64.0486			106.787	-92.3068		106.788	-64.0486
106.854	-91.8363		106.854	59.6666		106.854	-63.1454			106.854	-91.8363		106.854	-63.1454
106.92	-92.1138		106.92	60.096		106.92	-63.0369			106.92	-92.1138		106.92	-63.0369
106.985	-91.5557		106.986	60.4224		106.986	-64.2093			106.985	-91.5557		106.986	-64.2093
107.052	-92.0088		107.052	59.8111		107.052	-64.3019			107.052	-92.0088		107.052	-64.3019
107.117	-91.6273		107.118	60.1781		107.118	-64.0192			107.117	-91.6273		107.118	-64.0192
107.184	-90.3381		107.184	60.4827		107.184	-63.8466			107.184	-90.3381		107.184	-63.8466
107.25	-90.3641		107.25	61.3609		107.25	-63.7728			107.25	-90.3641		107.25	-63.7728
107.315	-91.2592		107.316	61.643		107.316	-65.191			107.315	-91.2592		107.316	-65.191
107.382	-91.5999		107.382	61.0278		107.382	-64.5269			107.382	-91.5999		107.382	-64.5269
107.447	-90.6655		107.448	60.2188		107.448	-63.5744			107.447	-90.6655		107.448	-63.5744
107.514	-90.0952		107.514	59.3146		107.514	-62.9976			107.514	-90.0952		107.514	-62.9976
107.579	-90.7779		107.58	59.367		107.58	-63.0837			107.579	-90.7779		107.58	-63.0837
107.646	-90.3378		107.646	60.3522		107.646	-62.2679			107.646	-90.3378		107.646	-62.2679
107.712	-89.755		107.712	60.358		107.712	-61.7807			107.712	-89.755		107.712	-61.7807
107.777	-90.6821		107.778	60.3794		107.778	-62.8344			107.777	-90.6821		107.778	-62.8344
107.844	-90.2879		107.844	59.9611		107.844	-63.7			107.844	-90.2879		107.844	-63.7
107.909	-89.0082		107.91	60.5468		107.91	-63.3391			107.909	-89.0082		107.91	-63.3391
107.976	-89.0443		107.976	60.5595		107.976	-63.6112			107.976	-89.0443		107.976	-63.6112
108.042	-90.1436		108.042	59.9813		108.042	-63.8406			108.042	-90.1436		108.042	-63.8406
108.107	-88.1348		108.108	59.9343		108.108	-64.0756			108.107	-88.1348		108.108	-64.0756
108.174	-84.3104		108.174	60.1197		108.174	-63.8891			108.174	-84.3104		108.174	-63.8891
108.239	-83.4501		108.24	59.4029		108.24	-64.3782			108.239	-83.4501		108.24	-64.3782
108.306	-86.8682		108.306	59.6099		108.306	-63.1943			108.306	-86.8682		108.306	-63.1943
108.371	-91.2021		108.372	60.4597		108.372	-62.7446			108.371	-91.2021		108.372	-62.7446
108.438	-92.2481		108.438	60.4452		108.438	-63.9966			108.438	-92.2481		108.438	-63.9966
108.504	-92.2963		108.504	60.5183		108.504	-64.4421			108.504	-92.2963		108.504	-64.4421
108.569	-92.629		108.57	61.5441		108.57	-64.3321			108.569	-92.629		108.57	-64.3321
108.636	-91.8022		108.636	61.833		108.636	-64.0902			108.636	-91.8022		108.636	-64.0902
108.701	-90.9929		108.702	60.8096		108.702	-63.9875			108.701	-90.9929		108.702	-63.9875
108.768	-91.6211		108.768	59.9436		108.768	-64.352			108.768	-91.6211		108.768	-64.352
108.834	-93.2701		108.834	59.9173		108.834	-65.503			108.834	-93.2701		108.834	-65.503
108.899	-93.5141		108.9	59.9674		108.9	-65.4565			108.899	-93.5141		108.9	-65.4565
108.966	-93.3191		108.966	59.6302		108.966	-63.7628			108.966	-93.3191		108.966	-63.7628
109.031	-92.924		109.032	60.0858		109.032	-63.3557			109.031	-92.924		109.032	-63.3557
109.098	-91.4202		109.098	60.1758		109.098	-63.208			109.098	-91.4202		109.098	-63.208
109.163	-91.1782		109.164	59.6846		109.164	-63.3316			109.163	-91.1782		109.164	-63.3316
109.229	-91.6893		109.23	59.3669		109.23	-63.7811			109.229	-91.6893		109.23	-63.7811
109.296	-91.7126		109.296	60.2351		109.296	-63.8849			109.296	-91.7126		109.296	-63.8849
109.361	-90.377		109.362	59.9987		109.362	-64.1916			109.361	-90.377		109.362	-64.1916
109.428	-86.6636		109.428	59.4644		109.428	-63.5138			109.428	-86.6636		109.428	-63.5138
109.493	-83.9526		109.494	59.0828		109.494	-62.8356			109.493	-83.9526		109.494	-62.8356
109.56	-85.7267		109.56	58.7028		109.56	-64.201			109.56	-85.7267		109.56	-64.201
109.626	-90.3399		109.626	58.4619		109.626	-63.9605			109.626	-90.3399		109.626	-63.9605
109.691	-92.8455		109.692	59.4919		109.692	-62.5761			109.691	-92.8455		109.692	-62.5761
109.758	-92.9631		109.758	60.7349		109.758	-62.8479			109.758	-92.9631		109.758	-62.8479
109.823	-92.2628		109.824	60.5853		109.824	-63.53			109.823	-92.2628		109.824	-63.53
109.89	-91.4771		109.89	60.2276		109.89	-63.4232			109.89	-91.4771		109.89	-63.4232
109.956	-91.1799		109.956	59.6493		109.956	-63.3744			109.956	-91.1799		109.956	-63.3744
110.021	-89.9005		110.022	59.0751		110.022	-63.4127			110.021	-89.9005		110.022	-63.4127
110.088	-89.7643		110.088	60.1649		110.088	-62.4022			110.088	-89.7643		110.088	-62.4022
110.153	-90.5181		110.154	60.7251		110.154	-62.5805			110.153	-90.5181		110.154	-62.5805
110.22	-91.3119		110.22	60.7392		110.22	-62.9577			110.22	-91.3119		110.22	-62.9577
110.285	-91.8208		110.286	60.0277		110.286	-64.1961			110.285	-91.8208		110.286	-64.1961
110.352	-91.563		110.352	60.6582		110.352	-64.1815			110.352	-91.563		110.352	-64.1815
110.418	-90.3327		110.418	60.5848		110.418	-63.7829			110.418	-90.3327		110.418	-63.7829
110.483	-89.7089		110.484	60.7122		110.484	-63.7271			110.483	-89.7089		110.484	-63.7271
110.55	-90.5285		110.55	60.1981		110.55	-64.3175			110.55	-90.5285		110.55	-64.3175
110.615	-90.5649		110.616	59.0898		110.616	-63.8773			110.615	-90.5649		110.616	-63.8773
110.682	-88.9056		110.682	59.4287		110.682	-63.443			110.682	-88.9056		110.682	-63.443
110.748	-89.2399		110.748	60.8705		110.748	-62.9045			110.748	-89.2399		110.748	-62.9045
110.813	-90.1653		110.814	60.7929		110.814	-62.9953			110.813	-90.1653		110.814	-62.9953
110.88	-90.1732		110.88	60.3875		110.88	-63.3141			110.88	-90.1732		110.88	-63.3141
110.945	-90.5062		110.946	59.8718		110.946	-64.0393			110.945	-90.5062		110.946	-64.0393
111.012	-91.1331		111.012	60.4194		111.012	-63.3749			111.012	-91.1331		111.012	-63.3749
111.077	-89.4363		111.078	60.5434		111.078	-63.1832			111.077	-89.4363		111.078	-63.1832
111.144	-85.6135		111.144	61.0316		111.144	-64.1078			111.144	-85.6135		111.144	-64.1078
111.21	-82.0847		111.21	60.6155		111.21	-64.5362			111.21	-82.0847		111.21	-64.5362
111.275	-81.8204		111.276	59.6129		111.276	-63.0545			111.275	-81.8204		111.276	-63.0545
111.342	-82.5282		111.342	59.5259		111.342	-63.0135			111.342	-82.5282		111.342	-63.0135
111.407	-81.9381		111.408	60.602		111.408	-63.2979			111.407	-81.9381		111.408	-63.2979
111.474	-82.2065		111.474	60.3898		111.474	-63.4095			111.474	-82.2065		111.474	-63.4095
111.54	-82.6707		111.54	60.0487		111.54	-63.5808			111.54	-82.6707		111.54	-63.5808
111.605	-82.8169		111.606	60.6915		111.606	-62.7936			111.605	-82.8169		111.606	-62.7936
111.672	-82.4288		111.672	60.7945		111.672	-63.4528			111.672	-82.4288		111.672	-63.4528
111.737	-82.3037		111.738	60.1472		111.738	-64.9148			111.737	-82.3037		111.738	-64.9148
111.804	-82.7962		111.804	59.8955		111.804	-64.9118			111.804	-82.7962		111.804	-64.9118
111.869	-82.9123		111.87	59.3925		111.87	-64.6596			111.869	-82.9123		111.87	-64.6596
111.936	-82.3596		111.936	59.9233		111.936	-63.4946			111.936	-82.3596		111.936	-63.4946
112.002	-82.5554		112.002	60.726		112.002	-63.6009			112.002	-82.5554		112.002	-63.6009
112.067	-83.0298		112.068	60.0597		112.068	-64.5354			112.067	-83.0298		112.068	-64.5354
112.134	-83.1884		112.134	59.9628		112.134	-64.207			112.134	-83.1884		112.134	-64.207
112.199	-81.6533		112.2	60.9076		112.2	-64.1015			112.199	-81.6533		112.2	-64.1015
112.266	-81.4182		112.266	60.1772		112.266	-64.8709			112.266	-81.4182		112.266	-64.8709
112.332	-82.1039		112.332	58.981		112.332	-64.9188			112.332	-82.1039		112.332	-64.9188
112.397	-82.518		112.398	58.9903		112.398	-64.6097			112.397	-82.518		112.398	-64.6097
112.464	-82.9879		112.464	59.5289		112.464	-63.689			112.464	-82.9879		112.464	-63.689
112.529	-82.8214		112.53	59.5797		112.53	-62.9106			112.529	-82.8214		112.53	-62.9106
112.596	-82.9141		112.596	59.4423		112.596	-63.0477			112.596	-82.9141		112.596	-63.0477
112.661	-82.5109		112.662	60.1919		112.662	-64.4059			112.661	-82.5109		112.662	-64.4059
112.728	-82.8521		112.728	60.9373		112.728	-64.6806			112.728	-82.8521		112.728	-64.6806
112.794	-82.707		112.794	60.5045		112.794	-63.3398			112.794	-82.707		112.794	-63.3398
112.859	-81.9611		112.86	60.2118		112.86	-62.8995			112.859	-81.9611		112.86	-62.8995
112.926	-82.0197		112.926	60.1746		112.926	-63.6581			112.926	-82.0197		112.926	-63.6581
112.991	-82.0066		112.992	60.3836		112.992	-65.0289			112.991	-82.0066		112.992	-65.0289
113.058	-82.242		113.058	59.5318		113.058	-64.0956			113.058	-82.242		113.058	-64.0956
113.124	-82.7548		113.124	60.1198		113.124	-62.6469			113.124	-82.7548		113.124	-62.6469
113.189	-82.9859		113.19	60.4484		113.19	-63.7241			113.189	-82.9859		113.19	-63.7241
113.256	-81.9758		113.256	60.8369		113.256	-65.2232			113.256	-81.9758		113.256	-65.2232
113.321	-82.0886		113.322	60.6084		113.322	-65.2867			113.321	-82.0886		113.322	-65.2867
113.388	-82.364		113.388	60.9389		113.388	-64.4321			113.388	-82.364		113.388	-64.4321
113.453	-82.7907		113.454	60.7242		113.454	-63.7299			113.453	-82.7907		113.454	-63.7299
113.52	-82.7006		113.52	59.9217		113.52	-63.5605			113.52	-82.7006		113.52	-63.5605
113.586	-82.3657		113.586	58.5681		113.586	-62.8561			113.586	-82.3657		113.586	-62.8561
113.651	-82.6874		113.652	59.4454		113.652	-63.4881			113.651	-82.6874		113.652	-63.4881
113.718	-82.8215		113.718	60.1706		113.718	-64.2054			113.718	-82.8215		113.718	-64.2054
113.783	-82.3813		113.784	59.3621		113.784	-65.1464			113.783	-82.3813		113.784	-65.1464
113.85	-82.0622		113.85	60.0658		113.85	-64.5039			113.85	-82.0622		113.85	-64.5039
113.916	-82.95		113.916	60.6524		113.916	-63.3523			113.916	-82.95		113.916	-63.3523
113.981	-82.7657		113.982	60.6118		113.982	-63.9815			113.981	-82.7657		113.982	-63.9815
114.048	-82.5354		114.048	60.0704		114.048	-65.6996			114.048	-82.5354		114.048	-65.6996
114.113	-83.1331		114.114	59.8525		114.114	-65.8668			114.113	-83.1331		114.114	-65.8668
114.18	-83.0404		114.18	59.1316		114.18	-64.6793			114.18	-83.0404		114.18	-64.6793
114.245	-83.3947		114.246	59.7411		114.246	-62.8795			114.245	-83.3947		114.246	-62.8795
114.312	-82.5637		114.312	60.4299		114.312	-62.0122			114.312	-82.5637		114.312	-62.0122
114.378	-82.1663		114.378	59.9509		114.378	-63.0385			114.378	-82.1663		114.378	-63.0385
114.443	-82.316		114.444	59.7032		114.444	-63.91			114.443	-82.316		114.444	-63.91
114.51	-82.7327		114.51	60.1392		114.51	-63.072			114.51	-82.7327		114.51	-63.072
114.575	-83.336		114.576	60.6473		114.576	-63.1935			114.575	-83.336		114.576	-63.1935
114.642	-83.6662		114.642	60.2219		114.642	-62.9364			114.642	-83.6662		114.642	-62.9364
114.708	-82.7906		114.708	59.516		114.708	-63.9691			114.708	-82.7906		114.708	-63.9691
114.773	-82.4388		114.774	58.4248		114.774	-64.7909			114.773	-82.4388		114.774	-64.7909
114.84	-82.8603		114.84	59.1489		114.84	-65.2639			114.84	-82.8603		114.84	-65.2639
114.905	-83.3739		114.906	61.1794		114.906	-64.7894			114.905	-83.3739		114.906	-64.7894
114.972	-82.1513		114.972	61.1401		114.972	-64.1552			114.972	-82.1513		114.972	-64.1552
115.037	-81.5305		115.038	59.9058		115.038	-63.2759			115.037	-81.5305		115.038	-63.2759
115.104	-82.3431		115.104	59.1316		115.104	-63.884			115.104	-82.3431		115.104	-63.884
115.17	-82.8816		115.17	60.0509		115.17	-64.3657			115.17	-82.8816		115.17	-64.3657
115.235	-82.9006		115.236	60.4266		115.236	-64.1643			115.235	-82.9006		115.236	-64.1643
115.302	-82.6964		115.302	60.3505		115.302	-63.4868			115.302	-82.6964		115.302	-63.4868
115.367	-82.1683		115.368	60.1246		115.368	-63.9237			115.367	-82.1683		115.368	-63.9237
115.434	-82.2128		115.434	60.6336		115.434	-64.7974			115.434	-82.2128		115.434	-64.7974
115.5	-82.4816		115.5	60.4349		115.5	-64.9842			115.5	-82.4816		115.5	-64.9842
115.565	-82.9558		115.566	59.8564		115.566	-64.5053			115.565	-82.9558		115.566	-64.5053
115.632	-83.462		115.632	59.3094		115.632	-64.8452			115.632	-83.462		115.632	-64.8452
115.697	-82.9643		115.698	59.0797		115.698	-65.4614			115.697	-82.9643		115.698	-65.4614
115.764	-82.3554		115.764	59.5022		115.764	-65.2572			115.764	-82.3554		115.764	-65.2572
115.829	-83.1137		115.83	60.6096		115.83	-63.6948			115.829	-83.1137		115.83	-63.6948
115.896	-83.0246		115.896	60.2715		115.896	-63.2906			115.896	-83.0246		115.896	-63.2906
115.962	-82.7051		115.962	59.8371		115.962	-62.8695			115.962	-82.7051		115.962	-62.8695
116.027	-82.5781		116.028	60.4587		116.028	-63.3312			116.027	-82.5781		116.028	-63.3312
116.094	-82.0343		116.094	60.237		116.094	-64.4481			116.094	-82.0343		116.094	-64.4481
116.159	-81.8418		116.16	59.958		116.16	-64.2807			116.159	-81.8418		116.16	-64.2807
116.226	-82.9813		116.226	59.9772		116.226	-63.3269			116.226	-82.9813		116.226	-63.3269
116.292	-82.7911		116.292	60.5702		116.292	-63.5053			116.292	-82.7911		116.292	-63.5053
116.357	-82.1685		116.358	60.0827		116.358	-64.5149			116.357	-82.1685		116.358	-64.5149
116.424	-82.5754		116.424	59.5089		116.424	-65.59			116.424	-82.5754		116.424	-65.59
116.489	-82.7758		116.49	59.9976		116.49	-65.1486			116.489	-82.7758		116.49	-65.1486
116.556	-82.7952		116.556	60.6021		116.556	-63.8534			116.556	-82.7952		116.556	-63.8534
116.621	-83.3637		116.622	60.1663		116.622	-63.3474			116.621	-83.3637		116.622	-63.3474
116.688	-83.76		116.688	59.5679		116.688	-64.4785			116.688	-83.76		116.688	-64.4785
116.754	-83.5128		116.754	60.4335		116.754	-65.2441			116.754	-83.5128		116.754	-65.2441
116.819	-83.2331		116.82	60.5972		116.82	-64.7247			116.819	-83.2331		116.82	-64.7247
116.886	-82.6796		116.886	59.4285		116.886	-64.5841			116.886	-82.6796		116.886	-64.5841
116.951	-82.3508		116.952	58.7138		116.952	-64.4479			116.951	-82.3508		116.952	-64.4479
117.018	-83.1853		117.018	59.7159		117.018	-63.8077			117.018	-83.1853		117.018	-63.8077
117.084	-84.6952		117.084	60.0823		117.084	-63.8289			117.084	-84.6952		117.084	-63.8289
117.149	-84.5641		117.15	60.1365		117.15	-64.2032			117.149	-84.5641		117.15	-64.2032
117.216	-82.7855		117.216	59.8149		117.216	-64.2465			117.216	-82.7855		117.216	-64.2465
117.281	-82.0333		117.282	59.8465		117.282	-64.353			117.281	-82.0333		117.282	-64.353
117.348	-82.6211		117.348	60.1794		117.348	-64.0888			117.348	-82.6211		117.348	-64.0888
117.413	-81.6285		117.414	59.6213		117.414	-64.6511			117.413	-81.6285		117.414	-64.6511
117.479	-81.734		117.48	59.3624		117.48	-64.6791			117.479	-81.734		117.48	-64.6791
117.546	-83.4856		117.546	60.239		117.546	-64.4576			117.546	-83.4856		117.546	-64.4576
117.611	-83.8966		117.612	60.8734		117.612	-63.6825			117.611	-83.8966		117.612	-63.6825
117.678	-82.8237		117.678	63.2268		117.678	-64.2039			117.678	-82.8237		117.678	-64.2039
117.743	-82.2652		117.744	66.0906		117.744	-64.0681			117.743	-82.2652		117.744	-64.0681
117.81	-82.8797		117.81	67.2659		117.81	-63.5424			117.81	-82.8797		117.81	-63.5424
117.876	-83.5491		117.876	66.4014		117.876	-64.0752			117.876	-83.5491		117.876	-64.0752
117.941	-83.0851		117.942	65.8012		117.942	-64.6811			117.941	-83.0851		117.942	-64.6811
118.008	-82.487		118.008	66.5169		118.008	-64.5713			118.008	-82.487		118.008	-64.5713
118.073	-82.7113		118.074	67.2939		118.074	-64.0084			118.073	-82.7113		118.074	-64.0084
118.14	-82.9594		118.14	67.2289		118.14	-63.2165			118.14	-82.9594		118.14	-63.2165
118.206	-82.5689		118.206	67.0465		118.206	-63.7116			118.206	-82.5689		118.206	-63.7116
118.271	-82.5558		118.272	66.6958		118.272	-63.8809			118.271	-82.5558		118.272	-63.8809
118.338	-82.9908		118.338	66.614		118.338	-62.1684			118.338	-82.9908		118.338	-62.1684
118.403	-83.1429		118.404	66.5964		118.404	-63.0254			118.403	-83.1429		118.404	-63.0254
118.47	-82.7725		118.47	66.2603		118.47	-64.9386			118.47	-82.7725		118.47	-64.9386
118.535	-82.9944		118.536	65.1316		118.536	-64.9715			118.535	-82.9944		118.536	-64.9715
118.602	-83.475		118.602	64.2408		118.602	-64.3295			118.602	-83.475		118.602	-64.3295
118.668	-83.3578		118.668	65.6426		118.668	-64.3792			118.668	-83.3578		118.668	-64.3792
118.733	-83.2607		118.734	66.814		118.734	-64.3394			118.733	-83.2607		118.734	-64.3394
118.8	-82.9251		118.8	66.9275		118.8	-63.33			118.8	-82.9251		118.8	-63.33
118.865	-83.0057		118.866	67.4562		118.866	-64.564			118.865	-83.0057		118.866	-64.564
118.932	-82.6897		118.932	67.1305		118.932	-65.3389			118.932	-82.6897		118.932	-65.3389
118.998	-82.0145		118.998	66.8507		118.998	-64.3032			118.998	-82.0145		118.998	-64.3032
119.063	-81.9361		119.064	66.5113		119.064	-63.6079			119.063	-81.9361		119.064	-63.6079
119.13	-82.6597		119.13	65.6463		119.13	-63.6726			119.13	-82.6597		119.13	-63.6726
119.195	-82.9219		119.196	64.8881		119.196	-63.8653			119.195	-82.9219		119.196	-63.8653
119.262	-82.8368		119.262	65.0988		119.262	-63.7104			119.262	-82.8368		119.262	-63.7104
119.327	-82.6659		119.328	66.2024		119.328	-63.8688			119.327	-82.6659		119.328	-63.8688
119.394	-82.1286		119.394	65.6719		119.394	-63.6621			119.394	-82.1286		119.394	-63.6621
119.46	-81.9757		119.46	64.7637		119.46	-63.8203			119.46	-81.9757		119.46	-63.8203
119.525	-82.4315		119.526	65.0292		119.526	-65.3665			119.525	-82.4315		119.526	-65.3665
119.592	-82.2936		119.592	65.9841		119.592	-65.5702			119.592	-82.2936		119.592	-65.5702
119.657	-82.8183		119.658	66.7569		119.658	-64.9016			119.657	-82.8183		119.658	-64.9016
119.724	-82.7547		119.724	66.0348		119.724	-64.5153			119.724	-82.7547		119.724	-64.5153
119.79	-82.4816		119.79	66.3894		119.79	-64.6699			119.79	-82.4816		119.79	-64.6699
119.855	-82.4744		119.856	67.9767		119.856	-64.8201			119.855	-82.4744		119.856	-64.8201
119.922	-82.6321		119.922	68.2607		119.922	-63.8427			119.922	-82.6321		119.922	-63.8427
119.987	-82.3461		119.988	66.8318		119.988	-63.4282			119.987	-82.3461		119.988	-63.4282
120.054	-82.2505		120.054	66.9761		120.054	-64.0602			120.054	-82.2505		120.054	-64.0602
120.119	-82.0618		120.12	67.3853		120.12	-64.4761			120.119	-82.0618		120.12	-64.4761
120.186	-82.386		120.186	67.1204		120.186	-64.0297			120.186	-82.386		120.186	-64.0297
120.252	-82.3758		120.252	66.4294		120.252	-63.5395			120.252	-82.3758		120.252	-63.5395
120.317	-82.6335		120.318	66.1118		120.318	-63.9464			120.317	-82.6335		120.318	-63.9464
120.384	-82.658		120.384	66.1567		120.384	-63.4824			120.384	-82.658		120.384	-63.4824
120.449	-82.2955		120.45	66.5492		120.45	-64.189			120.449	-82.2955		120.45	-64.189
120.516	-82.3253		120.516	66.5307		120.516	-66.9908			120.516	-82.3253		120.516	-66.9908
120.582	-82.4561		120.582	66.7118		120.582	-68.9031			120.582	-82.4561		120.582	-68.9031
120.647	-82.443		120.648	67.2142		120.648	-69.5922			120.647	-82.443		120.648	-69.5922
120.714	-82.0105		120.714	67.4548		120.714	-70.7946			120.714	-82.0105		120.714	-70.7946
120.779	-81.7461		120.78	67.368		120.78	-71.598			120.779	-81.7461		120.78	-71.598
120.846	-82.0695		120.846	65.5702		120.846	-70.6843			120.846	-82.0695		120.846	-70.6843
120.911	-82.4373		120.912	64.2868		120.912	-70.0011			120.911	-82.4373		120.912	-70.0011
120.978	-82.5375		120.978	62.931		120.978	-70.3357			120.978	-82.5375		120.978	-70.3357
121.044	-82.7937		121.044	60.738		121.044	-70.0898			121.044	-82.7937		121.044	-70.0898
121.109	-82.4591		121.11	59.9573		121.11	-69.6875			121.109	-82.4591		121.11	-69.6875
121.176	-82.2512		121.176	59.8064		121.176	-70.0471			121.176	-82.2512		121.176	-70.0471
121.241	-82.8938		121.242	59.809		121.242	-71.5284			121.241	-82.8938		121.242	-71.5284
121.308	-83.0133		121.308	59.9118		121.308	-71.4014			121.308	-83.0133		121.308	-71.4014
121.374	-82.5473		121.374	60.0053		121.374	-70.9664			121.374	-82.5473		121.374	-70.9664
121.439	-81.9419		121.44	60.1078		121.44	-71.7918			121.439	-81.9419		121.44	-71.7918
121.506	-82.7696		121.506	60.5156		121.506	-71.3929			121.506	-82.7696		121.506	-71.3929
121.571	-82.909		121.572	60.2302		121.572	-69.2571			121.571	-82.909		121.572	-69.2571
121.638	-83.0297		121.638	59.7348		121.638	-68.06			121.638	-83.0297		121.638	-68.06
121.703	-82.0416		121.704	59.2592		121.704	-69.384			121.703	-82.0416		121.704	-69.384
121.77	-81.6694		121.77	59.0219		121.77	-71.7163			121.77	-81.6694		121.77	-71.7163
121.836	-82.2438		121.836	59.3751		121.836	-71.8299			121.836	-82.2438		121.836	-71.8299
121.901	-82.8514		121.902	59.2558		121.902	-69.5962			121.901	-82.8514		121.902	-69.5962
121.968	-83.4967		121.968	59.774		121.968	-68.9			121.968	-83.4967		121.968	-68.9
122.033	-83.106		122.034	60.2804		122.034	-69.6625			122.033	-83.106		122.034	-69.6625
122.1	-82.6544		122.1	60.6595		122.1	-70.4799			122.1	-82.6544		122.1	-70.4799
122.166	-82.7558		122.166	60.5874		122.166	-70.1659			122.166	-82.7558		122.166	-70.1659
122.231	-82.8041		122.232	59.821		122.232	-71.4663			122.231	-82.8041		122.232	-71.4663
122.298	-82.1171		122.298	59.7561		122.298	-71.88			122.298	-82.1171		122.298	-71.88
122.363	-82.1257		122.364	59.6326		122.364	-70.7765			122.363	-82.1257		122.364	-70.7765
122.43	-82.917		122.43	58.8061		122.43	-69.9833			122.43	-82.917		122.43	-69.9833
122.495	-83.8063		122.496	59.7161		122.496	-69.7403			122.495	-83.8063		122.496	-69.7403
122.562	-83.7345		122.562	60.5001		122.562	-69.8037			122.562	-83.7345		122.562	-69.8037
122.628	-82.5355		122.628	60.3512		122.628	-69.4707			122.628	-82.5355		122.628	-69.4707
122.693	-81.9498		122.694	60.4191		122.694	-69.7211			122.693	-81.9498		122.694	-69.7211
122.76	-82.3542		122.76	59.5943		122.76	-71.0519			122.76	-82.3542		122.76	-71.0519
122.825	-82.5894		122.826	58.9509		122.826	-70.2367			122.825	-82.5894		122.826	-70.2367
122.892	-82.0163		122.892	59.0567		122.892	-67.0415			122.892	-82.0163		122.892	-67.0415
122.958	-82.3082		122.958	59.7245		122.958	-63.3262			122.958	-82.3082		122.958	-63.3262
123.023	-83.2625		123.024	60.2655		123.024	-61.9768			123.023	-83.2625		123.024	-61.9768
123.09	-83.6348		123.09	60.2363		123.09	-62.8767			123.09	-83.6348		123.09	-62.8767
123.155	-82.9061		123.156	60.0329		123.156	-63.744			123.155	-82.9061		123.156	-63.744
123.222	-83.0988		123.222	60.5971		123.222	-64.462			123.222	-83.0988		123.222	-64.462
123.287	-83.9514		123.288	60.9585		123.288	-64.0346			123.287	-83.9514		123.288	-64.0346
123.354	-83.3424		123.354	60.0012		123.354	-64.29			123.354	-83.3424		123.354	-64.29
123.42	-81.8435		123.42	59.8718		123.42	-64.1172			123.42	-81.8435		123.42	-64.1172
123.485	-82.7941		123.486	60.1809		123.486	-64.6768			123.485	-82.7941		123.486	-64.6768
123.552	-83.2565		123.552	59.7964		123.552	-64.9021			123.552	-83.2565		123.552	-64.9021
123.617	-82.3024		123.618	60.0767		123.618	-64.3882			123.617	-82.3024		123.618	-64.3882
123.684	-81.9621		123.684	60.5275		123.684	-65.7987			123.684	-81.9621		123.684	-65.7987
123.75	-82.8665		123.75	60.8815		123.75	-68.2819			123.75	-82.8665		123.75	-68.2819
123.815	-82.7202		123.816	60.6703		123.816	-69.0475			123.815	-82.7202		123.816	-69.0475
123.882	-82.471		123.882	59.6795		123.882	-69.4918			123.882	-82.471		123.882	-69.4918
123.947	-82.2485		123.948	58.8366		123.948	-70.3042			123.947	-82.2485		123.948	-70.3042
124.014	-82.0416		124.014	59.8883		124.014	-70.2068			124.014	-82.0416		124.014	-70.2068
124.079	-83.0275		124.08	60.3654		124.08	-69.8894			124.079	-83.0275		124.08	-69.8894
124.146	-84.1293		124.146	59.535		124.146	-70.0354			124.146	-84.1293		124.146	-70.0354
124.212	-83.6836		124.212	59.8722		124.212	-71.3807			124.212	-83.6836		124.212	-71.3807
124.277	-81.8571		124.278	60.0795		124.278	-71.1022			124.277	-81.8571		124.278	-71.1022
124.344	-81.7003		124.344	59.5267		124.344	-69.1736			124.344	-81.7003		124.344	-69.1736
124.409	-82.3624		124.41	59.8862		124.41	-69.1846			124.409	-82.3624		124.41	-69.1846
124.476	-82.5179		124.476	60.2719		124.476	-69.1084			124.476	-82.5179		124.476	-69.1084
124.542	-82.6344		124.542	60.0036		124.542	-69.8197			124.542	-82.6344		124.542	-69.8197
124.607	-83.0673		124.608	59.464		124.608	-71.5178			124.607	-83.0673		124.608	-71.5178
124.674	-82.9841		124.674	59.9878		124.674	-71.2572			124.674	-82.9841		124.674	-71.2572
124.739	-82.4046		124.74	60.416		124.74	-69.2885			124.739	-82.4046		124.74	-69.2885
124.806	-82.7282		124.806	59.9223		124.806	-69.8012			124.806	-82.7282		124.806	-69.8012
124.871	-82.8329		124.872	59.7809		124.872	-70.6419			124.871	-82.8329		124.872	-70.6419
124.938	-82.7187		124.938	60.3953		124.938	-69.0058			124.938	-82.7187		124.938	-69.0058
125.004	-83.7688		125.004	59.9292		125.004	-68.4675			125.004	-83.7688		125.004	-68.4675
125.069	-83.1642		125.07	59.8502		125.07	-69.5416			125.069	-83.1642		125.07	-69.5416
125.136	-82.5445		125.136	60.0158		125.136	-70.9513			125.136	-82.5445		125.136	-70.9513
125.201	-82.4829		125.202	59.2139		125.202	-71.5315			125.201	-82.4829		125.202	-71.5315
125.268	-82.842		125.268	59.6581		125.268	-70.2223			125.268	-82.842		125.268	-70.2223
125.334	-83.1195		125.334	60.537		125.334	-70.237			125.334	-83.1195		125.334	-70.237
125.399	-83.1001		125.4	60.2961		125.4	-70.1875			125.399	-83.1001		125.4	-70.1875
125.466	-82.8355		125.466	59.791		125.466	-69.4412			125.466	-82.8355		125.466	-69.4412
125.531	-82.6463		125.532	59.6878		125.532	-69.5798			125.531	-82.6463		125.532	-69.5798
125.598	-82.1651		125.598	60.6126		125.598	-70.229			125.598	-82.1651		125.598	-70.229
125.663	-82.0739		125.664	61.0805		125.664	-70.4523			125.663	-82.0739		125.664	-70.4523
125.729	-82.5373		125.73	61.0305		125.73	-70.569			125.729	-82.5373		125.73	-70.569
125.796	-82.6567		125.796	60.3787		125.796	-70.9233			125.796	-82.6567		125.796	-70.9233
125.861	-82.8704		125.862	60.0072		125.862	-70.8943			125.861	-82.8704		125.862	-70.8943
125.928	-82.7719		125.928	60.0061		125.928	-70.8686			125.928	-82.7719		125.928	-70.8686
125.993	-82.8438		125.994	60.1407		125.994	-72.0911			125.993	-82.8438		125.994	-72.0911
126.06	-83.5448		126.06	59.7232		126.06	-71.3868			126.06	-83.5448		126.06	-71.3868
126.126	-82.5496		126.126	59.7341		126.126	-69.6128			126.126	-82.5496		126.126	-69.6128
126.191	-81.9115		126.192	60.5976		126.192	-70.1205			126.191	-81.9115		126.192	-70.1205
126.258	-81.9386		126.258	60.598		126.258	-72.249			126.258	-81.9386		126.258	-72.249
126.323	-81.9536		126.324	60.1018		126.324	-72.0434			126.323	-81.9536		126.324	-72.0434
126.39	-82.3708		126.39	60.363		126.39	-71.5545			126.39	-82.3708		126.39	-71.5545
126.456	-83.0954		126.456	60.4162		126.456	-70.3238			126.456	-83.0954		126.456	-70.3238
126.521	-83.4167		126.522	60.374		126.522	-69.2557			126.521	-83.4167		126.522	-69.2557
126.588	-82.7471		126.588	60.198		126.588	-69.6089			126.588	-82.7471		126.588	-69.6089
126.653	-82.9911		126.654	59.5473		126.654	-71.0499			126.653	-82.9911		126.654	-71.0499
126.72	-82.4925		126.72	59.6345		126.72	-70.4342			126.72	-82.4925		126.72	-70.4342
126.785	-82.0644		126.786	59.6414		126.786	-69.2461			126.785	-82.0644		126.786	-69.2461
126.852	-82.194		126.852	59.7229		126.852	-70.3332			126.852	-82.194		126.852	-70.3332
126.918	-82.6036		126.918	60.1049		126.918	-71.4373			126.918	-82.6036		126.918	-71.4373
126.983	-82.7525		126.984	59.9713		126.984	-70.9163			126.983	-82.7525		126.984	-70.9163
127.05	-82.6257		127.05	59.2807		127.05	-70.6168			127.05	-82.6257		127.05	-70.6168
127.115	-82.1707		127.116	59.7251		127.116	-71.3655			127.115	-82.1707		127.116	-71.3655
127.182	-83.2422		127.182	60.1031		127.182	-69.7447			127.182	-83.2422		127.182	-69.7447
127.248	-83.2717		127.248	59.4735		127.248	-68.7412			127.248	-83.2717		127.248	-68.7412
127.313	-82.3677		127.314	59.3276		127.314	-67.9897			127.313	-82.3677		127.314	-67.9897
127.38	-81.6296		127.38	60.0318		127.38	-69.4167			127.38	-81.6296		127.38	-69.4167
127.445	-81.7326		127.446	60.3997		127.446	-70.3842			127.445	-81.7326		127.446	-70.3842
127.512	-82.3539		127.512	59.5926		127.512	-70.7742			127.512	-82.3539		127.512	-70.7742
127.577	-82.8316		127.578	59.0051		127.578	-71.0406			127.577	-82.8316		127.578	-71.0406
127.644	-83.1327		127.644	59.5217		127.644	-69.9355			127.644	-83.1327		127.644	-69.9355
127.71	-82.8154		127.71	60.6029		127.71	-69.0745			127.71	-82.8154		127.71	-69.0745
127.775	-83.5708		127.776	60.9845		127.776	-69.1933			127.775	-83.5708		127.776	-69.1933
127.842	-83.2803		127.842	61.0653		127.842	-69.5598			127.842	-83.2803		127.842	-69.5598
127.907	-82.3317		127.908	61.5762		127.908	-68.7767			127.907	-82.3317		127.908	-68.7767
127.974	-81.9357		127.974	60.8839		127.974	-68.5829			127.974	-81.9357		127.974	-68.5829
128.04	-81.8182		128.04	60.0587		128.04	-69.0753			128.04	-81.8182		128.04	-69.0753
128.105	-82.5139		128.106	59.7391		128.106	-69.9707			128.105	-82.5139		128.106	-69.9707
128.172	-82.8422		128.172	60.1284		128.172	-69.6804			128.172	-82.8422		128.172	-69.6804
128.237	-82.5952		128.238	60.1741		128.238	-69.7492			128.237	-82.5952		128.238	-69.7492
128.304	-81.7742		128.304	60.8324		128.304	-69.1267			128.304	-81.7742		128.304	-69.1267
128.369	-82.0746		128.37	60.3122		128.37	-65.859			128.369	-82.0746		128.37	-65.859
128.436	-82.7473		128.436	59.1831		128.436	-63.5029			128.436	-82.7473		128.436	-63.5029
128.502	-82.3487		128.502	59.6441		128.502	-65.7858			128.502	-82.3487		128.502	-65.7858
128.567	-82.3324		128.568	60.3325		128.568	-70.3729			128.567	-82.3324		128.568	-70.3729
128.634	-82.4313		128.634	60.607		128.634	-72.1616			128.634	-82.4313		128.634	-72.1616
128.699	-82.7361		128.7	60.2955		128.7	-70.6351			128.699	-82.7361		128.7	-70.6351
128.766	-81.6037		128.766	59.9059		128.766	-69.6759			128.766	-81.6037		128.766	-69.6759
128.832	-80.8429		128.832	59.6078		128.832	-70.2602			128.832	-80.8429		128.832	-70.2602
128.897	-82.6313		128.898	59.5442		128.898	-71.8204			128.897	-82.6313		128.898	-71.8204
128.964	-83.2254		128.964	59.622		128.964	-73.7428			128.964	-83.2254		128.964	-73.7428
129.029	-82.303		129.03	59.3628		129.03	-73.337			129.029	-82.303		129.03	-73.337
129.096	-82.4731		129.096	59.174		129.096	-71.7128			129.096	-82.4731		129.096	-71.7128
129.161	-82.5813		129.162	59.9723		129.162	-70.4931			129.161	-82.5813		129.162	-70.4931
129.228	-81.6467		129.228	60.8303		129.228	-70.1871			129.228	-81.6467		129.228	-70.1871
129.294	-81.5204		129.294	60.8954		129.294	-71.3215			129.294	-81.5204		129.294	-71.3215
129.359	-81.579		129.36	59.777		129.36	-71.2512			129.359	-81.579		129.36	-71.2512
129.426	-82.1038		129.426	58.6946		129.426	-70.1893			129.426	-82.1038		129.426	-70.1893
129.491	-82.487		129.492	59.1637		129.492	-70.0674			129.491	-82.487		129.492	-70.0674
129.558	-82.112		129.558	59.5472		129.558	-71.013			129.558	-82.112		129.558	-71.013
129.624	-82.1404		129.624	59.7976		129.624	-71.9655			129.624	-82.1404		129.624	-71.9655
129.689	-82.5685		129.69	60.5096		129.69	-71.7645			129.689	-82.5685		129.69	-71.7645
129.756	-83.3305		129.756	60.5003		129.756	-70.7289			129.756	-83.3305		129.756	-70.7289
129.821	-83.0023		129.822	60.5896		129.822	-70.1557			129.821	-83.0023		129.822	-70.1557
129.888	-81.7502		129.888	60.6557		129.888	-69.936			129.888	-81.7502		129.888	-69.936
129.953	-81.6445		129.954	60.31		129.954	-70.0851			129.953	-81.6445		129.954	-70.0851
130.02	-82.0819		130.02	59.5476		130.02	-72.0393			130.02	-82.0819		130.02	-72.0393
130.086	-82.7342		130.086	60.2084		130.086	-72.2812			130.086	-82.7342		130.086	-72.2812
130.151	-82.7728		130.152	60.4201		130.152	-71.0858			130.151	-82.7728		130.152	-71.0858
130.218	-82.5955		130.218	59.4008		130.218	-70.1964			130.218	-82.5955		130.218	-70.1964
130.283	-83.1139		130.284	59.8103		130.284	-69.8286			130.283	-83.1139		130.284	-69.8286
130.35	-83.1255		130.35	60.0717		130.35	-69.6112			130.35	-83.1255		130.35	-69.6112
130.416	-82.3828		130.416	59.5103		130.416	-69.8504			130.416	-82.3828		130.416	-69.8504
130.481	-82.3067		130.482	59.4823		130.482	-69.4441			130.481	-82.3067		130.482	-69.4441
130.548	-82.4098		130.548	60.0091		130.548	-69.9447			130.548	-82.4098		130.548	-69.9447
130.613	-82.4323		130.614	59.7201		130.614	-69.8295			130.613	-82.4323		130.614	-69.8295
130.68	-82.4999		130.68	58.8903		130.68	-70.1354			130.68	-82.4999		130.68	-70.1354
130.745	-82.6627		130.746	60.6518		130.746	-70.3603			130.745	-82.6627		130.746	-70.3603
130.812	-82.6034		130.812	60.7259		130.812	-69.7235			130.812	-82.6034		130.812	-69.7235
130.878	-82.2864		130.878	59.1577		130.878	-69.5821			130.878	-82.2864		130.878	-69.5821
130.943	-81.9213		130.944	58.9914		130.944	-69.7006			130.943	-81.9213		130.944	-69.7006
131.01	-81.2795		131.01	59.2442		131.01	-70.498			131.01	-81.2795		131.01	-70.498
131.075	-81.3286		131.076	59.3544		131.076	-70.5758			131.075	-81.3286		131.076	-70.5758
131.142	-81.7831		131.142	59.6158		131.142	-70.0545			131.142	-81.7831		131.142	-70.0545
131.208	-82.4749		131.208	60.0367		131.208	-71.1055			131.208	-82.4749		131.208	-71.1055
131.273	-82.4535		131.274	60.577		131.274	-70.9447			131.273	-82.4535		131.274	-70.9447
131.34	-82.7052		131.34	60.2996		131.34	-71.0355			131.34	-82.7052		131.34	-71.0355
131.405	-83.2057		131.406	60.2663		131.406	-70.3739			131.405	-83.2057		131.406	-70.3739
131.472	-82.8924		131.472	60.3733		131.472	-69.8191			131.472	-82.8924		131.472	-69.8191
131.537	-82.5761		131.538	60.7998		131.538	-67.4047			131.537	-82.5761		131.538	-67.4047
131.604	-82.003		131.604	60.9092		131.604	-65.0344			131.604	-82.003		131.604	-65.0344
131.67	-82.3479		131.67	59.9874		131.67	-64.6141			131.67	-82.3479		131.67	-64.6141
131.735	-82.7943		131.736	59.3322		131.736	-64.7275			131.735	-82.7943		131.736	-64.7275
[truncated: 739 more rows]

## Sheet: 3b
patch:	T3	T3+T5
channel:	T3	T3/5	T3
# of event	current (pA)	current (pA)	current (pA)
1	8.10941	5.20819	7.89826
2	7.31163	6.47278	8.18473
3	7.28887	6.08022	8.93919
4	7.548	6.90526	8.19616
5	10.0168	5.66385	8.98596
6	8.07744	5.95887	8.70962
7	8.16936	5.20677	7.90405
8	8.27902	5.61442	9.1037
9	8.58664	5.2399	8.46053
10	8.60956		8.45747
11	8.23378		7.73899
12	8.7452		7.21675
13	7.51833		8.42679
14	9.23003		7.12722
15	8.30683		7.9234
16			7.33757
17			9.97667
18			8.8383
19			7.71191
20			8.60357
21			7.9659
22			8.86561
Mean	8.26873	5.8167	8.29874
SEM	0.188446	0.198758	0.147151
n	15	9	22
Normal distr.?			YES
Equal varia.?			YES
Paired?			NO
TEST Name			T.Test
TEST Score			2.49077e-10
			vs. C

## Sheet: 3c
patch	T3	T3+T5			T3+T5
channel	T3	T3	T3/5		T3	T3/5
# of patches (%)	100	66.6667	33		44.4444	55.5555

## Sheet: 3d
	T3						T3/5
	voltage (mV)						voltage (mV)
	-140	-120	-100	-80			-140	-120	-100	-80
#1	-11.4372	-9.60403	-7.85205	-5.50482		#1	-12.0511	-8.39391	-5.97059	-4.88465
#2	-13.9502	-10.9798	-8.33684	-6.66075		#2	-12.8578	-8.79594	-6.51104	-5.5157
#3	-13.4517	-10.8401	-7.79127	-6.38649		#3	-8.24694	-7.70435	-5.52511
#4	-14.4466	-13.4517	-10.6031	-7.87819		#4	-9.60254	-7.49748	-6.09761	-3.71028
						#5	-8.93094	-7.79384	-5.56682	-3.9847
						#6	-8.62021	-6.91383	-5.40248	-3.5838
mean	-13.3214	-11.2189	-8.64582	-6.60756		mean	-10.0516	-7.84989	-5.84561	-4.33583
sem	0.660084	0.805903	0.663755	0.490089		sem	0.78817	0.271765	0.173083	0.372387

## Sheet: 3e
									inset			inset												inset			inset
	T3		T3			T3			T3			T3				T3/5		T3/5			T3/5			T3/5			T3/5
	open time (ms)		bin width (ms)	counts		independent variable	expdec fit counts		bin width (ms)	counts		independent variable	expdec fit counts			open time (ms)		bin width (ms)	counts		independent variable	expdec fit counts		1	566		1	564.827
#1	2.12531		0.5	1308		0.5	1312.92		0.5	1308		0.5	1312.92		#1	1.21779		1	566		1	1		3	175		1.02202	557.709
#2	1.85107		1.5	690		0.51902	1296.29		1.5	690		0.51902	1296.29		#2	3.30739		3	175		1.02202	1.02202		5	66		1.04404	550.682
#3	2.12531		2.5	332		0.53804	1279.87		2.5	332		0.53804	1279.87		#3	1.40165		5	66		1.04404	1.04404		7	33		1.06607	543.744
#4	1.28876		3.5	168		0.55706	1263.66		3.5	168		0.55706	1263.66					7	33		1.06607	1.06607		9	19		1.08809	536.896
#5	2.22091		4.5	84		0.57608	1247.65		4.5	84		0.57608	1247.65					9	19		1.08809	1.08809		11	21		1.11011	530.134
n	5		5.5	52		0.5951	1231.85		5.5	52		0.5951	1231.85		n	3		11	21		1.11011	1.11011		13	8		1.13213	523.46
mean	1.92227		6.5	35		0.61411	1216.25		6.5	35		0.61411	1216.25		mean	1.97561		13	8		1.13213	1.13213		15	8		1.15415	516.87
			7.5	19		0.63313	1200.84		7.5	19		0.63313	1200.84					15	8		1.15415	1.15415		17	4		1.17618	510.365
			8.5	8		0.65215	1185.63		8.5	8		0.65215	1185.63					17	4		1.17618	1.17618		19	3		1.1982	503.944
			9.5	6		0.67117	1170.61		9.5	6		0.67117	1170.61					19	3		1.1982	1.1982		21	2		1.22022	497.604
			10.5	2		0.69019	1155.79		10.5	2		0.69019	1155.79					21	2		1.22022	1.22022		23	0		1.24224	491.345
			11.5	2		0.70921	1141.15		11.5	2		0.70921	1141.15					23	0		1.24224	1.24224					1.26426	485.166
			12.5	2		0.72823	1126.69		12.5	2		0.72823	1126.69								1.26426	1.26426					1.28629	479.067
			13.5	1		0.74725	1112.42		13.5	1		0.74725	1112.42								1.28629	1.28629					1.30831	473.045
			14.5	0		0.76627	1098.34		14.5	0		0.76627	1098.34								1.30831	1.30831					1.33033	467.1
			15.5	0		0.78529	1084.43		15.5	0		0.78529	1084.43								1.33033	1.33033					1.35235	461.232
			16.5	0		0.8043	1070.69		16.5	0		0.8043	1070.69								1.35235	1.35235					1.37437	455.438
			17.5	0		0.82332	1057.13		17.5	0		0.82332	1057.13								1.37437	1.37437					1.3964	449.718
			18.5	0		0.84234	1043.74		18.5	0		0.84234	1043.74								1.3964	1.3964					1.41842	444.072
			19.5	1		0.86136	1030.53		19.5	1		0.86136	1030.53								1.41842	1.41842					1.44044	438.498
						0.88038	1017.48					0.88038	1017.48								1.44044	1.44044					1.46246	432.995
						0.8994	1004.59					0.8994	1004.59								1.46246	1.46246					1.48448	427.562
						0.91842	991.869					0.91842	991.869								1.48448	1.48448					1.50651	422.199
						0.93744	979.309					0.93744	979.309								1.50651	1.50651					1.52853	416.904
						0.95646	966.908					0.95646	966.908								1.52853	1.52853					1.55055	411.677
						0.97548	954.664					0.97548	954.664								1.55055	1.55055					1.57257	406.517
						0.99449	942.575					0.99449	942.575								1.57257	1.57257					1.59459	401.423
						1.01351	930.64					1.01351	930.64								1.59459	1.59459					1.61662	396.394
						1.03253	918.856					1.03253	918.856								1.61662	1.61662					1.63864	391.43
						1.05155	907.222					1.05155	907.222								1.63864	1.63864					1.66066	386.528
						1.07057	895.735					1.07057	895.735								1.66066	1.66066					1.68268	381.69
						1.08959	884.394					1.08959	884.394								1.68268	1.68268					1.7047	376.913
						1.10861	873.196					1.10861	873.196								1.7047	1.7047					1.72673	372.198
						1.12763	862.141					1.12763	862.141								1.72673	1.72673					1.74875	367.542
						1.14665	851.226					1.14665	851.226								1.74875	1.74875					1.77077	362.947
						1.16567	840.449					1.16567	840.449								1.77077	1.77077					1.79279	358.41
						1.18468	829.809					1.18468	829.809								1.79279	1.79279					1.81481	353.931
						1.2037	819.303					1.2037	819.303								1.81481	1.81481					1.83684	349.509
						1.22272	808.931					1.22272	808.931								1.83684	1.83684					1.85886	345.144
						1.24174	798.691					1.24174	798.691								1.85886	1.85886					1.88088	340.834
						1.26076	788.58					1.26076	788.58								1.88088	1.88088					1.9029	336.58
						1.27978	778.598					1.27978	778.598								1.9029	1.9029					1.92492	332.38
						1.2988	768.742					1.2988	768.742								1.92492	1.92492					1.94695	328.234
						1.31782	759.011					1.31782	759.011								1.94695	1.94695					1.96897	324.141
						1.33684	749.403					1.33684	749.403								1.96897	1.96897					1.99099	320.1
						1.35586	739.918					1.35586	739.918								1.99099	1.99099					2.01301	316.111
						1.37487	730.552					1.37487	730.552								2.01301	2.01301					2.03504	312.173
						1.39389	721.305					1.39389	721.305								2.03504	2.03504					2.05706	308.285
						1.41291	712.176					1.41291	712.176								2.05706	2.05706					2.07908	304.447
						1.43193	703.162					1.43193	703.162								2.07908	2.07908					2.1011	300.658
						1.45095	694.263					1.45095	694.263								2.1011	2.1011					2.12312	296.917
						1.46997	685.476					1.46997	685.476								2.12312	2.12312					2.14515	293.224
						1.48899	676.801					1.48899	676.801								2.14515	2.14515					2.16717	289.579
						1.50801	668.236					1.50801	668.236								2.16717	2.16717					2.18919	285.98
						1.52703	659.78					1.52703	659.78								2.18919	2.18919					2.21121	282.427
						1.54605	651.431					1.54605	651.431								2.21121	2.21121					2.23323	278.92
						1.56507	643.187					1.56507	643.187								2.23323	2.23323					2.25526	275.457
						1.58408	635.048					1.58408	635.048								2.25526	2.25526					2.27728	272.039
						1.6031	627.013					1.6031	627.013								2.27728	2.27728					2.2993	268.664
						1.62212	619.079					1.62212	619.079								2.2993	2.2993					2.32132	265.332
						1.64114	611.246					1.64114	611.246								2.32132	2.32132					2.34334	262.043
						1.66016	603.512					1.66016	603.512								2.34334	2.34334					2.36537	258.797
						1.67918	595.876					1.67918	595.876								2.36537	2.36537					2.38739	255.591
						1.6982	588.337					1.6982	588.337								2.38739	2.38739					2.40941	252.427
						1.71722	580.894					1.71722	580.894								2.40941	2.40941					2.43143	249.303
						1.73624	573.545					1.73624	573.545								2.43143	2.43143					2.45345	246.219
						1.75526	566.289					1.75526	566.289								2.45345	2.45345					2.47548	243.174
						1.77427	559.125					1.77427	559.125								2.47548	2.47548					2.4975	240.169
						1.79329	552.052					1.79329	552.052								2.4975	2.4975					2.51952	237.202
						1.81231	545.069					1.81231	545.069								2.51952	2.51952					2.54154	234.273
						1.83133	538.174					1.83133	538.174								2.54154	2.54154					2.56356	231.381
						1.85035	531.367					1.85035	531.367								2.56356	2.56356					2.58559	228.526
						1.86937	524.646					1.86937	524.646								2.58559	2.58559					2.60761	225.708
						1.88839	518.01					1.88839	518.01								2.60761	2.60761					2.62963	222.925
						1.90741	511.459					1.90741	511.459								2.62963	2.62963					2.65165	220.179
						1.92643	504.99					1.92643	504.99								2.65165	2.65165					2.67367	217.467
						1.94545	498.604					1.94545	498.604								2.67367	2.67367					2.6957	214.79
						1.96446	492.298					1.96446	492.298								2.6957	2.6957					2.71772	212.147
						1.98348	486.073					1.98348	486.073								2.71772	2.71772					2.73974	209.539
						2.0025	479.926					2.0025	479.926								2.73974	2.73974					2.76176	206.963
						2.02152	473.857					2.02152	473.857								2.76176	2.76176					2.78378	204.42
						2.04054	467.866					2.04054	467.866								2.78378	2.78378					2.80581	201.91
						2.05956	461.95					2.05956	461.95								2.80581	2.80581					2.82783	199.432
						2.07858	456.109					2.07858	456.109								2.82783	2.82783					2.84985	196.986
						2.0976	450.343					2.0976	450.343								2.84985	2.84985					2.87187	194.571
						2.11662	444.649					2.11662	444.649								2.87187	2.87187					2.89389	192.187
						2.13564	439.028					2.13564	439.028								2.89389	2.89389					2.91592	189.833
						2.15465	433.478					2.15465	433.478								2.91592	2.91592					2.93794	187.51
						2.17367	427.998					2.17367	427.998								2.93794	2.93794					2.95996	185.216
						2.19269	422.588					2.19269	422.588								2.95996	2.95996					2.98198	182.951
						2.21171	417.246					2.21171	417.246								2.98198	2.98198					3.004	180.716
						2.23073	411.972					2.23073	411.972								3.004	3.004					3.02603	178.509
						2.24975	406.765					2.24975	406.765								3.02603	3.02603					3.04805	176.33
						2.26877	401.624					2.26877	401.624								3.04805	3.04805					3.07007	174.179
						2.28779	396.548					2.28779	396.548								3.07007	3.07007					3.09209	172.055
						2.30681	391.537					2.30681	391.537								3.09209	3.09209					3.11411	169.959
						2.32583	386.589					2.32583	386.589								3.11411	3.11411					3.13614	167.89
						2.34484	381.704					2.34484	381.704								3.13614	3.13614					3.15816	165.847
						2.36386	376.881					2.36386	376.881								3.15816	3.15816					3.18018	163.83
						2.38288	372.119					2.38288	372.119								3.18018	3.18018					3.2022	161.839
						2.4019	367.417					2.4019	367.417								3.2022	3.2022					3.22422	159.873
						2.42092	362.775					2.42092	362.775								3.22422	3.22422					3.24625	157.933
						2.43994	358.192					2.43994	358.192								3.24625	3.24625					3.26827	156.017
						2.45896	353.667					2.45896	353.667								3.26827	3.26827					3.29029	154.126
						2.47798	349.199					2.47798	349.199								3.29029	3.29029					3.31231	152.259
						2.497	344.788					2.497	344.788								3.31231	3.31231					3.33433	150.415
						2.51602	340.433					2.51602	340.433								3.33433	3.33433					3.35636	148.596
						2.53504	336.133					2.53504	336.133								3.35636	3.35636					3.37838	146.8
						2.55405	331.888					2.55405	331.888								3.37838	3.37838					3.4004	145.026
						2.57307	327.696					2.57307	327.696								3.4004	3.4004					3.42242	143.276
						2.59209	323.558					2.59209	323.558								3.42242	3.42242					3.44444	141.547
						2.61111	319.472					2.61111	319.472								3.44444	3.44444					3.46647	139.841
						2.63013	315.438					2.63013	315.438								3.46647	3.46647					3.48849	138.157
						2.64915	311.455					2.64915	311.455								3.48849	3.48849					3.51051	136.494
						2.66817	307.523					2.66817	307.523								3.51051	3.51051					3.53253	134.852
						2.68719	303.64					2.68719	303.64								3.53253	3.53253					3.55455	133.232
						2.70621	299.807					2.70621	299.807								3.55455	3.55455					3.57658	131.632
						2.72523	296.022					2.72523	296.022								3.57658	3.57658					3.5986	130.052
						2.74424	292.285					2.74424	292.285								3.5986	3.5986					3.62062	128.493
						2.76326	288.596					2.76326	288.596								3.62062	3.62062					3.64264	126.954
						2.78228	284.954					2.78228	284.954								3.64264	3.64264					3.66466	125.434
						2.8013	281.357					2.8013	281.357								3.66466	3.66466					3.68669	123.934
						2.82032	277.806					2.82032	277.806								3.68669	3.68669					3.70871	122.453
						2.83934	274.301					2.83934	274.301								3.70871	3.70871					3.73073	120.991
						2.85836	270.839					2.85836	270.839								3.73073	3.73073					3.75275	119.548
						2.87738	267.422					2.87738	267.422								3.75275	3.75275					3.77477	118.123
						2.8964	264.048					2.8964	264.048								3.77477	3.77477					3.7968	116.716
						2.91542	260.717					2.91542	260.717								3.7968	3.7968					3.81882	115.327
						2.93443	257.428					2.93443	257.428								3.81882	3.81882					3.84084	113.956
						2.95345	254.18					2.95345	254.18								3.84084	3.84084					3.86286	112.603
						2.97247	250.974					2.97247	250.974								3.86286	3.86286					3.88488	111.267
						2.99149	247.809					2.99149	247.809								3.88488	3.88488					3.90691	109.948
						3.01051	244.683					3.01051	244.683								3.90691	3.90691					3.92893	108.646
						3.02953	241.597					3.02953	241.597								3.92893	3.92893					3.95095	107.36
						3.04855	238.551					3.04855	238.551								3.95095	3.95095					3.97297	106.091
						3.06757	235.543					3.06757	235.543								3.97297	3.97297					3.99499	104.838
						3.08659	232.573					3.08659	232.573								3.99499	3.99499					4.01702	103.601
						3.10561	229.641					3.10561	229.641								4.01702	4.01702					4.03904	102.38
						3.12462	226.746					3.12462	226.746								4.03904	4.03904					4.06106	101.175
						3.14364	223.888					3.14364	223.888								4.06106	4.06106					4.08308	99.9848
						3.16266	221.066					3.16266	221.066								4.08308	4.08308					4.10511	98.8101
						3.18168	218.279					3.18168	218.279								4.10511	4.10511					4.12713	97.6503
						3.2007	215.528					3.2007	215.528								4.12713	4.12713					4.14915	96.5054
						3.21972	212.812					3.21972	212.812								4.14915	4.14915					4.17117	95.3751
						3.23874	210.131					3.23874	210.131								4.17117	4.17117					4.19319	94.2592
						3.25776	207.483					3.25776	207.483								4.19319	4.19319					4.21522	93.1576
						3.27678	204.869					3.27678	204.869								4.21522	4.21522					4.23724	92.0701
						3.2958	202.288					3.2958	202.288								4.23724	4.23724					4.25926	90.9966
						3.31481	199.74					3.31481	199.74								4.25926	4.25926					4.28128	89.9367
						3.33383	197.224					3.33383	197.224								4.28128	4.28128					4.3033	88.8904
						3.35285	194.74					3.35285	194.74								4.3033	4.3033					4.32533	87.8575
						3.37187	192.288					3.37187	192.288								4.32533	4.32533					4.34735	86.8377
						3.39089	189.866					3.39089	189.866								4.34735	4.34735					4.36937	85.8311
						3.40991	187.476					3.40991	187.476								4.36937	4.36937					4.39139	84.8372
						3.42893	185.115					3.42893	185.115								4.39139	4.39139					4.41341	83.8561
						3.44795	182.785					3.44795	182.785								4.41341	4.41341					4.43544	82.8876
						3.46697	180.484					3.46697	180.484								4.43544	4.43544					4.45746	81.9314
						3.48599	178.213					3.48599	178.213								4.45746	4.45746					4.47948	80.9874
						3.50501	175.97					3.50501	175.97								4.47948	4.47948					4.5015	80.0555
						3.52402	173.755					3.52402	173.755								4.5015	4.5015					4.52352	79.1356
						3.54304	171.569					3.54304	171.569								4.52352	4.52352					4.54555	78.2274
						3.56206	169.41					3.56206	169.41								4.54555	4.54555					4.56757	77.3308
						3.58108	167.279					3.58108	167.279								4.56757	4.56757					4.58959	76.4457
						3.6001	165.175					3.6001	165.175								4.58959	4.58959					4.61161	75.5718
						3.61912	163.097					3.61912	163.097								4.61161	4.61161					4.63363	74.7092
						3.63814	161.046					3.63814	161.046								4.63363	4.63363					4.65566	73.8576
						3.65716	159.021					3.65716	159.021								4.65566	4.65566					4.67768	73.0169
						3.67618	157.021					3.67618	157.021								4.67768	4.67768					4.6997	72.1869
						3.6952	155.047					3.6952	155.047								4.6997	4.6997					4.72172	71.3675
						3.71421	153.098					3.71421	153.098								4.72172	4.72172					4.74374	70.5586
						3.73323	151.174					3.73323	151.174								4.74374	4.74374					4.76577	69.7601
						3.75225	149.274					3.75225	149.274								4.76577	4.76577					4.78779	68.9718
						3.77127	147.398					3.77127	147.398								4.78779	4.78779					4.80981	68.1935
						3.79029	145.546					3.79029	145.546								4.80981	4.80981					4.83183	67.4252
						3.80931	143.717					3.80931	143.717								4.83183	4.83183					4.85385	66.6667
						3.82833	141.912					3.82833	141.912								4.85385	4.85385					4.87588	65.918
						3.84735	140.129					3.84735	140.129								4.87588	4.87588					4.8979	65.1787
						3.86637	138.369					3.86637	138.369								4.8979	4.8979					4.91992	64.449
						3.88539	136.631					3.88539	136.631								4.91992	4.91992					4.94194	63.7286
						3.9044	134.916					3.9044	134.916								4.94194	4.94194					4.96396	63.0174
						3.92342	133.222					3.92342	133.222								4.96396	4.96396					4.98599	62.3152
						3.94244	131.549					3.94244	131.549								4.98599	4.98599					5.00801	61.6221
						3.96146	129.898					3.96146	129.898								5.00801	5.00801					5.03003	60.9378
						3.98048	128.268					3.98048	128.268								5.03003	5.03003					5.05205	60.2623
						3.9995	126.659					3.9995	126.659								5.05205	5.05205					5.07407	59.5954
						4.01852	125.069					4.01852	125.069								5.07407	5.07407					5.0961	58.937
						4.03754	123.5					4.03754	123.5								5.0961	5.0961					5.11812	58.2871
						4.05656	121.951					4.05656	121.951								5.11812	5.11812					5.14014	57.6454
						4.07558	120.422					4.07558	120.422								5.14014	5.14014					5.16216	57.012
						4.09459	118.912					4.09459	118.912								5.16216	5.16216					5.18418	56.3867
						4.11361	117.421					4.11361	117.421								5.18418	5.18418					5.20621	55.7693
						4.13263	115.949					4.13263	115.949								5.20621	5.20621					5.22823	55.1599
						4.15165	114.495					4.15165	114.495								5.22823	5.22823					5.25025	54.5582
						4.17067	113.061					4.17067	113.061								5.25025	5.25025					5.27227	53.9643
						4.18969	111.644					4.18969	111.644								5.27227	5.27227					5.29429	53.3779
						4.20871	110.245					4.20871	110.245								5.29429	5.29429					5.31632	52.799
						4.22773	108.864					4.22773	108.864								5.31632	5.31632					5.33834	52.2276
						4.24675	107.501					4.24675	107.501								5.33834	5.33834					5.36036	51.6634
						4.26577	106.154					4.26577	106.154								5.36036	5.36036					5.38238	51.1064
						4.28478	104.825					4.28478	104.825								5.38238	5.38238					5.4044	50.5566
						4.3038	103.513					4.3038	103.513								5.4044	5.4044					5.42643	50.0138
						4.32282	102.217					4.32282	102.217								5.42643	5.42643					5.44845	49.478
						4.34184	100.938					4.34184	100.938								5.44845	5.44845					5.47047	48.949
						4.36086	99.675					4.36086	99.675								5.47047	5.47047					5.49249	48.4267
						4.37988	98.428					4.37988	98.428								5.49249	5.49249					5.51451	47.9111
						4.3989	97.1968					4.3989	97.1968								5.51451	5.51451					5.53654	47.4022
						4.41792	95.9812					4.41792	95.9812								5.53654	5.53654					5.55856	46.8997
						4.43694	94.7811					4.43694	94.7811								5.55856	5.55856					5.58058	46.4037
						4.45596	93.5961					4.45596	93.5961								5.58058	5.58058					5.6026	45.914
						4.47497	92.4262					4.47497	92.4262								5.6026	5.6026					5.62462	45.4305
						4.49399	91.2711					4.49399	91.2711								5.62462	5.62462					5.64665	44.9533
						4.51301	90.1307					4.51301	90.1307								5.64665	5.64665					5.66867	44.4821
						4.53203	89.0047					4.53203	89.0047								5.66867	5.66867					5.69069	44.017
						4.55105	87.8931					4.55105	87.8931								5.69069	5.69069					5.71271	43.5578
						4.57007	86.7955					4.57007	86.7955								5.71271	5.71271					5.73473	43.1045
						4.58909	85.7118					4.58909	85.7118								5.73473	5.73473					5.75676	42.657
						4.60811	84.6418					4.60811	84.6418								5.75676	5.75676					5.77878	42.2152
						4.62713	83.5855					4.62713	83.5855								5.77878	5.77878					5.8008	41.779
						4.64615	82.5425					4.64615	82.5425								5.8008	5.8008					5.82282	41.3485
						4.66517	81.5127					4.66517	81.5127								5.82282	5.82282					5.84484	40.9234
						4.68418	80.4961					4.68418	80.4961								5.84484	5.84484					5.86687	40.5038
						4.7032	79.4923					4.7032	79.4923								5.86687	5.86687					5.88889	40.0895
						4.72222	78.5012					4.72222	78.5012								5.88889	5.88889					5.91091	39.6806
						4.74124	77.5227					4.74124	77.5227								5.91091	5.91091					5.93293	39.2768
						4.76026	76.5566					4.76026	76.5566								5.93293	5.93293					5.95495	38.8783
						4.77928	75.6027					4.77928	75.6027								5.95495	5.95495					5.97698	38.4848
						4.7983	74.661					4.7983	74.661								5.97698	5.97698					5.999	38.0963
						4.81732	73.7312					4.81732	73.7312								5.999	5.999					6.02102	37.7128
						4.83634	72.8132					4.83634	72.8132								6.02102	6.02102					6.04304	37.3343
						4.85536	71.9068					4.85536	71.9068								6.04304	6.04304					6.06507	36.9605
						4.87437	71.0119					4.87437	71.0119								6.06507	6.06507					6.08709	36.5916
						4.89339	70.1284					4.89339	70.1284								6.08709	6.08709					6.10911	36.2273
						4.91241	69.256					4.91241	69.256								6.10911	6.10911					6.13113	35.8678
						4.93143	68.3948					4.93143	68.3948								6.13113	6.13113					6.15315	35.5128
						4.95045	67.5444					4.95045	67.5444								6.15315	6.15315					6.17518	35.1623
						4.96947	66.7048					4.96947	66.7048								6.17518	6.17518					6.1972	34.8163
						4.98849	65.8759					4.98849	65.8759								6.1972	6.1972					6.21922	34.4748
						5.00751	65.0575					5.00751	65.0575								6.21922	6.21922					6.24124	34.1376
						5.02653	64.2495					5.02653	64.2495								6.24124	6.24124					6.26326	33.8048
						5.04555	63.4517					5.04555	63.4517								6.26326	6.26326					6.28529	33.4761
						5.06456	62.664					5.06456	62.664								6.28529	6.28529					6.30731	33.1517
						5.08358	61.8863					5.08358	61.8863								6.30731	6.30731					6.32933	32.8315
						5.1026	61.1185					5.1026	61.1185								6.32933	6.32933					6.35135	32.5153
						5.12162	60.3604					5.12162	60.3604								6.35135	6.35135					6.37337	32.2032
						5.14064	59.6119					5.14064	59.6119								6.37337	6.37337					6.3954	31.8951
						5.15966	58.873					5.15966	58.873								6.3954	6.3954					6.41742	31.5909
						5.17868	58.1433					5.17868	58.1433								6.41742	6.41742					6.43944	31.2906
						5.1977	57.423					5.1977	57.423								6.43944	6.43944					6.46146	30.9941
						5.21672	56.7118					5.21672	56.7118								6.46146	6.46146					6.48348	30.7014
						5.23574	56.0095					5.23574	56.0095								6.48348	6.48348					6.50551	30.4125
						5.25475	55.3162					5.25475	55.3162								6.50551	6.50551					6.52753	30.1273
						5.27377	54.6317					5.27377	54.6317								6.52753	6.52753					6.54955	29.8457
						5.29279	53.9559					5.29279	53.9559								6.54955	6.54955					6.57157	29.5677
						5.31181	53.2886					5.31181	53.2886								6.57157	6.57157					6.59359	29.2933
						5.33083	52.6298					5.33083	52.6298								6.59359	6.59359					6.61562	29.0223
						5.34985	51.9794					5.34985	51.9794								6.61562	6.61562					6.63764	28.7549
						5.36887	51.3372					5.36887	51.3372								6.63764	6.63764					6.65966	28.4908
						5.38789	50.7031					5.38789	50.7031								6.65966	6.65966					6.68168	28.2302
						5.40691	50.0771					5.40691	50.0771								6.68168	6.68168					6.7037	27.9728
						5.42593	49.459					5.42593	49.459								6.7037	6.7037					6.72573	27.7188
						5.44494	48.8488					5.44494	48.8488								6.72573	6.72573					6.74775	27.468
						5.46396	48.2463					5.46396	48.2463								6.74775	6.74775					6.76977	27.2204
						5.48298	47.6514					5.48298	47.6514								6.76977	6.76977					6.79179	26.976
						5.502	47.0641					5.502	47.0641								6.79179	6.79179					6.81381	26.7347
						5.52102	46.4842					5.52102	46.4842								6.81381	6.81381					6.83584	26.4965
						5.54004	45.9117					5.54004	45.9117								6.83584	6.83584					6.85786	26.2613
						5.55906	45.3464					5.55906	45.3464								6.85786	6.85786					6.87988	26.0292
						5.57808	44.7883					5.57808	44.7883								6.87988	6.87988					6.9019	25.8
						5.5971	44.2373					5.5971	44.2373								6.9019	6.9019					6.92392	25.5737
						5.61612	43.6933					5.61612	43.6933								6.92392	6.92392					6.94595	25.3503
						5.63514	43.1562					5.63514	43.1562								6.94595	6.94595					6.96797	25.1298
						5.65415	42.6258					5.65415	42.6258								6.96797	6.96797					6.98999	24.9121
						5.67317	42.1022					5.67317	42.1022								6.98999	6.98999					7.01201	24.6972
						5.69219	41.5853					5.69219	41.5853								7.01201	7.01201					7.03403	24.4851
						5.71121	41.0749					5.71121	41.0749								7.03403	7.03403					7.05606	24.2756
						5.73023	40.571					5.73023	40.571								7.05606	7.05606					7.07808	24.0689
						5.74925	40.0734					5.74925	40.0734								7.07808	7.07808					7.1001	23.8647
						5.76827	39.5822					5.76827	39.5822								7.1001	7.1001					7.12212	23.6632
						5.78729	39.0972					5.78729	39.0972								7.12212	7.12212					7.14414	23.4643
						5.80631	38.6183					5.80631	38.6183								7.14414	7.14414					7.16617	23.2679
						5.82533	38.1456					5.82533	38.1456								7.16617	7.16617					7.18819	23.074
						5.84434	37.6788					5.84434	37.6788								7.18819	7.18819					7.21021	22.8826
						5.86336	37.2179					5.86336	37.2179								7.21021	7.21021					7.23223	22.6936
						5.88238	36.7629					5.88238	36.7629								7.23223	7.23223					7.25425	22.5071
						5.9014	36.3136					5.9014	36.3136								7.25425	7.25425					7.27628	22.3229
						5.92042	35.8701					5.92042	35.8701								7.27628	7.27628					7.2983	22.1411
						5.93944	35.4322					5.93944	35.4322								7.2983	7.2983					7.32032	21.9616
						5.95846	34.9998					5.95846	34.9998								7.32032	7.32032					7.34234	21.7845
						5.97748	34.5729					5.97748	34.5729								7.34234	7.34234					7.36436	21.6095
						5.9965	34.1514					5.9965	34.1514								7.36436	7.36436					7.38639	21.4369
						6.01552	33.7353					6.01552	33.7353								7.38639	7.38639					7.40841	21.2664
						6.03453	33.3244					6.03453	33.3244								7.40841	7.40841					7.43043	21.0981
						6.05355	32.9188					6.05355	32.9188								7.43043	7.43043					7.45245	20.932
						6.07257	32.5182					6.07257	32.5182								7.45245	7.45245					7.47447	20.7679
						6.09159	32.1228					6.09159	32.1228								7.47447	7.47447					7.4965	20.606
						6.11061	31.7324					6.11061	31.7324								7.4965	7.4965					7.51852	20.4462
						6.12963	31.3469					6.12963	31.3469								7.51852	7.51852					7.54054	20.2884
						6.14865	30.9664					6.14865	30.9664								7.54054	7.54054					7.56256	20.1326
						6.16767	30.5906					6.16767	30.5906								7.56256	7.56256					7.58458	19.9788
						6.18669	30.2196					6.18669	30.2196								7.58458	7.58458					7.60661	19.8269
						6.20571	29.8533					6.20571	29.8533								7.60661	7.60661					7.62863	19.677
						6.22472	29.4917					6.22472	29.4917								7.62863	7.62863					7.65065	19.5291
						6.24374	29.1347					6.24374	29.1347								7.65065	7.65065					7.67267	19.383
						6.26276	28.7821					6.26276	28.7821								7.67267	7.67267					7.69469	19.2388
						6.28178	28.4341					6.28178	28.4341								7.69469	7.69469					7.71672	19.0964
						6.3008	28.0904					6.3008	28.0904								7.71672	7.71672					7.73874	18.9559
						6.31982	27.7511					6.31982	27.7511								7.73874	7.73874					7.76076	18.8171
						6.33884	27.4162					6.33884	27.4162								7.76076	7.76076					7.78278	18.6801
						6.35786	27.0854					6.35786	27.0854								7.78278	7.78278					7.8048	18.5449
						6.37688	26.7589					6.37688	26.7589								7.8048	7.8048					7.82683	18.4114
						6.3959	26.4365					6.3959	26.4365								7.82683	7.82683					7.84885	18.2796
						6.41491	26.1182					6.41491	26.1182								7.84885	7.84885					7.87087	18.1495
						6.43393	25.8039					6.43393	25.8039								7.87087	7.87087					7.89289	18.0211
						6.45295	25.4936					6.45295	25.4936								7.89289	7.89289					7.91491	17.8943
						6.47197	25.1873					6.47197	25.1873								7.91491	7.91491					7.93694	17.7691
						6.49099	24.8848					6.49099	24.8848								7.93694	7.93694					7.95896	17.6455
						6.51001	24.5862					6.51001	24.5862								7.95896	7.95896					7.98098	17.5235
						6.52903	24.2913					6.52903	24.2913								7.98098	7.98098					8.003	17.4031
						6.54805	24.0002					6.54805	24.0002								8.003	8.003					8.02503	17.2842
						6.56707	23.7128					6.56707	23.7128								8.02503	8.02503					8.04705	17.1668
						6.58609	23.429					6.58609	23.429								8.04705	8.04705					8.06907	17.0509
						6.60511	23.1488					6.60511	23.1488								8.06907	8.06907					8.09109	16.9365
						6.62412	22.8722					6.62412	22.8722								8.09109	8.09109					8.11311	16.8236
						6.64314	22.5991					6.64314	22.5991								8.11311	8.11311					8.13514	16.7121
						6.66216	22.3295					6.66216	22.3295								8.13514	8.13514					8.15716	16.602
						6.68118	22.0632					6.68118	22.0632								8.15716	8.15716					8.17918	16.4934
						6.7002	21.8004					6.7002	21.8004								8.17918	8.17918					8.2012	16.3861
						6.71922	21.5408					6.71922	21.5408								8.2012	8.2012					8.22322	16.2802
						6.73824	21.2846					6.73824	21.2846								8.22322	8.22322					8.24525	16.1757
						6.75726	21.0316					6.75726	21.0316								8.24525	8.24525					8.26727	16.0725
						6.77628	20.7818					6.77628	20.7818								8.26727	8.26727					8.28929	15.9706
						6.7953	20.5353					6.7953	20.5353								8.28929	8.28929					8.31131	15.87
						6.81431	20.2918					6.81431	20.2918								8.31131	8.31131					8.33333	15.7707
						6.83333	20.0514					6.83333	20.0514								8.33333	8.33333					8.35536	15.6727
						6.85235	19.814					6.85235	19.814								8.35536	8.35536					8.37738	15.5759
						6.87137	19.5797					6.87137	19.5797								8.37738	8.37738					8.3994	15.4804
						6.89039	19.3483					6.89039	19.3483								8.3994	8.3994					8.42142	15.3861
						6.90941	19.1199					6.90941	19.1199								8.42142	8.42142					8.44344	15.293
						6.92843	18.8944					6.92843	18.8944								8.44344	8.44344					8.46547	15.201
						6.94745	18.6717					6.94745	18.6717								8.46547	8.46547					8.48749	15.1103
						6.96647	18.4518					6.96647	18.4518								8.48749	8.48749					8.50951	15.0207
						6.98549	18.2348					6.98549	18.2348								8.50951	8.50951					8.53153	14.9323
						7.0045	18.0205					7.0045	18.0205								8.53153	8.53153					8.55355	14.845
						7.02352	17.8089					7.02352	17.8089								8.55355	8.55355					8.57558	14.7588
						7.04254	17.6					7.04254	17.6								8.57558	8.57558					8.5976	14.6737
						7.06156	17.3937					7.06156	17.3937								8.5976	8.5976					8.61962	14.5897
						7.08058	17.19					7.08058	17.19								8.61962	8.61962					8.64164	14.5068
						7.0996	16.989					7.0996	16.989								8.64164	8.64164					8.66366	14.4249
						7.11862	16.7905					7.11862	16.7905								8.66366	8.66366					8.68569	14.3441
						7.13764	16.5945					7.13764	16.5945								8.68569	8.68569					8.70771	14.2643
						7.15666	16.401					7.15666	16.401								8.70771	8.70771					8.72973	14.1855
						7.17568	16.2099					7.17568	16.2099								8.72973	8.72973					8.75175	14.1078
						7.19469	16.0213					7.19469	16.0213								8.75175	8.75175					8.77377	14.031
						7.21371	15.835					7.21371	15.835								8.77377	8.77377					8.7958	13.9552
						7.23273	15.6511					7.23273	15.6511								8.7958	8.7958					8.81782	13.8804
						7.25175	15.4696					7.25175	15.4696								8.81782	8.81782					8.83984	13.8065
						7.27077	15.2904					7.27077	15.2904								8.83984	8.83984					8.86186	13.7336
						7.28979	15.1134					7.28979	15.1134								8.86186	8.86186					8.88388	13.6617
						7.30881	14.9387					7.30881	14.9387								8.88388	8.88388					8.90591	13.5906
						7.32783	14.7661					7.32783	14.7661								8.90591	8.90591					8.92793	13.5205
						7.34685	14.5958					7.34685	14.5958								8.92793	8.92793					8.94995	13.4512
						7.36587	14.4276					7.36587	14.4276								8.94995	8.94995					8.97197	13.3828
						7.38488	14.2616					7.38488	14.2616								8.97197	8.97197					8.99399	13.3153
						7.4039	14.0977					7.4039	14.0977								8.99399	8.99399					9.01602	13.2487
						7.42292	13.9358					7.42292	13.9358								9.01602	9.01602					9.03804	13.1829
						7.44194	13.776					7.44194	13.776								9.03804	9.03804					9.06006	13.118
						7.46096	13.6182					7.46096	13.6182								9.06006	9.06006					9.08208	13.0539
						7.47998	13.4625					7.47998	13.4625								9.08208	9.08208					9.1041	12.9906
						7.499	13.3087					7.499	13.3087								9.1041	9.1041					9.12613	12.9281
						7.51802	13.1568					7.51802	13.1568								9.12613	9.12613					9.14815	12.8664
						7.53704	13.0069					7.53704	13.0069								9.14815	9.14815					9.17017	12.8055
						7.55606	12.8589					7.55606	12.8589								9.17017	9.17017					9.19219	12.7454
						7.57508	12.7127					7.57508	12.7127								9.19219	9.19219					9.21421	12.6861
						7.59409	12.5685					7.59409	12.5685								9.21421	9.21421					9.23624	12.6275
						7.61311	12.426					7.61311	12.426								9.23624	9.23624					9.25826	12.5696
						7.63213	12.2853					7.63213	12.2853								9.25826	9.25826					9.28028	12.5125
						7.65115	12.1465					7.65115	12.1465								9.28028	9.28028					9.3023	12.4562
						7.67017	12.0094					7.67017	12.0094								9.3023	9.3023					9.32432	12.4005
						7.68919	11.874					7.68919	11.874								9.32432	9.32432					9.34635	12.3456
						7.70821	11.7403					7.70821	11.7403								9.34635	9.34635					9.36837	12.2914
						7.72723	11.6084					7.72723	11.6084								9.36837	9.36837					9.39039	12.2378
						7.74625	11.4781					7.74625	11.4781								9.39039	9.39039					9.41241	12.185
						7.76527	11.3495					7.76527	11.3495								9.41241	9.41241					9.43443	12.1328
						7.78428	11.2225					7.78428	11.2225								9.43443	9.43443					9.45646	12.0813
						7.8033	11.0971					7.8033	11.0971								9.45646	9.45646					9.47848	12.0304
						7.82232	10.9733					7.82232	10.9733								9.47848	9.47848					9.5005	11.9802
						7.84134	10.851					7.84134	10.851								9.5005	9.5005					9.52252	11.9306
						7.86036	10.7303					7.86036	10.7303								9.52252	9.52252					9.54454	11.8817
						7.87938	10.6112					7.87938	10.6112								9.54454	9.54454					9.56657	11.8334
						7.8984	10.4936					7.8984	10.4936								9.56657	9.56657					9.58859	11.7857
						7.91742	10.3774					7.91742	10.3774								9.58859	9.58859					9.61061	11.7387
						7.93644	10.2627					7.93644	10.2627								9.61061	9.61061					9.63263	11.6922
						7.95546	10.1495					7.95546	10.1495								9.63263	9.63263					9.65465	11.6463
						7.97447	10.0377					7.97447	10.0377								9.65465	9.65465					9.67668	11.601
						7.99349	9.92735					7.99349	9.92735								9.67668	9.67668					9.6987	11.5563
						8.01251	9.81838					8.01251	9.81838								9.6987	9.6987					9.72072	11.5122
						8.03153	9.71079					8.03153	9.71079								9.72072	9.72072					9.74274	11.4686
						8.05055	9.60456					8.05055	9.60456								9.74274	9.74274					9.76476	11.4256
						8.06957	9.49969					8.06957	9.49969								9.76476	9.76476					9.78679	11.3831
						8.08859	9.39614					8.08859	9.39614								9.78679	9.78679					9.80881	11.3412
						8.10761	9.2939					8.10761	9.2939								9.80881	9.80881					9.83083	11.2998
						8.12663	9.19297					8.12663	9.19297								9.83083	9.83083					9.85285	11.2589
						8.14565	9.09331					8.14565	9.09331								9.85285	9.85285					9.87487	11.2186
						8.16466	8.99491					8.16466	8.99491								9.87487	9.87487					9.8969	11.1788
						8.18368	8.89777					8.18368	8.89777								9.8969	9.8969					9.91892	11.1394
						8.2027	8.80185					8.2027	8.80185								9.91892	9.91892					9.94094	11.1006
						8.22172	8.70715					8.22172	8.70715								9.94094	9.94094					9.96296	11.0623
						8.24074	8.61366					8.24074	8.61366								9.96296	9.96296					9.98498	11.0245
						8.25976	8.52134					8.25976	8.52134								9.98498	9.98498					10.007	10.9871
						8.27878	8.4302					8.27878	8.4302								10.007	10.007					10.029	10.9503
						8.2978	8.34021					8.2978	8.34021								10.029	10.029					10.0511	10.9139
						8.31682	8.25137					8.31682	8.25137								10.0511	10.0511					10.0731	10.878
						8.33584	8.16365					8.33584	8.16365								10.0731	10.0731					10.0951	10.8425
						8.35485	8.07704					8.35485	8.07704								10.0951	10.0951					10.1171	10.8075
						8.37387	7.99154					8.37387	7.99154								10.1171	10.1171					10.1391	10.7729
						8.39289	7.90711					8.39289	7.90711								10.1391	10.1391					10.1612	10.7388
						8.41191	7.82376					8.41191	7.82376								10.1612	10.1612					10.1832	10.7051
						8.43093	7.74146					8.43093	7.74146								10.1832	10.1832					10.2052	10.6718
						8.44995	7.66021					8.44995	7.66021								10.2052	10.2052					10.2272	10.639
						8.46897	7.57999					8.46897	7.57999								10.2272	10.2272					10.2492	10.6066
						8.48799	7.50078					8.48799	7.50078								10.2492	10.2492					10.2713	10.5746
						8.50701	7.42258					8.50701	7.42258								10.2713	10.2713					10.2933	10.543
						8.52603	7.34537					8.52603	7.34537								10.2933	10.2933					10.3153	10.5118
						8.54505	7.26914					8.54505	7.26914								10.3153	10.3153					10.3373	10.481
						8.56406	7.19388					8.56406	7.19388								10.3373	10.3373					10.3594	10.4506
						8.58308	7.11957					8.58308	7.11957								10.3594	10.3594					10.3814	10.4206
						8.6021	7.0462					8.6021	7.0462								10.3814	10.3814					10.4034	10.391
						8.62112	6.97377					8.62112	6.97377								10.4034	10.4034					10.4254	10.3618
						8.64014	6.90225					8.64014	6.90225								10.4254	10.4254					10.4474	10.3329
						8.65916	6.83164					8.65916	6.83164								10.4474	10.4474					10.4695	10.3044
						8.67818	6.76192					8.67818	6.76192								10.4695	10.4695					10.4915	10.2763
						8.6972	6.69309					8.6972	6.69309								10.4915	10.4915					10.5135	10.2485
						8.71622	6.62513					8.71622	6.62513								10.5135	10.5135					10.5355	10.2211
						8.73524	6.55803					8.73524	6.55803								10.5355	10.5355					10.5576	10.194
						8.75425	6.49179					8.75425	6.49179								10.5576	10.5576					10.5796	10.1673
						8.77327	6.42638					8.77327	6.42638								10.5796	10.5796					10.6016	10.1409
						8.79229	6.3618					8.79229	6.3618								10.6016	10.6016					10.6236	10.1149
						8.81131	6.29804					8.81131	6.29804								10.6236	10.6236					10.6456	10.0892
						8.83033	6.23509					8.83033	6.23509								10.6456	10.6456					10.6677	10.0638
						8.84935	6.17294					8.84935	6.17294								10.6677	10.6677					10.6897	10.0387
						8.86837	6.11158					8.86837	6.11158								10.6897	10.6897					10.7117	10.014
						8.88739	6.05099					8.88739	6.05099								10.7117	10.7117					10.7337	9.98955
						8.90641	5.99118					8.90641	5.99118								10.7337	10.7337					10.7558	9.96544
						8.92543	5.93212					8.92543	5.93212								10.7558	10.7558					10.7778	9.94164
						8.94444	5.87381					8.94444	5.87381								10.7778	10.7778					10.7998	9.91815
						8.96346	5.81624					8.96346	5.81624								10.7998	10.7998					10.8218	9.89495
						8.98248	5.7594					8.98248	5.7594								10.8218	10.8218					10.8438	9.87205
						9.0015	5.70328					9.0015	5.70328								10.8438	10.8438					10.8659	9.84944
						9.02052	5.64787					9.02052	5.64787								10.8659	10.8659					10.8879	9.82713
						9.03954	5.59316					9.03954	5.59316								10.8879	10.8879					10.9099	9.80509
						9.05856	5.53915					9.05856	5.53915								10.9099	10.9099					10.9319	9.78334
						9.07758	5.48582					9.07758	5.48582								10.9319	10.9319					10.954	9.76187
						9.0966	5.43317					9.0966	5.43317								10.954	10.954					10.976	9.74067
						9.11562	5.38119					9.11562	5.38119								10.976	10.976					10.998	9.71975
						9.13463	5.32987					9.13463	5.32987								10.998	10.998					11.02	9.69909
						9.15365	5.27919					9.15365	5.27919								11.02	11.02					11.042	9.67869
						9.17267	5.22916					9.17267	5.22916								11.042	11.042					11.0641	9.65856
						9.19169	5.17977					9.19169	5.17977								11.0641	11.0641					11.0861	9.63868
						9.21071	5.131					9.21071	5.131								11.0861	11.0861					11.1081	9.61906
						9.22973	5.08285					9.22973	5.08285								11.1081	11.1081					11.1301	9.59969
						9.24875	5.03531					9.24875	5.03531								11.1301	11.1301					11.1522	9.58056
						9.26777	4.98837					9.26777	4.98837								11.1522	11.1522					11.1742	9.56168
						9.28679	4.94202					9.28679	4.94202								11.1742	11.1742					11.1962	9.54304
						9.30581	4.89627					9.30581	4.89627								11.1962	11.1962					11.2182	9.52464
						9.32482	4.85109					9.32482	4.85109								11.2182	11.2182					11.2402	9.50648
						9.34384	4.80649					9.34384	4.80649								11.2402	11.2402					11.2623	9.48855
						9.36286	4.76246					9.36286	4.76246								11.2623	11.2623					11.2843	9.47084
						9.38188	4.71898					9.38188	4.71898								11.2843	11.2843					11.3063	9.45337
						9.4009	4.67605					9.4009	4.67605								11.3063	11.3063					11.3283	9.43611
						9.41992	4.63367					9.41992	4.63367								11.3283	11.3283					11.3504	9.41908
						9.43894	4.59182					9.43894	4.59182								11.3504	11.3504					11.3724	9.40226
						9.45796	4.55051					9.45796	4.55051								11.3724	11.3724					11.3944	9.38566
						9.47698	4.50972					9.47698	4.50972								11.3944	11.3944					11.4164	9.36928
						9.496	4.46944					9.496	4.46944								11.4164	11.4164					11.4384	9.3531
						9.51502	4.42968					9.51502	4.42968								11.4384	11.4384					11.4605	9.33713
						9.53403	4.39042					9.53403	4.39042								11.4605	11.4605					11.4825	9.32136
						9.55305	4.35166					9.55305	4.35166								11.4825	11.4825					11.5045	9.3058
						9.57207	4.31339					9.57207	4.31339								11.5045	11.5045					11.5265	9.29043
						9.59109	4.27561					9.59109	4.27561								11.5265	11.5265					11.5486	9.27526
						9.61011	4.2383					9.61011	4.2383								11.5486	11.5486					11.5706	9.26028
						9.62913	4.20147					9.62913	4.20147								11.5706	11.5706					11.5926	9.2455
						9.64815	4.16511					9.64815	4.16511								11.5926	11.5926					11.6146	9.2309
						9.66717	4.1292					9.66717	4.1292								11.6146	11.6146					11.6366	9.21649
						9.68619	4.09376					9.68619	4.09376								11.6366	11.6366					11.6587	9.20227
						9.70521	4.05876					9.70521	4.05876								11.6587	11.6587					11.6807	9.18823
						9.72422	4.0242					9.72422	4.0242								11.6807	11.6807					11.7027	9.17436
						9.74324	3.99008					9.74324	3.99008								11.7027	11.7027					11.7247	9.16068
						9.76226	3.9564					9.76226	3.9564								11.7247	11.7247					11.7468	9.14717
						9.78128	3.92314					9.78128	3.92314								11.7468	11.7468					11.7688	9.13383
						9.8003	3.89031					9.8003	3.89031								11.7688	11.7688					11.7908	9.12066
						9.81932	3.85789					9.81932	3.85789								11.7908	11.7908					11.8128	9.10766
						9.83834	3.82588					9.83834	3.82588								11.8128	11.8128					11.8348	9.09483
						9.85736	3.79428					9.85736	3.79428								11.8348	11.8348					11.8569	9.08216
						9.87638	3.76308					9.87638	3.76308								11.8569	11.8569					11.8789	9.06965
						9.8954	3.73227					9.8954	3.73227								11.8789	11.8789					11.9009	9.0573
						9.91441	3.70186					9.91441	3.70186								11.9009	11.9009					11.9229	9.04511
						9.93343	3.67183					9.93343	3.67183								11.9229	11.9229					11.9449	9.03308
						9.95245	3.64218					9.95245	3.64218								11.9449	11.9449					11.967	9.0212
						9.97147	3.6129					9.97147	3.6129								11.967	11.967					11.989	9.00947
						9.99049	3.584					9.99049	3.584								11.989	11.989					12.011	8.9979
						10.0095	3.55547					10.0095	3.55547								12.011	12.011					12.033	8.98647
						10.0285	3.52729					10.0285	3.52729								12.033	12.033					12.0551	8.97518
						10.0475	3.49948					10.0475	3.49948								12.0551	12.0551					12.0771	8.96404
						10.0666	3.47201					10.0666	3.47201								12.0771	12.0771					12.0991	8.95305
						10.0856	3.4449					10.0856	3.4449								12.0991	12.0991					12.1211	8.94219
						10.1046	3.41813					10.1046	3.41813								12.1211	12.1211					12.1431	8.93147
						10.1236	3.3917					10.1236	3.3917								12.1431	12.1431					12.1652	8.92089
						10.1426	3.3656					10.1426	3.3656								12.1652	12.1652					12.1872	8.91045
						10.1617	3.33983					10.1617	3.33983								12.1872	12.1872					12.2092	8.90013
						10.1807	3.3144					10.1807	3.3144								12.2092	12.2092					12.2312	8.88996
						10.1997	3.28928					10.1997	3.28928								12.2312	12.2312					12.2532	8.87991
						10.2187	3.26448					10.2187	3.26448								12.2532	12.2532					12.2753	8.86998
						10.2377	3.24					10.2377	3.24								12.2753	12.2753					12.2973	8.86019
						10.2568	3.21582					10.2568	3.21582								12.2973	12.2973					12.3193	8.85052
						10.2758	3.19196					10.2758	3.19196								12.3193	12.3193					12.3413	8.84098
						10.2948	3.16839					10.2948	3.16839								12.3413	12.3413					12.3634	8.83155
						10.3138	3.14513					10.3138	3.14513								12.3634	12.3634					12.3854	8.82225
						10.3328	3.12216					10.3328	3.12216								12.3854	12.3854					12.4074	8.81307
						10.3519	3.09948					10.3519	3.09948								12.4074	12.4074					12.4294	8.804
						10.3709	3.07709					10.3709	3.07709								12.4294	12.4294					12.4514	8.79505
						10.3899	3.05498					10.3899	3.05498								12.4514	12.4514					12.4735	8.78621
						10.4089	3.03315					10.4089	3.03315								12.4735	12.4735					12.4955	8.77749
						10.4279	3.0116					10.4279	3.0116								12.4955	12.4955					12.5175	8.76888
						10.4469	2.99033					10.4469	2.99033								12.5175	12.5175					12.5395	8.76038
						10.466	2.96932					10.466	2.96932								12.5395	12.5395					12.5616	8.75198
						10.485	2.94858					10.485	2.94858								12.5616	12.5616					12.5836	8.7437
						10.504	2.9281					10.504	2.9281								12.5836	12.5836					12.6056	8.73552
						10.523	2.90788					10.523	2.90788								12.6056	12.6056					12.6276	8.72744
						10.542	2.88792					10.542	2.88792								12.6276	12.6276					12.6496	8.71947
						10.5611	2.86821					10.5611	2.86821								12.6496	12.6496					12.6717	8.7116
						10.5801	2.84875					10.5801	2.84875								12.6717	12.6717					12.6937	8.70383
						10.5991	2.82954					10.5991	2.82954								12.6937	12.6937					12.7157	8.69616
						10.6181	2.81057					10.6181	2.81057								12.7157	12.7157					12.7377	8.68859
						10.6371	2.79185					10.6371	2.79185								12.7377	12.7377					12.7598	8.68112
						10.6562	2.77336					10.6562	2.77336								12.7598	12.7598					12.7818	8.67374
						10.6752	2.7551					10.6752	2.7551								12.7818	12.7818					12.8038	8.66645
						10.6942	2.73708					10.6942	2.73708								12.8038	12.8038					12.8258	8.65926
						10.7132	2.71928					10.7132	2.71928								12.8258	12.8258					12.8478	8.65216
						10.7322	2.70171					10.7322	2.70171								12.8478	12.8478					12.8699	8.64515
						10.7513	2.68436					10.7513	2.68436								12.8699	12.8699					12.8919	8.63823
						10.7703	2.66723					10.7703	2.66723								12.8919	12.8919					12.9139	8.6314
						10.7893	2.65032					10.7893	2.65032								12.9139	12.9139					12.9359	8.62466
						10.8083	2.63363					10.8083	2.63363								12.9359	12.9359					12.958	8.618
						10.8273	2.61714					10.8273	2.61714								12.958	12.958					12.98	8.61143
						10.8463	2.60087					10.8463	2.60087								12.98	12.98					13.002	8.60494
						10.8654	2.5848					10.8654	2.5848								13.002	13.002					13.024	8.59853
						10.8844	2.56894					10.8844	2.56894								13.024	13.024					13.046	8.59221
						10.9034	2.55327					10.9034	2.55327								13.046	13.046					13.0681	8.58597
						10.9224	2.53781					10.9224	2.53781								13.0681	13.0681					13.0901	8.5798
						10.9414	2.52254					10.9414	2.52254								13.0901	13.0901					13.1121	8.57372
						10.9605	2.50746					10.9605	2.50746								13.1121	13.1121					13.1341	8.56771
						10.9795	2.49258					10.9795	2.49258								13.1341	13.1341					13.1562	8.56178
						10.9985	2.47788					10.9985	2.47788								13.1562	13.1562					13.1782	8.55593
						11.0175	2.46337					11.0175	2.46337								13.1782	13.1782					13.2002	8.55015
						11.0365	2.44905					11.0365	2.44905								13.2002	13.2002					13.2222	8.54445
						11.0556	2.4349					11.0556	2.4349								13.2222	13.2222					13.2442	8.53881
						11.0746	2.42094					11.0746	2.42094								13.2442	13.2442					13.2663	8.53325
						11.0936	2.40715					11.0936	2.40715								13.2663	13.2663					13.2883	8.52777
						11.1126	2.39354					11.1126	2.39354								13.2883	13.2883					13.3103	8.52235
						11.1316	2.3801					11.1316	2.3801								13.3103	13.3103					13.3323	8.517
						11.1507	2.36683					11.1507	2.36683								13.3323	13.3323					13.3544	8.51172
						11.1697	2.35373					11.1697	2.35373								13.3544	13.3544					13.3764	8.5065
						11.1887	2.34079					11.1887	2.34079								13.3764	13.3764					13.3984	8.50136
						11.2077	2.32802					11.2077	2.32802								13.3984	13.3984					13.4204	8.49628
						11.2267	2.31541					11.2267	2.31541								13.4204	13.4204					13.4424	8.49126
						11.2457	2.30297					11.2457	2.30297								13.4424	13.4424					13.4645	8.48631
						11.2648	2.29067					11.2648	2.29067								13.4645	13.4645					13.4865	8.48142
						11.2838	2.27854					11.2838	2.27854								13.4865	13.4865					13.5085	8.47659
						11.3028	2.26656					11.3028	2.26656								13.5085	13.5085					13.5305	8.47183
						11.3218	2.25473					11.3218	2.25473								13.5305	13.5305					13.5526	8.46712
						11.3408	2.24305					11.3408	2.24305								13.5526	13.5526					13.5746	8.46248
						11.3599	2.23152					11.3599	2.23152								13.5746	13.5746					13.5966	8.4579
						11.3789	2.22013					11.3789	2.22013								13.5966	13.5966					13.6186	8.45337
						11.3979	2.20889					11.3979	2.20889								13.6186	13.6186					13.6406	8.4489
						11.4169	2.19779					11.4169	2.19779								13.6406	13.6406					13.6627	8.44449
						11.4359	2.18683					11.4359	2.18683								13.6627	13.6627					13.6847	8.44014
						11.455	2.17602					11.455	2.17602								13.6847	13.6847					13.7067	8.43584
						11.474	2.16533					11.474	2.16533								13.7067	13.7067					13.7287	8.4316
						11.493	2.15479					11.493	2.15479								13.7287	13.7287					13.7508	8.42741
						11.512	2.14438					11.512	2.14438								13.7508	13.7508					13.7728	8.42327
						11.531	2.1341					11.531	2.1341								13.7728	13.7728					13.7948	8.41919
						11.5501	2.12395					11.5501	2.12395								13.7948	13.7948					13.8168	8.41516
						11.5691	2.11392					11.5691	2.11392								13.8168	13.8168					13.8388	8.41118
						11.5881	2.10403					11.5881	2.10403								13.8388	13.8388					13.8609	8.40725
						11.6071	2.09426					11.6071	2.09426								13.8609	13.8609					13.8829	8.40338
						11.6261	2.08462					11.6261	2.08462								13.8829	13.8829					13.9049	8.39955
						11.6451	2.07509					11.6451	2.07509								13.9049	13.9049					13.9269	8.39577
						11.6642	2.06569					11.6642	2.06569								13.9269	13.9269					13.9489	8.39204
						11.6832	2.05641					11.6832	2.05641								13.9489	13.9489					13.971	8.38835
						11.7022	2.04725					11.7022	2.04725								13.971	13.971					13.993	8.38472
						11.7212	2.0382					11.7212	2.0382								13.993	13.993					14.015	8.38113
						11.7402	2.02926					11.7402	2.02926								14.015	14.015					14.037	8.37758
						11.7593	2.02044					11.7593	2.02044								14.037	14.037					14.0591	8.37409
						11.7783	2.01173					11.7783	2.01173								14.0591	14.0591					14.0811	8.37063
						11.7973	2.00313					11.7973	2.00313								14.0811	14.0811					14.1031	8.36722
						11.8163	1.99465					11.8163	1.99465								14.1031	14.1031					14.1251	8.36386
						11.8353	1.98626					11.8353	1.98626								14.1251	14.1251					14.1471	8.36053
						11.8544	1.97799					11.8544	1.97799								14.1471	14.1471					14.1692	8.35725
						11.8734	1.96982					11.8734	1.96982								14.1692	14.1692					14.1912	8.35402
						11.8924	1.96175					11.8924	1.96175								14.1912	14.1912					14.2132	8.35082
						11.9114	1.95379					11.9114	1.95379								14.2132	14.2132					14.2352	8.34766
						11.9304	1.94592					11.9304	1.94592								14.2352	14.2352					14.2573	8.34455
						11.9495	1.93816					11.9495	1.93816								14.2573	14.2573					14.2793	8.34147
						11.9685	1.93049					11.9685	1.93049								14.2793	14.2793					14.3013	8.33843
						11.9875	1.92293					11.9875	1.92293								14.3013	14.3013					14.3233	8.33544
						12.0065	1.91545					12.0065	1.91545								14.3233	14.3233					14.3453	8.33248
						12.0255	1.90808					12.0255	1.90808								14.3453	14.3453					14.3674	8.32955
						12.0445	1.90079					12.0445	1.90079								14.3674	14.3674					14.3894	8.32667
						12.0636	1.8936					12.0636	1.8936								14.3894	14.3894					14.4114	8.32382
						12.0826	1.8865					12.0826	1.8865								14.4114	14.4114					14.4334	8.32101
						12.1016	1.87949					12.1016	1.87949								14.4334	14.4334					14.4555	8.31824
						12.1206	1.87257					12.1206	1.87257								14.4555	14.4555					14.4775	8.3155
						12.1396	1.86573					12.1396	1.86573								14.4775	14.4775					14.4995	8.31279
						12.1587	1.85899					12.1587	1.85899								14.4995	14.4995					14.5215	8.31012
						12.1777	1.85233					12.1777	1.85233								14.5215	14.5215					14.5435	8.30749
						12.1967	1.84575					12.1967	1.84575								14.5435	14.5435					14.5656	8.30488
						12.2157	1.83925					12.2157	1.83925								14.5656	14.5656					14.5876	8.30231
						12.2347	1.83284					12.2347	1.83284								14.5876	14.5876					14.6096	8.29978
						12.2538	1.82651					12.2538	1.82651								14.6096	14.6096					14.6316	8.29727
						12.2728	1.82026					12.2728	1.82026								14.6316	14.6316					14.6537	8.2948
						12.2918	1.81409					12.2918	1.81409								14.6537	14.6537					14.6757	8.29236
						12.3108	1.808					12.3108	1.808								14.6757	14.6757					14.6977	8.28995
						12.3298	1.80199					12.3298	1.80199								14.6977	14.6977					14.7197	8.28758
						12.3489	1.79605					12.3489	1.79605								14.7197	14.7197					14.7417	8.28523
						12.3679	1.79018					12.3679	1.79018								14.7417	14.7417					14.7638	8.28291
						12.3869	1.7844					12.3869	1.7844								14.7638	14.7638					14.7858	8.28062
						12.4059	1.77868					12.4059	1.77868								14.7858	14.7858					14.8078	8.27836
						12.4249	1.77304					12.4249	1.77304								14.8078	14.8078					14.8298	8.27613
						12.4439	1.76746					12.4439	1.76746								14.8298	14.8298					14.8519	8.27393
						12.463	1.76196					12.463	1.76196								14.8519	14.8519					14.8739	8.27176
						12.482	1.75653					12.482	1.75653								14.8739	14.8739					14.8959	8.26961
						12.501	1.75117					12.501	1.75117								14.8959	14.8959					14.9179	8.2675
						12.52	1.74588					12.52	1.74588								14.9179	14.9179					14.9399	8.26541
						12.539	1.74065					12.539	1.74065								14.9399	14.9399					14.962	8.26334
						12.5581	1.73549					12.5581	1.73549								14.962	14.962					14.984	8.2613
						12.5771	1.73039					12.5771	1.73039								14.984	14.984					15.006	8.25929
						12.5961	1.72536					12.5961	1.72536								15.006	15.006					15.028	8.25731
						12.6151	1.72039					12.6151	1.72039								15.028	15.028					15.0501	8.25535
						12.6341	1.71549					12.6341	1.71549								15.0501	15.0501					15.0721	8.25341
						12.6532	1.71065					12.6532	1.71065								15.0721	15.0721					15.0941	8.2515
						12.6722	1.70587					12.6722	1.70587								15.0941	15.0941					15.1161	8.24961
						12.6912	1.70115					12.6912	1.70115								15.1161	15.1161					15.1381	8.24775
						12.7102	1.69649					12.7102	1.69649								15.1381	15.1381					15.1602	8.24591
						12.7292	1.69189					12.7292	1.69189								15.1602	15.1602					15.1822	8.2441
						12.7483	1.68734					12.7483	1.68734								15.1822	15.1822					15.2042	8.24231
						12.7673	1.68286					12.7673	1.68286								15.2042	15.2042					15.2262	8.24054
						12.7863	1.67843					12.7863	1.67843								15.2262	15.2262					15.2483	8.23879
						12.8053	1.67406					12.8053	1.67406								15.2483	15.2483					15.2703	8.23707
						12.8243	1.66974					12.8243	1.66974								15.2703	15.2703					15.2923	8.23537
						12.8433	1.66548					12.8433	1.66548								15.2923	15.2923					15.3143	8.23369
						12.8624	1.66127					12.8624	1.66127								15.3143	15.3143					15.3363	8.23203
						12.8814	1.65712					12.8814	1.65712								15.3363	15.3363					15.3584	8.23039
						12.9004	1.65302					12.9004	1.65302								15.3584	15.3584					15.3804	8.22877
						12.9194	1.64897					12.9194	1.64897								15.3804	15.3804					15.4024	8.22718
						12.9384	1.64497					12.9384	1.64497								15.4024	15.4024					15.4244	8.2256
						12.9575	1.64102					12.9575	1.64102								15.4244	15.4244					15.4465	8.22405
						12.9765	1.63712					12.9765	1.63712								15.4465	15.4465					15.4685	8.22251
						12.9955	1.63328					12.9955	1.63328								15.4685	15.4685					15.4905	8.221
						13.0145	1.62948					13.0145	1.62948								15.4905	15.4905					15.5125	8.2195
						13.0335	1.62572					13.0335	1.62572								15.5125	15.5125					15.5345	8.21802
						13.0526	1.62202					13.0526	1.62202								15.5345	15.5345					15.5566	8.21656
						13.0716	1.61836					13.0716	1.61836								15.5566	15.5566					15.5786	8.21512
						13.0906	1.61475					13.0906	1.61475								15.5786	15.5786					15.6006	8.2137
						13.1096	1.61119					13.1096	1.61119								15.6006	15.6006					15.6226	8.2123
						13.1286	1.60767					13.1286	1.60767								15.6226	15.6226					15.6446	8.21091
						13.1477	1.6042					13.1477	1.6042								15.6446	15.6446					15.6667	8.20955
						13.1667	1.60076					13.1667	1.60076								15.6667	15.6667					15.6887	8.2082
						13.1857	1.59738					13.1857	1.59738								15.6887	15.6887					15.7107	8.20686
						13.2047	1.59403					13.2047	1.59403								15.7107	15.7107					15.7327	8.20555
						13.2237	1.59073					13.2237	1.59073								15.7327	15.7327					15.7547	8.20425
						13.2427	1.58747					13.2427	1.58747								15.7547	15.7547					15.7768	8.20297
						13.2618	1.58425					13.2618	1.58425								15.7768	15.7768					15.7988	8.2017
						13.2808	1.58107					13.2808	1.58107								15.7988	15.7988					15.8208	8.20045
						13.2998	1.57794					13.2998	1.57794								15.8208	15.8208					15.8428	8.19922
						13.3188	1.57484					13.3188	1.57484								15.8428	15.8428					15.8649	8.198
						13.3378	1.57178					13.3378	1.57178								15.8649	15.8649					15.8869	8.1968
						13.3569	1.56876					13.3569	1.56876								15.8869	15.8869					15.9089	8.19561
						13.3759	1.56578					13.3759	1.56578								15.9089	15.9089					15.9309	8.19444
						13.3949	1.56284					13.3949	1.56284								15.9309	15.9309					15.9529	8.19328
						13.4139	1.55993					13.4139	1.55993								15.9529	15.9529					15.975	8.19214
						13.4329	1.55706					13.4329	1.55706								15.975	15.975					15.997	8.19101
						13.452	1.55423					13.452	1.55423								15.997	15.997					16.019	8.1899
						13.471	1.55143					13.471	1.55143								16.019	16.019					16.041	8.1888
						13.49	1.54867					13.49	1.54867								16.041	16.041					16.0631	8.18772
						13.509	1.54594					13.509	1.54594								16.0631	16.0631					16.0851	8.18665
						13.528	1.54325					13.528	1.54325								16.0851	16.0851					16.1071	8.18559
						13.5471	1.54059					13.5471	1.54059								16.1071	16.1071					16.1291	8.18455
						13.5661	1.53797					13.5661	1.53797								16.1291	16.1291					16.1512	8.18352
						13.5851	1.53538					13.5851	1.53538								16.1512	16.1512					16.1732	8.1825
						13.6041	1.53282					13.6041	1.53282								16.1732	16.1732					16.1952	8.18149
						13.6231	1.53029					13.6231	1.53029								16.1952	16.1952					16.2172	8.1805
						13.6421	1.5278					13.6421	1.5278								16.2172	16.2172					16.2392	8.17952
						13.6612	1.52534					13.6612	1.52534								16.2392	16.2392					16.2613	8.17856
						13.6802	1.52291					13.6802	1.52291								16.2613	16.2613					16.2833	8.1776
						13.6992	1.52051					13.6992	1.52051								16.2833	16.2833					16.3053	8.17666
						13.7182	1.51814					13.7182	1.51814								16.3053	16.3053					16.3273	8.17573
						13.7372	1.5158					13.7372	1.5158								16.3273	16.3273					16.3494	8.17482
						13.7563	1.51349					13.7563	1.51349								16.3494	16.3494					16.3714	8.17391
						13.7753	1.51121					13.7753	1.51121								16.3714	16.3714					16.3934	8.17302
						13.7943	1.50896					13.7943	1.50896								16.3934	16.3934					16.4154	8.17213
						13.8133	1.50673					13.8133	1.50673								16.4154	16.4154					16.4374	8.17126
						13.8323	1.50454					13.8323	1.50454								16.4374	16.4374					16.4595	8.1704
						13.8514	1.50237					13.8514	1.50237								16.4595	16.4595					16.4815	8.16955
						13.8704	1.50023					13.8704	1.50023								16.4815	16.4815					16.5035	8.16871
						13.8894	1.49812					13.8894	1.49812								16.5035	16.5035					16.5255	8.16788
						13.9084	1.49603					13.9084	1.49603								16.5255	16.5255					16.5476	8.16707
						13.9274	1.49398					13.9274	1.49398								16.5476	16.5476					16.5696	8.16626
						13.9465	1.49194					13.9465	1.49194								16.5696	16.5696					16.5916	8.16546
						13.9655	1.48994					13.9655	1.48994								16.5916	16.5916					16.6136	8.16468
						13.9845	1.48795					13.9845	1.48795								16.6136	16.6136					16.6356	8.1639
						14.0035	1.486					14.0035	1.486								16.6356	16.6356					16.6577	8.16314
						14.0225	1.48406					14.0225	1.48406								16.6577	16.6577					16.6797	8.16238
						14.0415	1.48216					14.0415	1.48216								16.6797	16.6797					16.7017	8.16163
						14.0606	1.48027					14.0606	1.48027								16.7017	16.7017					16.7237	8.16089
						14.0796	1.47841					14.0796	1.47841								16.7237	16.7237					16.7458	8.16017
						14.0986	1.47658					14.0986	1.47658								16.7458	16.7458					16.7678	8.15945
						14.1176	1.47477					14.1176	1.47477								16.7678	16.7678					16.7898	8.15874
						14.1366	1.47298					14.1366	1.47298								16.7898	16.7898					16.8118	8.15804
						14.1557	1.47121					14.1557	1.47121								16.8118	16.8118					16.8338	8.15735
						14.1747	1.46947					14.1747	1.46947								16.8338	16.8338					16.8559	8.15666
						14.1937	1.46774					14.1937	1.46774								16.8559	16.8559					16.8779	8.15599
						14.2127	1.46604					14.2127	1.46604								16.8779	16.8779					16.8999	8.15533
						14.2317	1.46436					14.2317	1.46436								16.8999	16.8999					16.9219	8.15467
						14.2508	1.46271					14.2508	1.46271								16.9219	16.9219					16.9439	8.15402
						14.2698	1.46107					14.2698	1.46107								16.9439	16.9439					16.966	8.15338
						14.2888	1.45945					14.2888	1.45945								16.966	16.966					16.988	8.15275
						14.3078	1.45786					14.3078	1.45786								16.988	16.988					17.01	8.15213
						14.3268	1.45628					14.3268	1.45628								17.01	17.01					17.032	8.15151
						14.3459	1.45473					14.3459	1.45473								17.032	17.032					17.0541	8.1509
						14.3649	1.45319					14.3649	1.45319								17.0541	17.0541					17.0761	8.1503
						14.3839	1.45168					14.3839	1.45168								17.0761	17.0761					17.0981	8.14971
						14.4029	1.45018					14.4029	1.45018								17.0981	17.0981					17.1201	8.14912
						14.4219	1.4487					14.4219	1.4487								17.1201	17.1201					17.1421	8.14855
						14.4409	1.44724					14.4409	1.44724								17.1421	17.1421					17.1642	8.14798
						14.46	1.4458					14.46	1.4458								17.1642	17.1642					17.1862	8.14741
						14.479	1.44438					14.479	1.44438								17.1862	17.1862					17.2082	8.14686
						14.498	1.44298					14.498	1.44298								17.2082	17.2082					17.2302	8.14631
						14.517	1.44159					14.517	1.44159								17.2302	17.2302					17.2523	8.14577
						14.536	1.44022					14.536	1.44022								17.2523	17.2523					17.2743	8.14523
						14.5551	1.43887					14.5551	1.43887								17.2743	17.2743					17.2963	8.14471
						14.5741	1.43754					14.5741	1.43754								17.2963	17.2963					17.3183	8.14419
						14.5931	1.43622					14.5931	1.43622								17.3183	17.3183					17.3403	8.14367
						14.6121	1.43492					14.6121	1.43492								17.3403	17.3403					17.3624	8.14316
						14.6311	1.43363					14.6311	1.43363								17.3624	17.3624					17.3844	8.14266
						14.6502	1.43237					14.6502	1.43237								17.3844	17.3844					17.4064	8.14217
						14.6692	1.43111					14.6692	1.43111								17.4064	17.4064					17.4284	8.14168
						14.6882	1.42988					14.6882	1.42988								17.4284	17.4284					17.4505	8.1412
						14.7072	1.42866					14.7072	1.42866								17.4505	17.4505					17.4725	8.14072
						14.7262	1.42745					14.7262	1.42745								17.4725	17.4725					17.4945	8.14025
						14.7453	1.42626					14.7453	1.42626								17.4945	17.4945					17.5165	8.13979
						14.7643	1.42509					14.7643	1.42509								17.5165	17.5165					17.5385	8.13933
						14.7833	1.42393					14.7833	1.42393								17.5385	17.5385					17.5606	8.13888
						14.8023	1.42278					14.8023	1.42278								17.5606	17.5606					17.5826	8.13843
						14.8213	1.42165					14.8213	1.42165								17.5826	17.5826					17.6046	8.13799
						14.8403	1.42054					14.8403	1.42054								17.6046	17.6046					17.6266	8.13756
						14.8594	1.41944					14.8594	1.41944								17.6266	17.6266					17.6486	8.13713
						14.8784	1.41835					14.8784	1.41835								17.6486	17.6486					17.6707	8.1367
						14.8974	1.41727					14.8974	1.41727								17.6707	17.6707					17.6927	8.13628
						14.9164	1.41621					14.9164	1.41621								17.6927	17.6927					17.7147	8.13587
						14.9354	1.41517					14.9354	1.41517								17.7147	17.7147					17.7367	8.13546
						14.9544	1.41413					14.9544	1.41413								17.7367	17.7367					17.7588	8.13506
						14.9735	1.41311					14.9735	1.41311								17.7588	17.7588					17.7808	8.13466
						14.9925	1.41211					14.9925	1.41211								17.7808	17.7808					17.8028	8.13427
						15.0115	1.41111					15.0115	1.41111								17.8028	17.8028					17.8248	8.13388
						15.0305	1.41013					15.0305	1.41013								17.8248	17.8248					17.8468	8.1335
						15.0495	1.40916					15.0495	1.40916								17.8468	17.8468					17.8689	8.13312
						15.0686	1.4082					15.0686	1.4082								17.8689	17.8689					17.8909	8.13275
						15.0876	1.40726					15.0876	1.40726								17.8909	17.8909					17.9129	8.13238
						15.1066	1.40632					15.1066	1.40632								17.9129	17.9129					17.9349	8.13202
						15.1256	1.4054					15.1256	1.4054								17.9349	17.9349					17.957	8.13166
						15.1446	1.40449					15.1446	1.40449								17.957	17.957					17.979	8.1313
						15.1637	1.40359					15.1637	1.40359								17.979	17.979					18.001	8.13096
						15.1827	1.4027					15.1827	1.4027								18.001	18.001					18.023	8.13061
						15.2017	1.40183					15.2017	1.40183								18.023	18.023					18.045	8.13027
						15.2207	1.40096					15.2207	1.40096								18.045	18.045					18.0671	8.12993
						15.2397	1.40011					15.2397	1.40011								18.0671	18.0671					18.0891	8.1296
						15.2588	1.39927					15.2588	1.39927								18.0891	18.0891					18.1111	8.12927
						15.2778	1.39844					15.2778	1.39844								18.1111	18.1111					18.1331	8.12895
						15.2968	1.39761					15.2968	1.39761								18.1331	18.1331					18.1552	8.12863
						15.3158	1.3968					15.3158	1.3968								18.1552	18.1552					18.1772	8.12832
						15.3348	1.396					15.3348	1.396								18.1772	18.1772					18.1992	8.128
						15.3538	1.39521					15.3538	1.39521								18.1992	18.1992					18.2212	8.1277
						15.3729	1.39443					15.3729	1.39443								18.2212	18.2212					18.2432	8.12739
						15.3919	1.39366					15.3919	1.39366								18.2432	18.2432					18.2653	8.12709
						15.4109	1.3929					15.4109	1.3929								18.2653	18.2653					18.2873	8.1268
						15.4299	1.39215					15.4299	1.39215								18.2873	18.2873					18.3093	8.12651
						15.4489	1.39141					15.4489	1.39141								18.3093	18.3093					18.3313	8.12622
						15.468	1.39067					15.468	1.39067								18.3313	18.3313					18.3533	8.12593
						15.487	1.38995					15.487	1.38995								18.3533	18.3533					18.3754	8.12565
						15.506	1.38924					15.506	1.38924								18.3754	18.3754					18.3974	8.12538
						15.525	1.38853					15.525	1.38853								18.3974	18.3974					18.4194	8.1251
						15.544	1.38784					15.544	1.38784								18.4194	18.4194					18.4414	8.12483
						15.5631	1.38715					15.5631	1.38715								18.4414	18.4414					18.4635	8.12456
						15.5821	1.38647					15.5821	1.38647								18.4635	18.4635					18.4855	8.1243
						15.6011	1.3858					15.6011	1.3858								18.4855	18.4855					18.5075	8.12404
						15.6201	1.38514					15.6201	1.38514								18.5075	18.5075					18.5295	8.12378
						15.6391	1.38449					15.6391	1.38449								18.5295	18.5295					18.5515	8.12353
						15.6582	1.38384					15.6582	1.38384								18.5515	18.5515					18.5736	8.12328
						15.6772	1.3832					15.6772	1.3832								18.5736	18.5736					18.5956	8.12303
						15.6962	1.38258					15.6962	1.38258								18.5956	18.5956					18.6176	8.12279
						15.7152	1.38196					15.7152	1.38196								18.6176	18.6176					18.6396	8.12255
						15.7342	1.38134					15.7342	1.38134								18.6396	18.6396					18.6617	8.12231
						15.7532	1.38074					15.7532	1.38074								18.6617	18.6617					18.6837	8.12208
						15.7723	1.38014					15.7723	1.38014								18.6837	18.6837					18.7057	8.12185
						15.7913	1.37955					15.7913	1.37955								18.7057	18.7057					18.7277	8.12162
						15.8103	1.37897					15.8103	1.37897								18.7277	18.7277					18.7497	8.12139
						15.8293	1.37839					15.8293	1.37839								18.7497	18.7497					18.7718	8.12117
						15.8483	1.37783					15.8483	1.37783								18.7718	18.7718					18.7938	8.12095
						15.8674	1.37727					15.8674	1.37727								18.7938	18.7938					18.8158	8.12073
						15.8864	1.37671					15.8864	1.37671								18.8158	18.8158					18.8378	8.12052
						15.9054	1.37617					15.9054	1.37617								18.8378	18.8378					18.8599	8.12031
						15.9244	1.37563					15.9244	1.37563								18.8599	18.8599					18.8819	8.1201
						15.9434	1.3751					15.9434	1.3751								18.8819	18.8819					18.9039	8.11989
						15.9625	1.37457					15.9625	1.37457								18.9039	18.9039					18.9259	8.11969
						15.9815	1.37405					15.9815	1.37405								18.9259	18.9259					18.9479	8.11949
						16.0005	1.37354					16.0005	1.37354								18.9479	18.9479					18.97	8.11929
						16.0195	1.37303					16.0195	1.37303								18.97	18.97					18.992	8.11909
						16.0385	1.37253					16.0385	1.37253								18.992	18.992					19.014	8.1189
						16.0576	1.37204					16.0576	1.37204								19.014	19.014					19.036	8.11871
						16.0766	1.37155					16.0766	1.37155								19.036	19.036					19.0581	8.11852
						16.0956	1.37107					16.0956	1.37107								19.0581	19.0581					19.0801	8.11833
						16.1146	1.3706					16.1146	1.3706								19.0801	19.0801					19.1021	8.11815
						16.1336	1.37013					16.1336	1.37013								19.1021	19.1021					19.1241	8.11797
						16.1527	1.36967					16.1527	1.36967								19.1241	19.1241					19.1461	8.11779
						16.1717	1.36921					16.1717	1.36921								19.1461	19.1461					19.1682	8.11761
						16.1907	1.36876					16.1907	1.36876								19.1682	19.1682					19.1902	8.11744
						16.2097	1.36831					16.2097	1.36831								19.1902	19.1902					19.2122	8.11727
						16.2287	1.36787					16.2287	1.36787								19.2122	19.2122					19.2342	8.1171
						16.2477	1.36744					16.2477	1.36744								19.2342	19.2342					19.2563	8.11693
						16.2668	1.36701					16.2668	1.36701								19.2563	19.2563					19.2783	8.11676
						16.2858	1.36659					16.2858	1.36659								19.2783	19.2783					19.3003	8.1166
						16.3048	1.36617					16.3048	1.36617								19.3003	19.3003					19.3223	8.11644
						16.3238	1.36576					16.3238	1.36576								19.3223	19.3223					19.3443	8.11628
						16.3428	1.36535					16.3428	1.36535								19.3443	19.3443					19.3664	8.11612
						16.3619	1.36495					16.3619	1.36495								19.3664	19.3664					19.3884	8.11596
						16.3809	1.36455					16.3809	1.36455								19.3884	19.3884					19.4104	8.11581
						16.3999	1.36416					16.3999	1.36416								19.4104	19.4104					19.4324	8.11566
						16.4189	1.36377					16.4189	1.36377								19.4324	19.4324					19.4545	8.11551
						16.4379	1.36339					16.4379	1.36339								19.4545	19.4545					19.4765	8.11536
						16.457	1.36301					16.457	1.36301								19.4765	19.4765					19.4985	8.11522
						16.476	1.36264					16.476	1.36264								19.4985	19.4985					19.5205	8.11507
						16.495	1.36227					16.495	1.36227								19.5205	19.5205					19.5425	8.11493
						16.514	1.36191					16.514	1.36191								19.5425	19.5425					19.5646	8.11479
						16.533	1.36155					16.533	1.36155								19.5646	19.5646					19.5866	8.11465
						16.5521	1.3612					16.5521	1.3612								19.5866	19.5866					19.6086	8.11452
						16.5711	1.36085					16.5711	1.36085								19.6086	19.6086					19.6306	8.11438
						16.5901	1.3605					16.5901	1.3605								19.6306	19.6306					19.6527	8.11425
						16.6091	1.36016					16.6091	1.36016								19.6527	19.6527					19.6747	8.11412
						16.6281	1.35983					16.6281	1.35983								19.6747	19.6747					19.6967	8.11399
						16.6471	1.35949					16.6471	1.35949								19.6967	19.6967					19.7187	8.11386
						16.6662	1.35917					16.6662	1.35917								19.7187	19.7187					19.7407	8.11373
						16.6852	1.35884					16.6852	1.35884								19.7407	19.7407					19.7628	8.11361
						16.7042	1.35852					16.7042	1.35852								19.7628	19.7628					19.7848	8.11348
						16.7232	1.35821					16.7232	1.35821								19.7848	19.7848					19.8068	8.11336
						16.7422	1.3579					16.7422	1.3579								19.8068	19.8068					19.8288	8.11324
						16.7613	1.35759					16.7613	1.35759								19.8288	19.8288					19.8509	8.11312
						16.7803	1.35729					16.7803	1.35729								19.8509	19.8509					19.8729	8.11301
						16.7993	1.35699					16.7993	1.35699								19.8729	19.8729					19.8949	8.11289
						16.8183	1.35669					16.8183	1.35669								19.8949	19.8949					19.9169	8.11278
						16.8373	1.3564					16.8373	1.3564								19.9169	19.9169					19.9389	8.11266
						16.8564	1.35611					16.8564	1.35611								19.9389	19.9389					19.961	8.11255
						16.8754	1.35582					16.8754	1.35582								19.961	19.961					19.983	8.11244
						16.8944	1.35554					16.8944	1.35554								19.983	19.983					20.005	8.11233
						16.9134	1.35527					16.9134	1.35527								20.005	20.005					20.027	8.11223
						16.9324	1.35499					16.9324	1.35499								20.027	20.027					20.0491	8.11212
						16.9515	1.35472					16.9515	1.35472								20.0491	20.0491					20.0711	8.11202
						16.9705	1.35445					16.9705	1.35445								20.0711	20.0711					20.0931	8.11191
						16.9895	1.35419					16.9895	1.35419								20.0931	20.0931					20.1151	8.11181
						17.0085	1.35393					17.0085	1.35393								20.1151	20.1151					20.1371	8.11171
						17.0275	1.35367					17.0275	1.35367								20.1371	20.1371					20.1592	8.11161
						17.0465	1.35342					17.0465	1.35342								20.1592	20.1592					20.1812	8.11152
						17.0656	1.35317					17.0656	1.35317								20.1812	20.1812					20.2032	8.11142
						17.0846	1.35292					17.0846	1.35292								20.2032	20.2032					20.2252	8.11132
						17.1036	1.35267					17.1036	1.35267								20.2252	20.2252					20.2473	8.11123
						17.1226	1.35243					17.1226	1.35243								20.2473	20.2473					20.2693	8.11114
						17.1416	1.3522					17.1416	1.3522								20.2693	20.2693					20.2913	8.11105
						17.1607	1.35196					17.1607	1.35196								20.2913	20.2913					20.3133	8.11095
						17.1797	1.35173					17.1797	1.35173								20.3133	20.3133					20.3353	8.11087
						17.1987	1.3515					17.1987	1.3515								20.3353	20.3353					20.3574	8.11078
						17.2177	1.35127					17.2177	1.35127								20.3574	20.3574					20.3794	8.11069
						17.2367	1.35105					17.2367	1.35105								20.3794	20.3794					20.4014	8.1106
						17.2558	1.35083					17.2558	1.35083								20.4014	20.4014					20.4234	8.11052
						17.2748	1.35061					17.2748	1.35061								20.4234	20.4234					20.4455	8.11044
						17.2938	1.35039					17.2938	1.35039								20.4455	20.4455					20.4675	8.11035
						17.3128	1.35018					17.3128	1.35018								20.4675	20.4675					20.4895	8.11027
						17.3318	1.34997					17.3318	1.34997								20.4895	20.4895					20.5115	8.11019
						17.3509	1.34977					17.3509	1.34977								20.5115	20.5115					20.5335	8.11011
						17.3699	1.34956					17.3699	1.34956								20.5335	20.5335					20.5556	8.11003
						17.3889	1.34936					17.3889	1.34936								20.5556	20.5556					20.5776	8.10995
						17.4079	1.34916					17.4079	1.34916								20.5776	20.5776					20.5996	8.10988
						17.4269	1.34896					17.4269	1.34896								20.5996	20.5996					20.6216	8.1098
						17.4459	1.34877					17.4459	1.34877								20.6216	20.6216					20.6436	8.10973
						17.465	1.34858					17.465	1.34858								20.6436	20.6436					20.6657	8.10965
						17.484	1.34839					17.484	1.34839								20.6657	20.6657					20.6877	8.10958
						17.503	1.3482					17.503	1.3482								20.6877	20.6877					20.7097	8.10951
						17.522	1.34802					17.522	1.34802								20.7097	20.7097					20.7317	8.10944
						17.541	1.34783					17.541	1.34783								20.7317	20.7317					20.7538	8.10937
						17.5601	1.34765					17.5601	1.34765								20.7538	20.7538					20.7758	8.1093
						17.5791	1.34748					17.5791	1.34748								20.7758	20.7758					20.7978	8.10923
						17.5981	1.3473					17.5981	1.3473								20.7978	20.7978					20.8198	8.10916
						17.6171	1.34713					17.6171	1.34713								20.8198	20.8198					20.8418	8.1091
						17.6361	1.34696					17.6361	1.34696								20.8418	20.8418					20.8639	8.10903
						17.6552	1.34679					17.6552	1.34679								20.8639	20.8639					20.8859	8.10897
						17.6742	1.34662					17.6742	1.34662								20.8859	20.8859					20.9079	8.1089
						17.6932	1.34646					17.6932	1.34646								20.9079	20.9079					20.9299	8.10884
						17.7122	1.34629					17.7122	1.34629								20.9299	20.9299					20.952	8.10878
						17.7312	1.34613					17.7312	1.34613								20.952	20.952					20.974	8.10872
						17.7503	1.34598					17.7503	1.34598								20.974	20.974					20.996	8.10866
						17.7693	1.34582					17.7693	1.34582								20.996	20.996					21.018	8.1086
						17.7883	1.34566					17.7883	1.34566								21.018	21.018					21.04	8.10854
						17.8073	1.34551					17.8073	1.34551								21.04	21.04					21.0621	8.10848
						17.8263	1.34536					17.8263	1.34536								21.0621	21.0621					21.0841	8.10842
						17.8453	1.34521					17.8453	1.34521								21.0841	21.0841					21.1061	8.10836
						17.8644	1.34507					17.8644	1.34507								21.1061	21.1061					21.1281	8.10831
						17.8834	1.34492					17.8834	1.34492								21.1281	21.1281					21.1502	8.10825
						17.9024	1.34478					17.9024	1.34478								21.1502	21.1502					21.1722	8.1082
						17.9214	1.34464					17.9214	1.34464								21.1722	21.1722					21.1942	8.10814
						17.9404	1.3445					17.9404	1.3445								21.1942	21.1942					21.2162	8.10809
						17.9595	1.34436					17.9595	1.34436								21.2162	21.2162					21.2382	8.10804
						17.9785	1.34422					17.9785	1.34422								21.2382	21.2382					21.2603	8.10798
						17.9975	1.34409					17.9975	1.34409								21.2603	21.2603					21.2823	8.10793
						18.0165	1.34396					18.0165	1.34396								21.2823	21.2823					21.3043	8.10788
						18.0355	1.34383					18.0355	1.34383								21.3043	21.3043					21.3263	8.10783
						18.0545	1.3437					18.0545	1.3437								21.3263	21.3263					21.3483	8.10778
						18.0736	1.34357					18.0736	1.34357								21.3483	21.3483					21.3704	8.10773
						18.0926	1.34344					18.0926	1.34344								21.3704	21.3704					21.3924	8.10769
						18.1116	1.34332					18.1116	1.34332								21.3924	21.3924					21.4144	8.10764
						18.1306	1.3432					18.1306	1.3432								21.4144	21.4144					21.4364	8.10759
						18.1497	1.34308					18.1497	1.34308								21.4364	21.4364					21.4585	8.10755
						18.1687	1.34296					18.1687	1.34296								21.4585	21.4585					21.4805	8.1075
						18.1877	1.34284					18.1877	1.34284								21.4805	21.4805					21.5025	8.10745
						18.2067	1.34272					18.2067	1.34272								21.5025	21.5025					21.5245	8.10741
						18.2257	1.34261					18.2257	1.34261								21.5245	21.5245					21.5465	8.10737
						18.2447	1.34249					18.2447	1.34249								21.5465	21.5465					21.5686	8.10732
						18.2638	1.34238					18.2638	1.34238								21.5686	21.5686					21.5906	8.10728
						18.2828	1.34227					18.2828	1.34227								21.5906	21.5906					21.6126	8.10724
						18.3018	1.34216					18.3018	1.34216								21.6126	21.6126					21.6346	8.1072
						18.3208	1.34205					18.3208	1.34205								21.6346	21.6346					21.6567	8.10715
						18.3398	1.34195					18.3398	1.34195								21.6567	21.6567					21.6787	8.10711
						18.3589	1.34184					18.3589	1.34184								21.6787	21.6787					21.7007	8.10707
						18.3779	1.34174					18.3779	1.34174								21.7007	21.7007					21.7227	8.10703
						18.3969	1.34163					18.3969	1.34163								21.7227	21.7227					21.7447	8.10699
						18.4159	1.34153					18.4159	1.34153								21.7447	21.7447					21.7668	8.10696
						18.4349	1.34143					18.4349	1.34143								21.7668	21.7668					21.7888	8.10692
						18.4539	1.34133					18.4539	1.34133								21.7888	21.7888					21.8108	8.10688
						18.473	1.34124					18.473	1.34124								21.8108	21.8108					21.8328	8.10684
						18.492	1.34114					18.492	1.34114								21.8328	21.8328					21.8548	8.10681
						18.511	1.34105					18.511	1.34105								21.8548	21.8548					21.8769	8.10677
						18.53	1.34095					18.53	1.34095								21.8769	21.8769					21.8989	8.10673
						18.5491	1.34086					18.5491	1.34086								21.8989	21.8989					21.9209	8.1067
						18.5681	1.34077					18.5681	1.34077								21.9209	21.9209					21.9429	8.10666
						18.5871	1.34068					18.5871	1.34068								21.9429	21.9429					21.965	8.10663
						18.6061	1.34059					18.6061	1.34059								21.965	21.965					21.987	8.10659
						18.6251	1.3405					18.6251	1.3405								21.987	21.987					22.009	8.10656
						18.6441	1.34041					18.6441	1.34041								22.009	22.009					22.031	8.10653
						18.6632	1.34033					18.6632	1.34033								22.031	22.031					22.053	8.10649
						18.6822	1.34024					18.6822	1.34024								22.053	22.053					22.0751	8.10646
						18.7012	1.34016					18.7012	1.34016								22.0751	22.0751					22.0971	8.10643
						18.7202	1.34008					18.7202	1.34008								22.0971	22.0971					22.1191	8.1064
						18.7392	1.33999					18.7392	1.33999								22.1191	22.1191					22.1411	8.10637
						18.7583	1.33991					18.7583	1.33991								22.1411	22.1411					22.1632	8.10634
						18.7773	1.33983					18.7773	1.33983								22.1632	22.1632					22.1852	8.10631
						18.7963	1.33976					18.7963	1.33976								22.1852	22.1852					22.2072	8.10628
						18.8153	1.33968					18.8153	1.33968								22.2072	22.2072					22.2292	8.10625
						18.8343	1.3396					18.8343	1.3396								22.2292	22.2292					22.2512	8.10622
						18.8533	1.33953					18.8533	1.33953								22.2512	22.2512					22.2733	8.10619
						18.8724	1.33945					18.8724	1.33945								22.2733	22.2733					22.2953	8.10616
						18.8914	1.33938					18.8914	1.33938								22.2953	22.2953					22.3173	8.10613
						18.9104	1.33931					18.9104	1.33931								22.3173	22.3173					22.3393	8.10611
						18.9294	1.33923					18.9294	1.33923								22.3393	22.3393					22.3614	8.10608
						18.9485	1.33916					18.9485	1.33916								22.3614	22.3614					22.3834	8.10605
						18.9675	1.33909					18.9675	1.33909								22.3834	22.3834					22.4054	8.10602
						18.9865	1.33902					18.9865	1.33902								22.4054	22.4054					22.4274	8.106
						19.0055	1.33896					19.0055	1.33896								22.4274	22.4274					22.4494	8.10597
						19.0245	1.33889					19.0245	1.33889								22.4494	22.4494					22.4715	8.10595
						19.0435	1.33882					19.0435	1.33882								22.4715	22.4715					22.4935	8.10592
						19.0626	1.33876					19.0626	1.33876								22.4935	22.4935					22.5155	8.1059
						19.0816	1.33869					19.0816	1.33869								22.5155	22.5155					22.5375	8.10587
						19.1006	1.33863					19.1006	1.33863								22.5375	22.5375					22.5596	8.10585
						19.1196	1.33856					19.1196	1.33856								22.5596	22.5596					22.5816	8.10582
						19.1386	1.3385					19.1386	1.3385								22.5816	22.5816					22.6036	8.1058
						19.1577	1.33844					19.1577	1.33844								22.6036	22.6036					22.6256	8.10578
						19.1767	1.33838					19.1767	1.33838								22.6256	22.6256					22.6476	8.10575
						19.1957	1.33832					19.1957	1.33832								22.6476	22.6476					22.6697	8.10573
						19.2147	1.33826					19.2147	1.33826								22.6697	22.6697					22.6917	8.10571
						19.2337	1.3382					19.2337	1.3382								22.6917	22.6917					22.7137	8.10569
						19.2527	1.33814					19.2527	1.33814								22.7137	22.7137					22.7357	8.10566
						19.2718	1.33809					19.2718	1.33809								22.7357	22.7357					22.7578	8.10564
						19.2908	1.33803					19.2908	1.33803								22.7578	22.7578					22.7798	8.10562
						19.3098	1.33797					19.3098	1.33797								22.7798	22.7798					22.8018	8.1056
						19.3288	1.33792					19.3288	1.33792								22.8018	22.8018					22.8238	8.10558
						19.3479	1.33786					19.3479	1.33786								22.8238	22.8238					22.8458	8.10556
						19.3669	1.33781					19.3669	1.33781								22.8458	22.8458					22.8679	8.10554
						19.3859	1.33776					19.3859	1.33776								22.8679	22.8679					22.8899	8.10552
						19.4049	1.33771					19.4049	1.33771								22.8899	22.8899					22.9119	8.1055
						19.4239	1.33765					19.4239	1.33765								22.9119	22.9119					22.9339	8.10548
						19.4429	1.3376					19.4429	1.3376								22.9339	22.9339					22.956	8.10546
						19.462	1.33755					19.462	1.33755								22.956	22.956					22.978	8.10544
						19.481	1.3375					19.481	1.3375								22.978	22.978					23	8.10542
						19.5	1.33746					19.5	1.33746								23	23

## Sheet: 3f
										inset			inset
	T3			T3			T3			T3			T3
	t1 closed time (ms)	t2 closed time (ms)		bin width (ms)	counts		independent variable	expdec fit counts		bin width (ms)	counts		independent variable	expdec fit counts
#1	14.151	155.639		233.333	1854		233.333	1854		233.333	1854		233.333	1854
#2	18.0203	226.473		700	114		239.873	1769.37		700	114		239.873	1769.37
#3	143.079	719.884		1166.67	28		246.413	1688.8		1166.67	28		246.413	1688.8
#4	86.6979	52.5051		1633.33	13		252.953	1612.09		1633.33	13		252.953	1612.09
#5	13.6096	548.444		2100	3		259.493	1539.06		2100	3		259.493	1539.06
n	5	5		2566.67	1		266.033	1469.52		2566.67	1		266.033	1469.52
mean	55.1116	340.589		3033.33	1		272.573	1403.31		3033.33	1		272.573	1403.31
				3500	0		279.112	1340.27		3500	0		279.112	1340.27
				3966.67	0		285.652	1280.23		3966.67	0		285.652	1280.23
				4433.33	1		292.192	1223.06		4433.33	1		292.192	1223.06
				4900	0		298.732	1168.62		4900	0		298.732	1168.62
				5366.67	0		305.272	1116.77		5366.67	0		305.272	1116.77
				5833.33	0		311.812	1067.38		5833.33	0		311.812	1067.38
				6300	0		318.352	1020.34		6300	0		318.352	1020.34
				6766.67	1		324.892	975.541		6766.67	1		324.892	975.541
							331.431	932.864					331.431	932.864
							337.971	892.209					337.971	892.209
							344.511	853.479					344.511	853.479
							351.051	816.58					351.051	816.58
							357.591	781.423					357.591	781.423
							364.131	747.925					364.131	747.925
							370.671	716.004					370.671	716.004
							377.211	685.585					377.211	685.585
							383.75	656.595					383.75	656.595
							390.29	628.965					390.29	628.965
							390.29	602.629					396.83	602.629
							403.37	577.525					403.37	577.525
							409.91	553.592					409.91	553.592
							416.45	530.776					416.45	530.776
							422.99	509.021					422.99	509.021
							429.53	488.277					429.53	488.277
							436.069	468.494					436.069	468.494
							442.609	449.627					442.609	449.627
							449.149	431.631					449.149	431.631
							455.689	414.465					455.689	414.465
							462.229	398.088					462.229	398.088
							468.769	382.463					468.769	382.463
							475.309	367.554					475.309	367.554
							481.849	353.326					481.849	353.326
							488.388	339.746					488.388	339.746
							494.928	326.783					494.928	326.783
							501.468	314.409					501.468	314.409
							508.008	302.594					508.008	302.594
							514.548	291.312					514.548	291.312
							521.088	280.537					521.088	280.537
							527.628	270.245					527.628	270.245
							534.168	260.414					534.168	260.414
							540.707	251.02					540.707	251.02
							547.247	242.044					547.247	242.044
							553.787	233.466					553.787	233.466
							560.327	225.266					560.327	225.266
							566.867	217.426					566.867	217.426
							573.407	209.93					573.407	209.93
							579.947	202.761					579.947	202.761
							586.486	195.904					586.486	195.904
							593.026	189.343					593.026	189.343
							599.566	183.066					599.566	183.066
							606.106	177.058					606.106	177.058
							612.646	171.306					612.646	171.306
							619.186	165.8					619.186	165.8
							625.726	160.527					625.726	160.527
							632.266	155.476					632.266	155.476
							638.805	150.637					638.805	150.637
							645.345	146					645.345	146
							651.885	141.555					651.885	141.555
							658.425	137.294					658.425	137.294
							664.965	133.208					664.965	133.208
							671.505	129.289					671.505	129.289
							678.045	125.529					678.045	125.529
							684.585	121.921					684.585	121.921
							691.124	118.458					691.124	118.458
							697.664	115.132					697.664	115.132
							704.204	111.939					704.204	111.939
							710.744	108.87					710.744	108.87
							717.284	105.922					717.284	105.922
							723.824	103.089					723.824	103.089
							730.364	100.364					730.364	100.364
							736.904	97.744					736.904	97.744
							743.443	95.2232					743.443	95.2232
							749.983	92.7975					749.983	92.7975
							756.523	90.4625					756.523	90.4625
							763.063	88.2141					763.063	88.2141
							769.603	86.0484					769.603	86.0484
							776.143	83.9618					776.143	83.9618
							782.683	81.9506					782.683	81.9506
							789.223	80.0117					789.223	80.0117
							795.762	78.1416					795.762	78.1416
							802.302	76.3375					802.302	76.3375
							808.842	74.5964					808.842	74.5964
							815.382	72.9156					815.382	72.9156
							821.922	71.2923					821.922	71.2923
							828.462	69.7242					828.462	69.7242
							835.002	68.2087					835.002	68.2087
							841.542	66.7437					841.542	66.7437
							848.081	65.327					848.081	65.327
							854.621	63.9565					854.621	63.9565
							861.161	62.6302					861.161	62.6302
							867.701	61.3462					867.701	61.3462
							874.241	60.1028					874.241	60.1028
							880.781	58.8983					880.781	58.8983
							887.321	57.731					887.321	57.731
							893.861	56.5994					893.861	56.5994
							900.4	55.5021					900.4	55.5021
							906.94	54.4375					906.94	54.4375
							913.48	53.4044					913.48	53.4044
							920.02	52.4014					920.02	52.4014
							926.56	51.4275					926.56	51.4275
							933.1	50.4813					933.1	50.4813
							939.64	49.5618					939.64	49.5618
							946.18	48.6679					946.18	48.6679
							952.719	47.7987					952.719	47.7987
							959.259	46.9531					959.259	46.9531
							965.799	46.1302					965.799	46.1302
							972.339	45.3292					972.339	45.3292
							978.879	44.5492					978.879	44.5492
							985.419	43.7895					985.419	43.7895
							991.959	43.0491					991.959	43.0491
							998.499	42.3275					998.499	42.3275
							1005.04	41.624					1005.04	41.624
							1011.58	40.9377					1011.58	40.9377
							1018.12	40.2682					1018.12	40.2682
							1024.66	39.6149					1024.66	39.6149
							1031.2	38.977					1031.2	38.977
							1037.74	38.3542					1037.74	38.3542
							1044.28	37.7458					1044.28	37.7458
							1050.82	37.1513					1050.82	37.1513
							1057.36	36.5703					1057.36	36.5703
							1063.9	36.0023					1063.9	36.0023
							1070.44	35.4469					1070.44	35.4469
							1076.98	34.9036					1076.98	34.9036
							1083.52	34.3721					1083.52	34.3721
							1090.06	33.8518					1090.06	33.8518
							1096.6	33.3426					1096.6	33.3426
							1103.14	32.8439					1103.14	32.8439
							1109.68	32.3556					1109.68	32.3556
							1116.22	31.8771					1116.22	31.8771
							1122.76	31.4083					1122.76	31.4083
							1129.3	30.9489					1129.3	30.9489
							1135.84	30.4985					1135.84	30.4985
							1142.38	30.0569					1142.38	30.0569
							1148.92	29.6238					1148.92	29.6238
							1155.46	29.1989					1155.46	29.1989
							1162	28.7821					1162	28.7821
							1168.54	28.3731					1168.54	28.3731
							1175.08	27.9716					1175.08	27.9716
							1181.61	27.5775					1181.61	27.5775
							1188.15	27.1905					1188.15	27.1905
							1194.69	26.8104					1194.69	26.8104
							1201.23	26.4371					1201.23	26.4371
							1207.77	26.0704					1207.77	26.0704
							1214.31	25.7101					1214.31	25.7101
							1220.85	25.356					1220.85	25.356
							1227.39	25.008					1227.39	25.008
							1233.93	24.6659					1233.93	24.6659
							1240.47	24.3296					1240.47	24.3296
							1247.01	23.9988					1247.01	23.9988
							1253.55	23.6736					1253.55	23.6736
							1260.09	23.3536					1260.09	23.3536
							1266.63	23.0389					1266.63	23.0389
							1273.17	22.7294					1273.17	22.7294
							1279.71	22.4247					1279.71	22.4247
							1286.25	22.1249					1286.25	22.1249
							1292.79	21.8299					1292.79	21.8299
							1299.33	21.5395					1299.33	21.5395
							1305.87	21.2536					1305.87	21.2536
							1312.41	20.9721					1312.41	20.9721
							1318.95	20.695					1318.95	20.695
							1325.49	20.4221					1325.49	20.4221
							1332.03	20.1534					1332.03	20.1534
							1338.57	19.8887					1338.57	19.8887
							1345.11	19.628					1345.11	19.628
							1351.65	19.3712					1351.65	19.3712
							1358.19	19.1182					1358.19	19.1182
							1364.73	18.869					1364.73	18.869
							1371.27	18.6234					1371.27	18.6234
							1377.81	18.3814					1377.81	18.3814
							1384.35	18.1429					1384.35	18.1429
							1390.89	17.9079					1390.89	17.9079
							1397.43	17.6762					1397.43	17.6762
							1403.97	17.4479					1403.97	17.4479
							1410.51	17.2228					1410.51	17.2228
							1417.05	17.0009					1417.05	17.0009
							1423.59	16.7822					1423.59	16.7822
							1430.13	16.5665					1430.13	16.5665
							1436.67	16.3539					1436.67	16.3539
							1443.21	16.1442					1443.21	16.1442
							1449.75	15.9375					1449.75	15.9375
							1456.29	15.7336					1456.29	15.7336
							1462.83	15.5326					1462.83	15.5326
							1469.37	15.3343					1469.37	15.3343
							1475.91	15.1387					1475.91	15.1387
							1482.45	14.9459					1482.45	14.9459
							1488.99	14.7556					1488.99	14.7556
							1495.53	14.568					1495.53	14.568
							1502.07	14.3828					1502.07	14.3828
							1508.61	14.2002					1508.61	14.2002
							1515.15	14.0201					1515.15	14.0201
							1521.69	13.8424					1521.69	13.8424
							1528.23	13.667					1528.23	13.667
							1534.77	13.4941					1534.77	13.4941
							1541.31	13.3234					1541.31	13.3234
							1547.85	13.155					1547.85	13.155
							1554.39	12.9888					1554.39	12.9888
							1560.93	12.8249					1560.93	12.8249
							1567.47	12.6631					1567.47	12.6631
							1574.01	12.5034					1574.01	12.5034
							1580.55	12.3459					1580.55	12.3459
							1587.09	12.1904					1587.09	12.1904
							1593.63	12.037					1593.63	12.037
							1600.17	11.8856					1600.17	11.8856
							1606.71	11.7362					1606.71	11.7362
							1613.25	11.5887					1613.25	11.5887
							1619.79	11.4431					1619.79	11.4431
							1626.33	11.2995					1626.33	11.2995
							1632.87	11.1577					1632.87	11.1577
							1639.41	11.0177					1639.41	11.0177
							1645.95	10.8796					1645.95	10.8796
							1652.49	10.7433					1652.49	10.7433
							1659.03	10.6087					1659.03	10.6087
							1665.57	10.4759					1665.57	10.4759
							1672.11	10.3448					1672.11	10.3448
							1678.65	10.2153					1678.65	10.2153
							1685.19	10.0876					1685.19	10.0876
							1691.73	9.96145					1691.73	9.96145
							1698.26	9.83696					1698.26	9.83696
							1704.8	9.71406					1704.8	9.71406
							1711.34	9.59274					1711.34	9.59274
							1717.88	9.47298					1717.88	9.47298
							1724.42	9.35475					1724.42	9.35475
							1730.96	9.23803					1730.96	9.23803
							1737.5	9.1228					1737.5	9.1228
							1744.04	9.00905					1744.04	9.00905
							1750.58	8.89675					1750.58	8.89675
							1757.12	8.78588					1757.12	8.78588
							1763.66	8.67642					1763.66	8.67642
							1770.2	8.56836					1770.2	8.56836
							1776.74	8.46167					1776.74	8.46167
							1783.28	8.35634					1783.28	8.35634
							1789.82	8.25235					1789.82	8.25235
							1796.36	8.14968					1796.36	8.14968
							1802.9	8.04831					1802.9	8.04831
							1809.44	7.94823					1809.44	7.94823
							1815.98	7.84942					1815.98	7.84942
							1822.52	7.75186					1822.52	7.75186
							1829.06	7.65553					1829.06	7.65553
							1835.6	7.56043					1835.6	7.56043
							1842.14	7.46653					1842.14	7.46653
							1848.68	7.37382					1848.68	7.37382
							1855.22	7.28228					1855.22	7.28228
							1861.76	7.1919					1861.76	7.1919
							1868.3	7.10265					1868.3	7.10265
							1874.84	7.01454					1874.84	7.01454
							1881.38	6.92754					1881.38	6.92754
							1887.92	6.84164					1887.92	6.84164
							1894.46	6.75682					1894.46	6.75682
							1901	6.67307					1901	6.67307
							1907.54	6.59037					1907.54	6.59037
							1914.08	6.50872					1914.08	6.50872
							1920.62	6.4281					1920.62	6.4281
							1927.16	6.34849					1927.16	6.34849
							1933.7	6.26989					1933.7	6.26989
							1940.24	6.19228					1940.24	6.19228
							1946.78	6.11564					1946.78	6.11564
							1953.32	6.03996					1953.32	6.03996
							1959.86	5.96524					1959.86	5.96524
							1966.4	5.89146					1966.4	5.89146
							1972.94	5.81861					1972.94	5.81861
							1979.48	5.74667					1979.48	5.74667
							1986.02	5.67564					1986.02	5.67564
							1992.56	5.60549					1992.56	5.60549
							1999.1	5.53624					1999.1	5.53624
							2005.64	5.46785					2005.64	5.46785
							2012.18	5.40031					2012.18	5.40031
							2018.72	5.33363					2018.72	5.33363
							2025.26	5.26779					2025.26	5.26779
							2031.8	5.20277					2031.8	5.20277
							2038.34	5.13857					2038.34	5.13857
							2044.88	5.07517					2044.88	5.07517
							2051.42	5.01257					2051.42	5.01257
							2057.96	4.95075					2057.96	4.95075
							2064.5	4.88971					2064.5	4.88971
							2071.04	4.82944					2071.04	4.82944
							2077.58	4.76992					2077.58	4.76992
							2084.12	4.71114					2084.12	4.71114
							2090.66	4.65311					2090.66	4.65311
							2097.2	4.5958					2097.2	4.5958
							2103.74	4.53921					2103.74	4.53921
							2110.28	4.48333					2110.28	4.48333
							2116.82	4.42815					2116.82	4.42815
							2123.36	4.37366					2123.36	4.37366
							2129.9	4.31986					2129.9	4.31986
							2136.44	4.26672					2136.44	4.26672
							2142.98	4.21426					2142.98	4.21426
							2149.52	4.16245					2149.52	4.16245
							2156.06	4.11129					2156.06	4.11129
							2162.6	4.06077					2162.6	4.06077
							2169.14	4.01088					2169.14	4.01088
							2175.68	3.96162					2175.68	3.96162
							2182.22	3.91298					2182.22	3.91298
							2188.76	3.86494					2188.76	3.86494
							2195.3	3.81751					2195.3	3.81751
							2201.84	3.77067					2201.84	3.77067
							2208.38	3.72442					2208.38	3.72442
							2214.91	3.67874					2214.91	3.67874
							2221.45	3.63364					2221.45	3.63364
							2227.99	3.5891					2227.99	3.5891
							2234.53	3.54512					2234.53	3.54512
							2241.07	3.50169					2241.07	3.50169
							2247.61	3.45881					2247.61	3.45881
							2254.15	3.41646					2254.15	3.41646
							2260.69	3.37464					2260.69	3.37464
							2267.23	3.33334					2267.23	3.33334
							2273.77	3.29256					2273.77	3.29256
							2280.31	3.25229					2280.31	3.25229
							2286.85	3.21253					2286.85	3.21253
							2293.39	3.17326					2293.39	3.17326
							2299.93	3.13448					2299.93	3.13448
							2306.47	3.09619					2306.47	3.09619
							2313.01	3.05838					2313.01	3.05838
							2319.55	3.02104					2319.55	3.02104
							2326.09	2.98417					2326.09	2.98417
							2332.63	2.94776					2332.63	2.94776
							2339.17	2.9118					2339.17	2.9118
							2345.71	2.8763					2345.71	2.8763
							2352.25	2.84124					2352.25	2.84124
							2358.79	2.80661					2358.79	2.80661
							2365.33	2.77242					2365.33	2.77242
							2371.87	2.73866					2371.87	2.73866
							2378.41	2.70532					2378.41	2.70532
							2384.95	2.6724					2384.95	2.6724
							2391.49	2.63989					2391.49	2.63989
							2398.03	2.60779					2398.03	2.60779
							2404.57	2.57608					2404.57	2.57608
							2411.11	2.54478					2411.11	2.54478
							2417.65	2.51386					2417.65	2.51386
							2424.19	2.48334					2424.19	2.48334
							2430.73	2.45319					2430.73	2.45319
							2437.27	2.42342					2437.27	2.42342
							2443.81	2.39402					2443.81	2.39402
							2450.35	2.36499					2450.35	2.36499
							2456.89	2.33633					2456.89	2.33633
							2463.43	2.30802					2463.43	2.30802
							2469.97	2.28007					2469.97	2.28007
							2476.51	2.25246					2476.51	2.25246
							2483.05	2.2252					2483.05	2.2252
							2489.59	2.19829					2489.59	2.19829
							2496.13	2.1717					2496.13	2.1717
							2502.67	2.14546					2502.67	2.14546
							2509.21	2.11953					2509.21	2.11953
							2515.75	2.09394					2515.75	2.09394
							2522.29	2.06866					2522.29	2.06866
							2528.83	2.0437					2528.83	2.0437
							2535.37	2.01905					2535.37	2.01905
							2541.91	1.99471					2541.91	1.99471
							2548.45	1.97068					2548.45	1.97068
							2554.99	1.94694					2554.99	1.94694
							2561.53	1.9235					2561.53	1.9235
							2568.07	1.90036					2568.07	1.90036
							2574.61	1.8775					2574.61	1.8775
							2581.15	1.85493					2581.15	1.85493
							2587.69	1.83264					2587.69	1.83264
							2594.23	1.81063					2594.23	1.81063
							2600.77	1.7889					2600.77	1.7889
							2607.31	1.76744					2607.31	1.76744
							2613.85	1.74624					2613.85	1.74624
							2620.39	1.72531					2620.39	1.72531
							2626.93	1.70464					2626.93	1.70464
							2633.47	1.68423					2633.47	1.68423
							2640.01	1.66408					2640.01	1.66408
							2646.55	1.64418					2646.55	1.64418
							2653.09	1.62453					2653.09	1.62453
							2659.63	1.60512					2659.63	1.60512
							2666.17	1.58595					2666.17	1.58595
							2672.71	1.56703					2672.71	1.56703
							2679.25	1.54834					2679.25	1.54834
							2685.79	1.52988					2685.79	1.52988
							2692.33	1.51166					2692.33	1.51166
							2698.87	1.49366					2698.87	1.49366
							2705.41	1.47589					2705.41	1.47589
							2711.95	1.45834					2711.95	1.45834
							2718.49	1.44101					2718.49	1.44101
							2725.03	1.4239					2725.03	1.4239
							2731.56	1.407					2731.56	1.407
							2738.1	1.39031					2738.1	1.39031
							2744.64	1.37383					2744.64	1.37383
							2751.18	1.35756					2751.18	1.35756
							2757.72	1.34149					2757.72	1.34149
							2764.26	1.32562					2764.26	1.32562
							2770.8	1.30995					2770.8	1.30995
							2777.34	1.29448					2777.34	1.29448
							2783.88	1.27919					2783.88	1.27919
							2790.42	1.2641					2790.42	1.2641
							2796.96	1.2492					2796.96	1.2492
							2803.5	1.23449					2803.5	1.23449
							2810.04	1.21996					2810.04	1.21996
							2816.58	1.20561					2816.58	1.20561
							2823.12	1.19144					2823.12	1.19144
							2829.66	1.17744					2829.66	1.17744
							2836.2	1.16363					2836.2	1.16363
							2842.74	1.14998					2842.74	1.14998
							2849.28	1.13651					2849.28	1.13651
							2855.82	1.1232					2855.82	1.1232
							2862.36	1.11006					2862.36	1.11006
							2868.9	1.09708					2868.9	1.09708
							2875.44	1.08427					2875.44	1.08427
							2881.98	1.07162					2881.98	1.07162
							2888.52	1.05912					2888.52	1.05912
							2895.06	1.04678					2895.06	1.04678
							2901.6	1.0346					2901.6	1.0346
							2908.14	1.02257					2908.14	1.02257
							2914.68	1.01068					2914.68	1.01068
							2921.22	0.99895					2921.22	0.99895
							2927.76	0.98736					2927.76	0.98736
							2934.3	0.97592					2934.3	0.97592
							2940.84	0.96462					2940.84	0.96462
							2947.38	0.95347					2947.38	0.95347
							2953.92	0.94245					2953.92	0.94245
							2960.46	0.93157					2960.46	0.93157
							2967	0.92082					2967	0.92082
							2973.54	0.91021					2973.54	0.91021
							2980.08	0.89974					2980.08	0.89974
							2986.62	0.88939					2986.62	0.88939
							2993.16	0.87917					2993.16	0.87917
							2999.7	0.86908					2999.7	0.86908
							3006.24	0.85912					3006.24	0.85912
							3012.78	0.84928					3012.78	0.84928
							3019.32	0.83957					3019.32	0.83957
							3025.86	0.82997					3025.86	0.82997
							3032.4	0.8205					3032.4	0.8205
							3038.94	0.81114					3038.94	0.81114
							3045.48	0.8019					3045.48	0.8019
							3052.02	0.79278					3052.02	0.79278
							3058.56	0.78377					3058.56	0.78377
							3065.1	0.77487					3065.1	0.77487
							3071.64	0.76609					3071.64	0.76609
							3078.18	0.75741					3078.18	0.75741
							3084.72	0.74884					3084.72	0.74884
							3091.26	0.74038					3091.26	0.74038
							3097.8	0.73203					3097.8	0.73203
							3104.34	0.72378					3104.34	0.72378
							3110.88	0.71563					3110.88	0.71563
							3117.42	0.70759					3117.42	0.70759
							3123.96	0.69964					3123.96	0.69964
							3130.5	0.6918					3130.5	0.6918
							3137.04	0.68405					3137.04	0.68405
							3143.58	0.6764					3143.58	0.6764
							3150.12	0.66885					3150.12	0.66885
							3156.66	0.66139					3156.66	0.66139
							3163.2	0.65402					3163.2	0.65402
							3169.74	0.64675					3169.74	0.64675
							3176.28	0.63956					3176.28	0.63956
							3182.82	0.63247					3182.82	0.63247
							3189.36	0.62546					3189.36	0.62546
							3195.9	0.61855					3195.9	0.61855
							3202.44	0.61171					3202.44	0.61171
							3208.98	0.60497					3208.98	0.60497
							3215.52	0.59831					3215.52	0.59831
							3222.06	0.59173					3222.06	0.59173
							3228.6	0.58523					3228.6	0.58523
							3235.14	0.57882					3235.14	0.57882
							3241.68	0.57248					3241.68	0.57248
							3248.21	0.56623					3248.21	0.56623
							3254.75	0.56005					3254.75	0.56005
							3261.29	0.55395					3261.29	0.55395
							3267.83	0.54793					3267.83	0.54793
							3274.37	0.54198					3274.37	0.54198
							3280.91	0.53611					3280.91	0.53611
							3287.45	0.5303					3287.45	0.5303
							3293.99	0.52458					3293.99	0.52458
							3300.53	0.51892					3300.53	0.51892
							3307.07	0.51333					3307.07	0.51333
							3313.61	0.50782					3313.61	0.50782
							3320.15	0.50237					3320.15	0.50237
							3326.69	0.49699					3326.69	0.49699
							3333.23	0.49168					3333.23	0.49168
							3339.77	0.48644					3339.77	0.48644
							3346.31	0.48126					3346.31	0.48126
							3352.85	0.47614					3352.85	0.47614
							3359.39	0.47109					3359.39	0.47109
							3365.93	0.4661					3365.93	0.4661
							3372.47	0.46118					3372.47	0.46118
							3379.01	0.45631					3379.01	0.45631
							3385.55	0.45151					3385.55	0.45151
							3392.09	0.44677					3392.09	0.44677
							3398.63	0.44208					3398.63	0.44208
							3405.17	0.43746					3405.17	0.43746
							3411.71	0.43289					3411.71	0.43289
							3418.25	0.42838					3418.25	0.42838
							3424.79	0.42393					3424.79	0.42393
							3431.33	0.41953					3431.33	0.41953
							3437.87	0.41518					3437.87	0.41518
							3444.41	0.4109					3444.41	0.4109
							3450.95	0.40666					3450.95	0.40666
							3457.49	0.40248					3457.49	0.40248
							3464.03	0.39835					3464.03	0.39835
							3470.57	0.39427					3470.57	0.39427
							3477.11	0.39024					3477.11	0.39024
							3483.65	0.38626					3483.65	0.38626
							3490.19	0.38234					3490.19	0.38234
							3496.73	0.37846					3496.73	0.37846
							3503.27	0.37463					3503.27	0.37463
							3509.81	0.37085					3509.81	0.37085
							3516.35	0.36711					3516.35	0.36711
							3522.89	0.36342					3522.89	0.36342
							3529.43	0.35978					3529.43	0.35978
							3535.97	0.35619					3535.97	0.35619
							3542.51	0.35263					3542.51	0.35263
							3549.05	0.34913					3549.05	0.34913
							3555.59	0.34566					3555.59	0.34566
							3562.13	0.34224					3562.13	0.34224
							3568.67	0.33887					3568.67	0.33887
							3575.21	0.33553					3575.21	0.33553
							3581.75	0.33224					3581.75	0.33224
							3588.29	0.32899					3588.29	0.32899
							3594.83	0.32578					3594.83	0.32578
							3601.37	0.3226					3601.37	0.3226
							3607.91	0.31947					3607.91	0.31947
							3614.45	0.31638					3614.45	0.31638
							3620.99	0.31333					3620.99	0.31333
							3627.53	0.31031					3627.53	0.31031
							3634.07	0.30733					3634.07	0.30733
							3640.61	0.30439					3640.61	0.30439
							3647.15	0.30149					3647.15	0.30149
							3653.69	0.29862					3653.69	0.29862
							3660.23	0.29579					3660.23	0.29579
							3666.77	0.29299					3666.77	0.29299
							3673.31	0.29023					3673.31	0.29023
							3679.85	0.2875					3679.85	0.2875
							3686.39	0.28481					3686.39	0.28481
							3692.93	0.28215					3692.93	0.28215
							3699.47	0.27953					3699.47	0.27953
							3706.01	0.27693					3706.01	0.27693
							3712.55	0.27437					3712.55	0.27437
							3719.09	0.27184					3719.09	0.27184
							3725.63	0.26935					3725.63	0.26935
							3732.17	0.26688					3732.17	0.26688
							3738.71	0.26445					3738.71	0.26445
							3745.25	0.26204					3745.25	0.26204
							3751.79	0.25967					3751.79	0.25967
							3758.32	0.25732					3758.32	0.25732
							3764.86	0.25501					3764.86	0.25501
							3771.4	0.25272					3771.4	0.25272
							3777.94	0.25046					3777.94	0.25046
							3784.48	0.24823					3784.48	0.24823
							3791.02	0.24603					3791.02	0.24603
							3797.56	0.24386					3797.56	0.24386
							3804.1	0.24171					3804.1	0.24171
							3810.64	0.23959					3810.64	0.23959
							3817.18	0.23749					3817.18	0.23749
							3823.72	0.23543					3823.72	0.23543
							3830.26	0.23338					3830.26	0.23338
							3836.8	0.23137					3836.8	0.23137
							3843.34	0.22938					3843.34	0.22938
							3849.88	0.22741					3849.88	0.22741
							3856.42	0.22547					3856.42	0.22547
							3862.96	0.22355					3862.96	0.22355
							3869.5	0.22166					3869.5	0.22166
							3876.04	0.21979					3876.04	0.21979
							3882.58	0.21794					3882.58	0.21794
							3889.12	0.21612					3889.12	0.21612
							3895.66	0.21432					3895.66	0.21432
							3902.2	0.21254					3902.2	0.21254
							3908.74	0.21079					3908.74	0.21079
							3915.28	0.20905					3915.28	0.20905
							3921.82	0.20734					3921.82	0.20734
							3928.36	0.20565					3928.36	0.20565
							3934.9	0.20398					3934.9	0.20398
							3941.44	0.20233					3941.44	0.20233
							3947.98	0.2007					3947.98	0.2007
							3954.52	0.19909					3954.52	0.19909
							3961.06	0.19751					3961.06	0.19751
							3967.6	0.19594					3967.6	0.19594
							3974.14	0.19439					3974.14	0.19439
							3980.68	0.19286					3980.68	0.19286
							3987.22	0.19135					3987.22	0.19135
							3993.76	0.18986					3993.76	0.18986
							4000.3	0.18839					4000.3	0.18839
							4006.84	0.18694					4006.84	0.18694
							4013.38	0.1855					4013.38	0.1855
							4019.92	0.18408					4019.92	0.18408
							4026.46	0.18268					4026.46	0.18268
							4033	0.1813					4033	0.1813
							4039.54	0.17993					4039.54	0.17993
							4046.08	0.17859					4046.08	0.17859
							4052.62	0.17726					4052.62	0.17726
							4059.16	0.17594					4059.16	0.17594
							4065.7	0.17464					4065.7	0.17464
							4072.24	0.17336					4072.24	0.17336
							4078.78	0.17209					4078.78	0.17209
							4085.32	0.17084					4085.32	0.17084
							4091.86	0.16961					4091.86	0.16961
							4098.4	0.16839					4098.4	0.16839
							4104.94	0.16719					4104.94	0.16719
							4111.48	0.166					4111.48	0.166
							4118.02	0.16482					4118.02	0.16482
							4124.56	0.16367					4124.56	0.16367
							4131.1	0.16252					4131.1	0.16252
							4137.64	0.16139					4137.64	0.16139
							4144.18	0.16027					4144.18	0.16027
							4150.72	0.15917					4150.72	0.15917
							4157.26	0.15808					4157.26	0.15808
							4163.8	0.15701					4163.8	0.15701
							4170.34	0.15595					4170.34	0.15595
							4176.88	0.1549					4176.88	0.1549
							4183.42	0.15386					4183.42	0.15386
							4189.96	0.15284					4189.96	0.15284
							4196.5	0.15183					4196.5	0.15183
							4203.04	0.15083					4203.04	0.15083
							4209.58	0.14985					4209.58	0.14985
							4216.12	0.14888					4216.12	0.14888
							4222.66	0.14792					4222.66	0.14792
							4229.2	0.14697					4229.2	0.14697
							4235.74	0.14603					4235.74	0.14603
							4242.28	0.14511					4242.28	0.14511
							4248.82	0.1442					4248.82	0.1442
							4255.36	0.1433					4255.36	0.1433
							4261.9	0.14241					4261.9	0.14241
							4268.44	0.14153					4268.44	0.14153
							4274.97	0.14066					4274.97	0.14066
							4281.51	0.1398					4281.51	0.1398
							4288.05	0.13896					4288.05	0.13896
							4294.59	0.13812					4294.59	0.13812
							4301.13	0.13729					4301.13	0.13729
							4307.67	0.13648					4307.67	0.13648
							4314.21	0.13567					4314.21	0.13567
							4320.75	0.13488					4320.75	0.13488
							4327.29	0.13409					4327.29	0.13409
							4333.83	0.13332					4333.83	0.13332
							4340.37	0.13255					4340.37	0.13255
							4346.91	0.1318					4346.91	0.1318
							4353.45	0.13105					4353.45	0.13105
							4359.99	0.13032					4359.99	0.13032
							4366.53	0.12959					4366.53	0.12959
							4373.07	0.12887					4373.07	0.12887
							4379.61	0.12816					4379.61	0.12816
							4386.15	0.12746					4386.15	0.12746
							4392.69	0.12677					4392.69	0.12677
							4399.23	0.12608					4399.23	0.12608
							4405.77	0.12541					4405.77	0.12541
							4412.31	0.12474					4412.31	0.12474
							4418.85	0.12408					4418.85	0.12408
							4425.39	0.12343					4425.39	0.12343
							4431.93	0.12279					4431.93	0.12279
							4438.47	0.12216					4438.47	0.12216
							4445.01	0.12153					4445.01	0.12153
							4451.55	0.12091					4451.55	0.12091
							4458.09	0.1203					4458.09	0.1203
							4464.63	0.1197					4464.63	0.1197
							4471.17	0.11911					4471.17	0.11911
							4477.71	0.11852					4477.71	0.11852
							4484.25	0.11794					4484.25	0.11794
							4490.79	0.11736					4490.79	0.11736
							4497.33	0.1168					4497.33	0.1168
							4503.87	0.11624					4503.87	0.11624
							4510.41	0.11569					4510.41	0.11569
							4516.95	0.11514					4516.95	0.11514
							4523.49	0.1146					4523.49	0.1146
							4530.03	0.11407					4530.03	0.11407
							4536.57	0.11355					4536.57	0.11355
							4543.11	0.11303					4543.11	0.11303
							4549.65	0.11252					4549.65	0.11252
							4556.19	0.11201					4556.19	0.11201
							4562.73	0.11151					4562.73	0.11151
							4569.27	0.11102					4569.27	0.11102
							4575.81	0.11053					4575.81	0.11053
							4582.35	0.11005					4582.35	0.11005
							4588.89	0.10958					4588.89	0.10958
							4595.43	0.10911					4595.43	0.10911
							4601.97	0.10865					4601.97	0.10865
							4608.51	0.10819					4608.51	0.10819
							4615.05	0.10774					4615.05	0.10774
							4621.59	0.10729					4621.59	0.10729
							4628.13	0.10685					4628.13	0.10685
							4634.67	0.10642					4634.67	0.10642
							4641.21	0.10599					4641.21	0.10599
							4647.75	0.10557					4647.75	0.10557
							4654.29	0.10515					4654.29	0.10515
							4660.83	0.10474					4660.83	0.10474
							4667.37	0.10433					4667.37	0.10433
							4673.91	0.10392					4673.91	0.10392
							4680.45	0.10353					4680.45	0.10353
							4686.99	0.10313					4686.99	0.10313
							4693.53	0.10275					4693.53	0.10275
							4700.07	0.10236					4700.07	0.10236
							4706.61	0.10198					4706.61	0.10198
							4713.15	0.10161					4713.15	0.10161
							4719.69	0.10124					4719.69	0.10124
							4726.23	0.10088					4726.23	0.10088
							4732.77	0.10052					4732.77	0.10052
							4739.31	0.10016					4739.31	0.10016
							4745.85	0.09981					4745.85	0.09981
							4752.39	0.09946					4752.39	0.09946
							4758.93	0.09912					4758.93	0.09912
							4765.47	0.09878					4765.47	0.09878
							4772.01	0.09845					4772.01	0.09845
							4778.55	0.09812					4778.55	0.09812
							4785.09	0.0978					4785.09	0.0978
							4791.62	0.09747					4791.62	0.09747
							4798.16	0.09716					4798.16	0.09716
							4804.7	0.09684					4804.7	0.09684
							4811.24	0.09653					4811.24	0.09653
							4817.78	0.09623					4817.78	0.09623
							4824.32	0.09593					4824.32	0.09593
							4830.86	0.09563					4830.86	0.09563
							4837.4	0.09534					4837.4	0.09534
							4843.94	0.09504					4843.94	0.09504
							4850.48	0.09476					4850.48	0.09476
							4857.02	0.09447					4857.02	0.09447
							4863.56	0.09419					4863.56	0.09419
							4870.1	0.09392					4870.1	0.09392
							4876.64	0.09365					4876.64	0.09365
							4883.18	0.09338					4883.18	0.09338
							4889.72	0.09311					4889.72	0.09311
							4896.26	0.09285					4896.26	0.09285
							4902.8	0.09259					4902.8	0.09259
							4909.34	0.09233					4909.34	0.09233
							4915.88	0.09208					4915.88	0.09208
							4922.42	0.09183					4922.42	0.09183
							4928.96	0.09158					4928.96	0.09158
							4935.5	0.09134					4935.5	0.09134
							4942.04	0.0911					4942.04	0.0911
							4948.58	0.09086					4948.58	0.09086
							4955.12	0.09063					4955.12	0.09063
							4961.66	0.09039					4961.66	0.09039
							4968.2	0.09017					4968.2	0.09017
							4974.74	0.08994					4974.74	0.08994
							4981.28	0.08972					4981.28	0.08972
							4987.82	0.0895					4987.82	0.0895
							4994.36	0.08928					4994.36	0.08928
							5000.9	0.08906					5000.9	0.08906
							5007.44	0.08885					5007.44	0.08885
							5013.98	0.08864					5013.98	0.08864
							5020.52	0.08844					5020.52	0.08844
							5027.06	0.08823					5027.06	0.08823
							5033.6	0.08803					5033.6	0.08803
							5040.14	0.08783					5040.14	0.08783
							5046.68	0.08763					5046.68	0.08763
							5053.22	0.08744					5053.22	0.08744
							5059.76	0.08725					5059.76	0.08725
							5066.3	0.08706					5066.3	0.08706
							5072.84	0.08687					5072.84	0.08687
							5079.38	0.08669					5079.38	0.08669
							5085.92	0.0865					5085.92	0.0865
							5092.46	0.08632					5092.46	0.08632
							5099	0.08615					5099	0.08615
							5105.54	0.08597					5105.54	0.08597
							5112.08	0.0858					5112.08	0.0858
							5118.62	0.08563					5118.62	0.08563
							5125.16	0.08546					5125.16	0.08546
							5131.7	0.08529					5131.7	0.08529
							5138.24	0.08512					5138.24	0.08512
							5144.78	0.08496					5144.78	0.08496
							5151.32	0.0848					5151.32	0.0848
							5157.86	0.08464					5157.86	0.08464
							5164.4	0.08448					5164.4	0.08448
							5170.94	0.08433					5170.94	0.08433
							5177.48	0.08418					5177.48	0.08418
							5184.02	0.08403					5184.02	0.08403
							5190.56	0.08388					5190.56	0.08388
							5197.1	0.08373					5197.1	0.08373
							5203.64	0.08358					5203.64	0.08358
							5210.18	0.08344					5210.18	0.08344
							5216.72	0.0833					5216.72	0.0833
							5223.26	0.08316					5223.26	0.08316
							5229.8	0.08302					5229.8	0.08302
							5236.34	0.08288					5236.34	0.08288
							5242.88	0.08275					5242.88	0.08275
							5249.42	0.08262					5249.42	0.08262
							5255.96	0.08248					5255.96	0.08248
							5262.5	0.08235					5262.5	0.08235
							5269.04	0.08223					5269.04	0.08223
							5275.58	0.0821					5275.58	0.0821
							5282.12	0.08197					5282.12	0.08197
							5288.66	0.08185					5288.66	0.08185
							5295.2	0.08173					5295.2	0.08173
							5301.74	0.08161					5301.74	0.08161
							5308.27	0.08149					5308.27	0.08149
							5314.81	0.08137					5314.81	0.08137
							5321.35	0.08126					5321.35	0.08126
							5327.89	0.08114					5327.89	0.08114
							5334.43	0.08103					5334.43	0.08103
							5340.97	0.08092					5340.97	0.08092
							5347.51	0.08081					5347.51	0.08081
							5354.05	0.0807					5354.05	0.0807
							5360.59	0.08059					5360.59	0.08059
							5367.13	0.08048					5367.13	0.08048
							5373.67	0.08038					5373.67	0.08038
							5380.21	0.08028					5380.21	0.08028
							5386.75	0.08017					5386.75	0.08017
							5393.29	0.08007					5393.29	0.08007
							5399.83	0.07997					5399.83	0.07997
							5406.37	0.07987					5406.37	0.07987
							5412.91	0.07978					5412.91	0.07978
							5419.45	0.07968					5419.45	0.07968
							5425.99	0.07959					5425.99	0.07959
							5432.53	0.07949					5432.53	0.07949
							5439.07	0.0794					5439.07	0.0794
							5445.61	0.07931					5445.61	0.07931
							5452.15	0.07922					5452.15	0.07922
							5458.69	0.07913					5458.69	0.07913
							5465.23	0.07904					5465.23	0.07904
							5471.77	0.07895					5471.77	0.07895
							5478.31	0.07887					5478.31	0.07887
							5484.85	0.07878					5484.85	0.07878
							5491.39	0.0787					5491.39	0.0787
							5497.93	0.07862					5497.93	0.07862
							5504.47	0.07854					5504.47	0.07854
							5511.01	0.07846					5511.01	0.07846
							5517.55	0.07838					5517.55	0.07838
							5524.09	0.0783					5524.09	0.0783
							5530.63	0.07822					5530.63	0.07822
							5537.17	0.07814					5537.17	0.07814
							5543.71	0.07807					5543.71	0.07807
							5550.25	0.07799					5550.25	0.07799
							5556.79	0.07792					5556.79	0.07792
							5563.33	0.07785					5563.33	0.07785
							5569.87	0.07777					5569.87	0.07777
							5576.41	0.0777					5576.41	0.0777
							5582.95	0.07763					5582.95	0.07763
							5589.49	0.07756					5589.49	0.07756
							5596.03	0.0775					5596.03	0.0775
							5602.57	0.07743					5602.57	0.07743
							5609.11	0.07736					5609.11	0.07736
							5615.65	0.0773					5615.65	0.0773
							5622.19	0.07723					5622.19	0.07723
							5628.73	0.07717					5628.73	0.07717
							5635.27	0.0771					5635.27	0.0771
							5641.81	0.07704					5641.81	0.07704
							5648.35	0.07698					5648.35	0.07698
							5654.89	0.07692					5654.89	0.07692
							5661.43	0.07686					5661.43	0.07686
							5667.97	0.0768					5667.97	0.0768
							5674.51	0.07674					5674.51	0.07674
							5681.05	0.07668					5681.05	0.07668
							5687.59	0.07662					5687.59	0.07662
							5694.13	0.07657					5694.13	0.07657
							5700.67	0.07651					5700.67	0.07651
							5707.21	0.07646					5707.21	0.07646
							5713.75	0.0764					5713.75	0.0764
							5720.29	0.07635					5720.29	0.07635
							5726.83	0.07629					5726.83	0.07629
							5733.37	0.07624					5733.37	0.07624
							5739.91	0.07619					5739.91	0.07619
							5746.45	0.07614					5746.45	0.07614
							5752.99	0.07609					5752.99	0.07609
							5759.53	0.07604					5759.53	0.07604
							5766.07	0.07599					5766.07	0.07599
							5772.61	0.07594					5772.61	0.07594
							5779.15	0.07589					5779.15	0.07589
							5785.69	0.07584					5785.69	0.07584
							5792.23	0.0758					5792.23	0.0758
							5798.77	0.07575					5798.77	0.07575
							5805.31	0.07571					5805.31	0.07571
							5811.85	0.07566					5811.85	0.07566
							5818.39	0.07562					5818.39	0.07562
							5824.92	0.07557					5824.92	0.07557
							5831.46	0.07553					5831.46	0.07553
							5838	0.07549					5838	0.07549
							5844.54	0.07544					5844.54	0.07544
							5851.08	0.0754					5851.08	0.0754
							5857.62	0.07536					5857.62	0.07536
							5864.16	0.07532					5864.16	0.07532
							5870.7	0.07528					5870.7	0.07528
							5877.24	0.07524					5877.24	0.07524
							5883.78	0.0752					5883.78	0.0752
							5890.32	0.07516					5890.32	0.07516
							5896.86	0.07512					5896.86	0.07512
							5903.4	0.07508					5903.4	0.07508
							5909.94	0.07505					5909.94	0.07505
							5916.48	0.07501					5916.48	0.07501
							5923.02	0.07497					5923.02	0.07497
							5929.56	0.07494					5929.56	0.07494
							5936.1	0.0749					5936.1	0.0749
							5942.64	0.07487					5942.64	0.07487
							5949.18	0.07483					5949.18	0.07483
							5955.72	0.0748					5955.72	0.0748
							5962.26	0.07476					5962.26	0.07476
							5968.8	0.07473					5968.8	0.07473
							5975.34	0.0747					5975.34	0.0747
							5981.88	0.07467					5981.88	0.07467
							5988.42	0.07463					5988.42	0.07463
							5994.96	0.0746					5994.96	0.0746
							6001.5	0.07457					6001.5	0.07457
							6008.04	0.07454					6008.04	0.07454
							6014.58	0.07451					6014.58	0.07451
							6021.12	0.07448					6021.12	0.07448
							6027.66	0.07445					6027.66	0.07445
							6034.2	0.07442					6034.2	0.07442
							6040.74	0.07439					6040.74	0.07439
							6047.28	0.07436					6047.28	0.07436
							6053.82	0.07433					6053.82	0.07433
							6060.36	0.07431					6060.36	0.07431
							6066.9	0.07428					6066.9	0.07428
							6073.44	0.07425					6073.44	0.07425
							6079.98	0.07422					6079.98	0.07422
							6086.52	0.0742					6086.52	0.0742
							6093.06	0.07417					6093.06	0.07417
							6099.6	0.07414					6099.6	0.07414
							6106.14	0.07412					6106.14	0.07412
							6112.68	0.07409					6112.68	0.07409
							6119.22	0.07407					6119.22	0.07407
							6125.76	0.07404					6125.76	0.07404
							6132.3	0.07402					6132.3	0.07402
							6138.84	0.074					6138.84	0.074
							6145.38	0.07397					6145.38	0.07397
							6151.92	0.07395					6151.92	0.07395
							6158.46	0.07393					6158.46	0.07393
							6165	0.0739					6165	0.0739
							6171.54	0.07388					6171.54	0.07388
							6178.08	0.07386					6178.08	0.07386
							6184.62	0.07384					6184.62	0.07384
							6191.16	0.07381					6191.16	0.07381
							6197.7	0.07379					6197.7	0.07379
							6204.24	0.07377					6204.24	0.07377
							6210.78	0.07375					6210.78	0.07375
							6217.32	0.07373					6217.32	0.07373
							6223.86	0.07371					6223.86	0.07371
							6230.4	0.07369					6230.4	0.07369
							6236.94	0.07367					6236.94	0.07367
							6243.48	0.07365					6243.48	0.07365
							6250.02	0.07363					6250.02	0.07363
							6256.56	0.07361					6256.56	0.07361
							6263.1	0.07359					6263.1	0.07359
							6269.64	0.07357					6269.64	0.07357
							6276.18	0.07355					6276.18	0.07355
							6282.72	0.07354					6282.72	0.07354
							6289.26	0.07352					6289.26	0.07352
							6295.8	0.0735					6295.8	0.0735
							6302.34	0.07348					6302.34	0.07348
							6308.88	0.07347					6308.88	0.07347
							6315.42	0.07345					6315.42	0.07345
							6321.96	0.07343					6321.96	0.07343
							6328.5	0.07341					6328.5	0.07341
							6335.04	0.0734					6335.04	0.0734
							6341.57	0.07338					6341.57	0.07338
							6348.11	0.07337					6348.11	0.07337
							6354.65	0.07335					6354.65	0.07335
							6361.19	0.07333					6361.19	0.07333
							6367.73	0.07332					6367.73	0.07332
							6374.27	0.0733					6374.27	0.0733
							6380.81	0.07329					6380.81	0.07329
							6387.35	0.07327					6387.35	0.07327
							6393.89	0.07326					6393.89	0.07326
							6400.43	0.07324					6400.43	0.07324
							6406.97	0.07323					6406.97	0.07323
							6413.51	0.07322					6413.51	0.07322
							6420.05	0.0732					6420.05	0.0732
							6426.59	0.07319					6426.59	0.07319
							6433.13	0.07317					6433.13	0.07317
							6439.67	0.07316					6439.67	0.07316
							6446.21	0.07315					6446.21	0.07315
							6452.75	0.07313					6452.75	0.07313
							6459.29	0.07312					6459.29	0.07312
							6465.83	0.07311					6465.83	0.07311
							6472.37	0.0731					6472.37	0.0731
							6478.91	0.07308					6478.91	0.07308
							6485.45	0.07307					6485.45	0.07307
							6491.99	0.07306					6491.99	0.07306
							6498.53	0.07305					6498.53	0.07305
							6505.07	0.07303					6505.07	0.07303
							6511.61	0.07302					6511.61	0.07302
							6518.15	0.07301					6518.15	0.07301
							6524.69	0.073					6524.69	0.073
							6531.23	0.07299					6531.23	0.07299
							6537.77	0.07298					6537.77	0.07298
							6544.31	0.07297					6544.31	0.07297
							6550.85	0.07295					6550.85	0.07295
							6557.39	0.07294					6557.39	0.07294
							6563.93	0.07293					6563.93	0.07293
							6570.47	0.07292					6570.47	0.07292
							6577.01	0.07291					6577.01	0.07291
							6583.55	0.0729					6583.55	0.0729
							6590.09	0.07289					6590.09	0.07289
							6596.63	0.07288					6596.63	0.07288
							6603.17	0.07287					6603.17	0.07287
							6609.71	0.07286					6609.71	0.07286
							6616.25	0.07285					6616.25	0.07285
							6622.79	0.07284					6622.79	0.07284
							6629.33	0.07283					6629.33	0.07283
							6635.87	0.07283					6635.87	0.07283
							6642.41	0.07282					6642.41	0.07282
							6648.95	0.07281					6648.95	0.07281
							6655.49	0.0728					6655.49	0.0728
							6662.03	0.07279					6662.03	0.07279
							6668.57	0.07278					6668.57	0.07278
							6675.11	0.07277					6675.11	0.07277
							6681.65	0.07276					6681.65	0.07276
							6688.19	0.07276					6688.19	0.07276
							6694.73	0.07275					6694.73	0.07275
							6701.27	0.07274					6701.27	0.07274
							6707.81	0.07273					6707.81	0.07273
							6714.35	0.07272					6714.35	0.07272
							6720.89	0.07271					6720.89	0.07271
							6727.43	0.07271					6727.43	0.07271
							6733.97	0.0727					6733.97	0.0727
							6740.51	0.07269					6740.51	0.07269
							6747.05	0.07268					6747.05	0.07268
							6753.59	0.07268					6753.59	0.07268
							6760.13	0.07267					6760.13	0.07267
							6766.67	0.07266					6766.67	0.07266

## Sheet: 3g
										inset			inset
	T3/5			T3/5			T3/5			T3/5			T3/5
	t1 closed time (ms)	t2 closed time (ms)		bin width (ms)	counts		independent variable	expdec fit counts		bin width (ms)	counts		independent variable	expdec fit counts
#1	345.002	1308.24		500	829		500	829		500	829		500	829
#2	95.8389	917.828		1500	47		511.011	799.095		1500	47		511.011	799.095
#3	73.0303	719.922		2500	14		522.022	770.306		2500	14		522.022	770.306
				3500	9		533.033	742.589		3500	9		533.033	742.589
				4500	3		544.044	715.906		4500	3		544.044	715.906
n	3	3		5500	4		555.055	690.218		5500	4		555.055	690.218
mean	171.29	981.995		6500	2		566.066	665.486		6500	2		566.066	665.486
				7500	2		577.077	641.676		7500	2		577.077	641.676
				8500	0		588.088	618.752		8500	0		588.088	618.752
				9500	0		599.099	596.682		9500	0		599.099	596.682
				10500	0		610.11	575.434		10500	0		610.11	575.434
				11500	1		621.121	554.976		11500	1		621.121	554.976
							632.132	535.279					632.132	535.279
							643.143	516.315					643.143	516.315
							654.154	498.056					654.154	498.056
							665.165	480.476					665.165	480.476
							676.176	463.549					676.176	463.549
							687.187	447.251					687.187	447.251
							698.198	431.559					698.198	431.559
							709.209	416.448					709.209	416.448
							720.22	401.899					720.22	401.899
							731.231	387.889					731.231	387.889
							742.242	374.399					742.242	374.399
							753.253	361.409					753.253	361.409
							764.264	348.901					764.264	348.901
							775.275	336.855					775.275	336.855
							786.286	325.256					786.286	325.256
							797.297	314.086					797.297	314.086
							808.308	303.329					808.308	303.329
							819.319	292.97					819.319	292.97
							830.33	282.994					830.33	282.994
							841.341	273.386					841.341	273.386
							852.352	264.134					852.352	264.134
							863.363	255.222					863.363	255.222
							874.374	246.639					874.374	246.639
							885.385	238.373					885.385	238.373
							896.396	230.411					896.396	230.411
							907.407	222.742					907.407	222.742
							918.418	215.356					918.418	215.356
							929.429	208.241					929.429	208.241
							940.44	201.387					940.44	201.387
							951.451	194.786					951.451	194.786
							962.462	188.426					962.462	188.426
							973.473	182.3					973.473	182.3
							984.484	176.398					984.484	176.398
							995.495	170.712					995.495	170.712
							1006.51	165.235					1006.51	165.235
							1017.52	159.957					1017.52	159.957
							1028.53	154.873					1028.53	154.873
							1039.54	149.974					1039.54	149.974
							1050.55	145.253					1050.55	145.253
							1061.56	140.705					1061.56	140.705
							1072.57	136.322					1072.57	136.322
							1083.58	132.098					1083.58	132.098
							1094.59	128.028					1094.59	128.028
							1105.61	124.106					1105.61	124.106
							1116.62	120.326					1116.62	120.326
							1127.63	116.682					1127.63	116.682
							1138.64	113.17					1138.64	113.17
							1149.65	109.786					1149.65	109.786
							1160.66	106.523					1160.66	106.523
							1171.67	103.378					1171.67	103.378
							1182.68	100.346					1182.68	100.346
							1193.69	97.4227					1193.69	97.4227
							1204.7	94.6046					1204.7	94.6046
							1215.72	91.8875					1215.72	91.8875
							1226.73	89.2676					1226.73	89.2676
							1237.74	86.7413					1237.74	86.7413
							1248.75	84.3051					1248.75	84.3051
							1259.76	81.9557					1259.76	81.9557
							1270.77	79.6898					1270.77	79.6898
							1281.78	77.5043					1281.78	77.5043
							1292.79	75.3963					1292.79	75.3963
							1303.8	73.3628					1303.8	73.3628
							1314.81	71.4012					1314.81	71.4012
							1325.83	69.5086					1325.83	69.5086
							1336.84	67.6826					1336.84	67.6826
							1347.85	65.9207					1347.85	65.9207
							1358.86	64.2205					1358.86	64.2205
							1369.87	62.5797					1369.87	62.5797
							1380.88	60.9961					1380.88	60.9961
							1391.89	59.4676					1391.89	59.4676
							1402.9	57.9921					1402.9	57.9921
							1413.91	56.5677					1413.91	56.5677
							1424.92	55.1925					1424.92	55.1925
							1435.94	53.8647					1435.94	53.8647
							1446.95	52.5825					1446.95	52.5825
							1457.96	51.3441					1457.96	51.3441
							1468.97	50.1482					1468.97	50.1482
							1479.98	48.9929					1479.98	48.9929
							1490.99	47.8769					1490.99	47.8769
							1502	46.7986					1502	46.7986
							1513.01	45.7568					1513.01	45.7568
							1524.02	44.75					1524.02	44.75
							1535.04	43.7769					1535.04	43.7769
							1546.05	42.8364					1546.05	42.8364
							1557.06	41.9272					1557.06	41.9272
							1568.07	41.0481					1568.07	41.0481
							1579.08	40.1981					1579.08	40.1981
							1590.09	39.3761					1590.09	39.3761
							1601.1	38.581					1601.1	38.581
							1612.11	37.8119					1612.11	37.8119
							1623.12	37.0679					1623.12	37.0679
							1634.13	36.3479					1634.13	36.3479
							1645.15	35.6512					1645.15	35.6512
							1656.16	34.9768					1656.16	34.9768
							1667.17	34.324					1667.17	34.324
							1678.18	33.6919					1678.18	33.6919
							1689.19	33.0798					1689.19	33.0798
							1700.2	32.487					1700.2	32.487
							1711.21	31.9128					1711.21	31.9128
							1722.22	31.3565					1722.22	31.3565
							1733.23	30.8175					1733.23	30.8175
							1744.24	30.295					1744.24	30.295
							1755.26	29.7886					1755.26	29.7886
							1766.27	29.2976					1766.27	29.2976
							1777.28	28.8215					1777.28	28.8215
							1788.29	28.3598					1788.29	28.3598
							1799.3	27.9118					1799.3	27.9118
							1810.31	27.4772					1810.31	27.4772
							1821.32	27.0554					1821.32	27.0554
							1832.33	26.646					1832.33	26.646
							1843.34	26.2486					1843.34	26.2486
							1854.35	25.8627					1854.35	25.8627
							1865.37	25.4878					1865.37	25.4878
							1876.38	25.1237					1876.38	25.1237
							1887.39	24.7699					1887.39	24.7699
							1898.4	24.426					1898.4	24.426
							1909.41	24.0917					1909.41	24.0917
							1920.42	23.7667					1920.42	23.7667
							1931.43	23.4506					1931.43	23.4506
							1942.44	23.1431					1942.44	23.1431
							1953.45	22.8439					1953.45	22.8439
							1964.46	22.5527					1964.46	22.5527
							1975.48	22.2693					1975.48	22.2693
							1986.49	21.9933					1986.49	21.9933
							1997.5	21.7245					1997.5	21.7245
							2008.51	21.4627					2008.51	21.4627
							2019.52	21.2075					2019.52	21.2075
							2030.53	20.9588					2030.53	20.9588
							2041.54	20.7164					2041.54	20.7164
							2052.55	20.48					2052.55	20.48
							2063.56	20.2494					2063.56	20.2494
							2074.57	20.0244					2074.57	20.0244
							2085.59	19.8049					2085.59	19.8049
							2096.6	19.5906					2096.6	19.5906
							2107.61	19.3813					2107.61	19.3813
							2118.62	19.177					2118.62	19.177
							2129.63	18.9773					2129.63	18.9773
							2140.64	18.7822					2140.64	18.7822
							2151.65	18.5916					2151.65	18.5916
							2162.66	18.4051					2162.66	18.4051
							2173.67	18.2228					2173.67	18.2228
							2184.68	18.0445					2184.68	18.0445
							2195.7	17.87					2195.7	17.87
							2206.71	17.6992					2206.71	17.6992
							2217.72	17.532					2217.72	17.532
							2228.73	17.3683					2228.73	17.3683
							2239.74	17.2079					2239.74	17.2079
							2250.75	17.0508					2250.75	17.0508
							2261.76	16.8969					2261.76	16.8969
							2272.77	16.7459					2272.77	16.7459
							2283.78	16.5979					2283.78	16.5979
							2294.79	16.4528					2294.79	16.4528
							2305.81	16.3104					2305.81	16.3104
							2316.82	16.1707					2316.82	16.1707
							2327.83	16.0336					2327.83	16.0336
							2338.84	15.8989					2338.84	15.8989
							2349.85	15.7667					2349.85	15.7667
							2360.86	15.6368					2360.86	15.6368
							2371.87	15.5092					2371.87	15.5092
							2382.88	15.3839					2382.88	15.3839
							2393.89	15.2606					2393.89	15.2606
							2404.9	15.1394					2404.9	15.1394
							2415.92	15.0202					2415.92	15.0202
							2426.93	14.903					2426.93	14.903
							2437.94	14.7877					2437.94	14.7877
							2448.95	14.6741					2448.95	14.6741
							2459.96	14.5624					2459.96	14.5624
							2470.97	14.4524					2470.97	14.4524
							2481.98	14.344					2481.98	14.344
							2492.99	14.2373					2492.99	14.2373
							2504	14.1322					2504	14.1322
							2515.02	14.0286					2515.02	14.0286
							2526.03	13.9265					2526.03	13.9265
							2537.04	13.8258					2537.04	13.8258
							2548.05	13.7265					2548.05	13.7265
							2559.06	13.6286					2559.06	13.6286
							2570.07	13.532					2570.07	13.532
							2581.08	13.4367					2581.08	13.4367
							2592.09	13.3427					2592.09	13.3427
							2603.1	13.2499					2603.1	13.2499
							2614.11	13.1583					2614.11	13.1583
							2625.13	13.0679					2625.13	13.0679
							2636.14	12.9785					2636.14	12.9785
							2647.15	12.8903					2647.15	12.8903
							2658.16	12.8032					2658.16	12.8032
							2669.17	12.7171					2669.17	12.7171
							2680.18	12.6319					2680.18	12.6319
							2691.19	12.5479					2691.19	12.5479
							2702.2	12.4647					2702.2	12.4647
							2713.21	12.3825					2713.21	12.3825
							2724.22	12.3012					2724.22	12.3012
							2735.24	12.2209					2735.24	12.2209
							2746.25	12.1414					2746.25	12.1414
							2757.26	12.0627					2757.26	12.0627
							2768.27	11.9849					2768.27	11.9849
							2779.28	11.9079					2779.28	11.9079
							2790.29	11.8317					2790.29	11.8317
							2801.3	11.7563					2801.3	11.7563
							2812.31	11.6817					2812.31	11.6817
							2823.32	11.6078					2823.32	11.6078
							2834.33	11.5346					2834.33	11.5346
							2845.35	11.4621					2845.35	11.4621
							2856.36	11.3904					2856.36	11.3904
							2867.37	11.3193					2867.37	11.3193
							2878.38	11.2489					2878.38	11.2489
							2889.39	11.1791					2889.39	11.1791
							2900.4	11.11					2900.4	11.11
							2911.41	11.0415					2911.41	11.0415
							2922.42	10.9737					2922.42	10.9737
							2933.43	10.9064					2933.43	10.9064
							2944.44	10.8398					2944.44	10.8398
							2955.46	10.7737					2955.46	10.7737
							2966.47	10.7082					2966.47	10.7082
							2977.48	10.6432					2977.48	10.6432
							2988.49	10.5788					2988.49	10.5788
							2999.5	10.515					2999.5	10.515
							3010.51	10.4516					3010.51	10.4516
							3021.52	10.3888					3021.52	10.3888
							3032.53	10.3265					3032.53	10.3265
							3043.54	10.2648					3043.54	10.2648
							3054.55	10.2035					3054.55	10.2035
							3065.57	10.1427					3065.57	10.1427
							3076.58	10.0823					3076.58	10.0823
							3087.59	10.0225					3087.59	10.0225
							3098.6	9.96312					3098.6	9.96312
							3109.61	9.90419					3109.61	9.90419
							3120.62	9.84571					3120.62	9.84571
							3131.63	9.78768					3131.63	9.78768
							3142.64	9.73008					3142.64	9.73008
							3153.65	9.67292					3153.65	9.67292
							3164.66	9.61617					3164.66	9.61617
							3175.68	9.55985					3175.68	9.55985
							3186.69	9.50394					3186.69	9.50394
							3197.7	9.44843					3197.7	9.44843
							3208.71	9.39333					3208.71	9.39333
							3219.72	9.33862					3219.72	9.33862
							3230.73	9.2843					3230.73	9.2843
							3241.74	9.23037					3241.74	9.23037
							3252.75	9.17682					3252.75	9.17682
							3263.76	9.12364					3263.76	9.12364
							3274.77	9.07083					3274.77	9.07083
							3285.79	9.01839					3285.79	9.01839
							3296.8	8.96631					3296.8	8.96631
							3307.81	8.91458					3307.81	8.91458
							3318.82	8.86321					3318.82	8.86321
							3329.83	8.81219					3329.83	8.81219
							3340.84	8.76151					3340.84	8.76151
							3351.85	8.71117					3351.85	8.71117
							3362.86	8.66117					3362.86	8.66117
							3373.87	8.6115					3373.87	8.6115
							3384.88	8.56216					3384.88	8.56216
							3395.9	8.51314					3395.9	8.51314
							3406.91	8.46445					3406.91	8.46445
							3417.92	8.41608					3417.92	8.41608
							3428.93	8.36802					3428.93	8.36802
							3439.94	8.32028					3439.94	8.32028
							3450.95	8.27284					3450.95	8.27284
							3461.96	8.22571					3461.96	8.22571
							3472.97	8.17888					3472.97	8.17888
							3483.98	8.13235					3483.98	8.13235
							3494.99	8.08612					3494.99	8.08612
							3506.01	8.04018					3506.01	8.04018
							3517.02	7.99453					3517.02	7.99453
							3528.03	7.94917					3528.03	7.94917
							3539.04	7.9041					3539.04	7.9041
							3550.05	7.85931					3550.05	7.85931
							3561.06	7.8148					3561.06	7.8148
							3572.07	7.77057					3572.07	7.77057
							3583.08	7.72661					3583.08	7.72661
							3594.09	7.68293					3594.09	7.68293
							3605.11	7.63952					3605.11	7.63952
							3616.12	7.59638					3616.12	7.59638
							3627.13	7.5535					3627.13	7.5535
							3638.14	7.51088					3638.14	7.51088
							3649.15	7.46853					3649.15	7.46853
							3660.16	7.42644					3660.16	7.42644
							3671.17	7.3846					3671.17	7.3846
							3682.18	7.34302					3682.18	7.34302
							3693.19	7.3017					3693.19	7.3017
							3704.2	7.26062					3704.2	7.26062
							3715.22	7.21979					3715.22	7.21979
							3726.23	7.17921					3726.23	7.17921
							3737.24	7.13888					3737.24	7.13888
							3748.25	7.09879					3748.25	7.09879
							3759.26	7.05894					3759.26	7.05894
							3770.27	7.01933					3770.27	7.01933
							3781.28	6.97995					3781.28	6.97995
							3792.29	6.94082					3792.29	6.94082
							3803.3	6.90191					3803.3	6.90191
							3814.31	6.86324					3814.31	6.86324
							3825.33	6.8248					3825.33	6.8248
							3836.34	6.78659					3836.34	6.78659
							3847.35	6.74861					3847.35	6.74861
							3858.36	6.71085					3858.36	6.71085
							3869.37	6.67332					3869.37	6.67332
							3880.38	6.63601					3880.38	6.63601
							3891.39	6.59892					3891.39	6.59892
							3902.4	6.56205					3902.4	6.56205
							3913.41	6.5254					3913.41	6.5254
							3924.42	6.48896					3924.42	6.48896
							3935.44	6.45274					3935.44	6.45274
							3946.45	6.41674					3946.45	6.41674
							3957.46	6.38094					3957.46	6.38094
							3968.47	6.34536					3968.47	6.34536
							3979.48	6.30998					3979.48	6.30998
							3990.49	6.27481					3990.49	6.27481
							4001.5	6.23985					4001.5	6.23985
							4012.51	6.20509					4012.51	6.20509
							4023.52	6.17054					4023.52	6.17054
							4034.53	6.13619					4034.53	6.13619
							4045.55	6.10204					4045.55	6.10204
							4056.56	6.06808					4056.56	6.06808
							4067.57	6.03433					4067.57	6.03433
							4078.58	6.00078					4078.58	6.00078
							4089.59	5.96742					4089.59	5.96742
							4100.6	5.93425					4100.6	5.93425
							4111.61	5.90128					4111.61	5.90128
							4122.62	5.8685					4122.62	5.8685
							4133.63	5.8359					4133.63	5.8359
							4144.64	5.8035					4144.64	5.8035
							4155.66	5.77129					4155.66	5.77129
							4166.67	5.73927					4166.67	5.73927
							4177.68	5.70743					4177.68	5.70743
							4188.69	5.67577					4188.69	5.67577
							4199.7	5.6443					4199.7	5.6443
							4210.71	5.61301					4210.71	5.61301
							4221.72	5.5819					4221.72	5.5819
							4232.73	5.55097					4232.73	5.55097
							4243.74	5.52022					4243.74	5.52022
							4254.75	5.48965					4254.75	5.48965
							4265.77	5.45926					4265.77	5.45926
							4276.78	5.42904					4276.78	5.42904
							4287.79	5.399					4287.79	5.399
							4298.8	5.36913					4298.8	5.36913
							4309.81	5.33943					4309.81	5.33943
							4320.82	5.3099					4320.82	5.3099
							4331.83	5.28055					4331.83	5.28055
							4342.84	5.25136					4342.84	5.25136
							4353.85	5.22234					4353.85	5.22234
							4364.86	5.19349					4364.86	5.19349
							4375.88	5.1648					4375.88	5.1648
							4386.89	5.13628					4386.89	5.13628
							4397.9	5.10793					4397.9	5.10793
							4408.91	5.07974					4408.91	5.07974
							4419.92	5.05171					4419.92	5.05171
							4430.93	5.02384					4430.93	5.02384
							4441.94	4.99613					4441.94	4.99613
							4452.95	4.96858					4452.95	4.96858
							4463.96	4.94119					4463.96	4.94119
							4474.97	4.91396					4474.97	4.91396
							4485.99	4.88688					4485.99	4.88688
							4497	4.85996					4497	4.85996
							4508.01	4.8332					4508.01	4.8332
							4519.02	4.80659					4519.02	4.80659
							4530.03	4.78013					4530.03	4.78013
							4541.04	4.75382					4541.04	4.75382
							4552.05	4.72766					4552.05	4.72766
							4563.06	4.70166					4563.06	4.70166
							4574.07	4.6758					4574.07	4.6758
							4585.09	4.65009					4585.09	4.65009
							4596.1	4.62453					4596.1	4.62453
							4607.11	4.59912					4607.11	4.59912
							4618.12	4.57385					4618.12	4.57385
							4629.13	4.54873					4629.13	4.54873
							4640.14	4.52375					4640.14	4.52375
							4651.15	4.49891					4651.15	4.49891
							4662.16	4.47422					4662.16	4.47422
							4673.17	4.44967					4673.17	4.44967
							4684.18	4.42526					4684.18	4.42526
							4695.2	4.40099					4695.2	4.40099
							4706.21	4.37685					4706.21	4.37685
							4717.22	4.35286					4717.22	4.35286
							4728.23	4.329					4728.23	4.329
							4739.24	4.30529					4739.24	4.30529
							4750.25	4.2817					4750.25	4.2817
							4761.26	4.25825					4761.26	4.25825
							4772.27	4.23494					4772.27	4.23494
							4783.28	4.21176					4783.28	4.21176
							4794.29	4.18871					4794.29	4.18871
							4805.31	4.1658					4805.31	4.1658
							4816.32	4.14301					4816.32	4.14301
							4827.33	4.12036					4827.33	4.12036
							4838.34	4.09783					4838.34	4.09783
							4849.35	4.07544					4849.35	4.07544
							4860.36	4.05317					4860.36	4.05317
							4871.37	4.03103					4871.37	4.03103
							4882.38	4.00902					4882.38	4.00902
							4893.39	3.98713					4893.39	3.98713
							4904.4	3.96537					4904.4	3.96537
							4915.42	3.94373					4915.42	3.94373
							4926.43	3.92222					4926.43	3.92222
							4937.44	3.90083					4937.44	3.90083
							4948.45	3.87956					4948.45	3.87956
							4959.46	3.85842					4959.46	3.85842
							4970.47	3.83739					4970.47	3.83739
							4981.48	3.81649					4981.48	3.81649
							4992.49	3.7957					4992.49	3.7957
							5003.5	3.77503					5003.5	3.77503
							5014.51	3.75449					5014.51	3.75449
							5025.53	3.73406					5025.53	3.73406
							5036.54	3.71374					5036.54	3.71374
							5047.55	3.69355					5047.55	3.69355
							5058.56	3.67346					5058.56	3.67346
							5069.57	3.6535					5069.57	3.6535
							5080.58	3.63364					5080.58	3.63364
							5091.59	3.6139					5091.59	3.6139
							5102.6	3.59428					5102.6	3.59428
							5113.61	3.57476					5113.61	3.57476
							5124.62	3.55536					5124.62	3.55536
							5135.64	3.53607					5135.64	3.53607
							5146.65	3.51689					5146.65	3.51689
							5157.66	3.49782					5157.66	3.49782
							5168.67	3.47885					5168.67	3.47885
							5179.68	3.46					5179.68	3.46
							5190.69	3.44125					5190.69	3.44125
							5201.7	3.42261					5201.7	3.42261
							5212.71	3.40408					5212.71	3.40408
							5223.72	3.38566					5223.72	3.38566
							5234.73	3.36733					5234.73	3.36733
							5245.75	3.34912					5245.75	3.34912
							5256.76	3.33101					5256.76	3.33101
							5267.77	3.313					5267.77	3.313
							5278.78	3.29509					5278.78	3.29509
							5289.79	3.27729					5289.79	3.27729
							5300.8	3.25959					5300.8	3.25959
							5311.81	3.24198					5311.81	3.24198
							5322.82	3.22448					5322.82	3.22448
							5333.83	3.20708					5333.83	3.20708
							5344.84	3.18978					5344.84	3.18978
							5355.86	3.17258					5355.86	3.17258
							5366.87	3.15548					5366.87	3.15548
							5377.88	3.13847					5377.88	3.13847
							5388.89	3.12157					5388.89	3.12157
							5399.9	3.10475					5399.9	3.10475
							5410.91	3.08804					5410.91	3.08804
							5421.92	3.07142					5421.92	3.07142
							5432.93	3.05489					5432.93	3.05489
							5443.94	3.03846					5443.94	3.03846
							5454.95	3.02213					5454.95	3.02213
							5465.97	3.00588					5465.97	3.00588
							5476.98	2.98973					5476.98	2.98973
							5487.99	2.97367					5487.99	2.97367
							5499	2.95771					5499	2.95771
							5510.01	2.94183					5510.01	2.94183
							5521.02	2.92605					5521.02	2.92605
							5532.03	2.91035					5532.03	2.91035
							5543.04	2.89475					5543.04	2.89475
							5554.05	2.87923					5554.05	2.87923
							5565.07	2.86381					5565.07	2.86381
							5576.08	2.84847					5576.08	2.84847
							5587.09	2.83322					5587.09	2.83322
							5598.1	2.81805					5598.1	2.81805
							5609.11	2.80298					5609.11	2.80298
							5620.12	2.78798					5620.12	2.78798
							5631.13	2.77308					5631.13	2.77308
							5642.14	2.75826					5642.14	2.75826
							5653.15	2.74352					5653.15	2.74352
							5664.16	2.72887					5664.16	2.72887
							5675.18	2.7143					5675.18	2.7143
							5686.19	2.69982					5686.19	2.69982
							5697.2	2.68542					5697.2	2.68542
							5708.21	2.6711					5708.21	2.6711
							5719.22	2.65686					5719.22	2.65686
							5730.23	2.64271					5730.23	2.64271
							5741.24	2.62863					5741.24	2.62863
							5752.25	2.61464					5752.25	2.61464
							5763.26	2.60072					5763.26	2.60072
							5774.27	2.58689					5774.27	2.58689
							5785.29	2.57313					5785.29	2.57313
							5796.3	2.55945					5796.3	2.55945
							5807.31	2.54585					5807.31	2.54585
							5818.32	2.53233					5818.32	2.53233
							5829.33	2.51889					5829.33	2.51889
							5840.34	2.50552					5840.34	2.50552
							5851.35	2.49223					5851.35	2.49223
							5862.36	2.47901					5862.36	2.47901
							5873.37	2.46587					5873.37	2.46587
							5884.38	2.45281					5884.38	2.45281
							5895.4	2.43982					5895.4	2.43982
							5906.41	2.4269					5906.41	2.4269
							5917.42	2.41406					5917.42	2.41406
							5928.43	2.40129					5928.43	2.40129
							5939.44	2.38859					5939.44	2.38859
							5950.45	2.37597					5950.45	2.37597
							5961.46	2.36342					5961.46	2.36342
							5972.47	2.35094					5972.47	2.35094
							5983.48	2.33853					5983.48	2.33853
							5994.49	2.32619					5994.49	2.32619
							6005.51	2.31393					6005.51	2.31393
							6016.52	2.30173					6016.52	2.30173
							6027.53	2.2896					6027.53	2.2896
							6038.54	2.27755					6038.54	2.27755
							6049.55	2.26556					6049.55	2.26556
							6060.56	2.25364					6060.56	2.25364
							6071.57	2.24178					6071.57	2.24178
							6082.58	2.23					6082.58	2.23
							6093.59	2.21828					6093.59	2.21828
							6104.6	2.20663					6104.6	2.20663
							6115.62	2.19505					6115.62	2.19505
							6126.63	2.18353					6126.63	2.18353
							6137.64	2.17208					6137.64	2.17208
							6148.65	2.16069					6148.65	2.16069
							6159.66	2.14937					6159.66	2.14937
							6170.67	2.13812					6170.67	2.13812
							6181.68	2.12692					6181.68	2.12692
							6192.69	2.11579					6192.69	2.11579
							6203.7	2.10473					6203.7	2.10473
							6214.71	2.09373					6214.71	2.09373
							6225.73	2.08279					6225.73	2.08279
							6236.74	2.07191					6236.74	2.07191
							6247.75	2.0611					6247.75	2.0611
							6258.76	2.05035					6258.76	2.05035
							6269.77	2.03966					6269.77	2.03966
							6280.78	2.02903					6280.78	2.02903
							6291.79	2.01846					6291.79	2.01846
							6302.8	2.00795					6302.8	2.00795
							6313.81	1.9975					6313.81	1.9975
							6324.82	1.98711					6324.82	1.98711
							6335.84	1.97678					6335.84	1.97678
							6346.85	1.96651					6346.85	1.96651
							6357.86	1.9563					6357.86	1.9563
							6368.87	1.94615					6368.87	1.94615
							6379.88	1.93605					6379.88	1.93605
							6390.89	1.92601					6390.89	1.92601
							6401.9	1.91603					6401.9	1.91603
							6412.91	1.90611					6412.91	1.90611
							6423.92	1.89624					6423.92	1.89624
							6434.93	1.88643					6434.93	1.88643
							6445.95	1.87668					6445.95	1.87668
							6456.96	1.86698					6456.96	1.86698
							6467.97	1.85734					6467.97	1.85734
							6478.98	1.84775					6478.98	1.84775
							6489.99	1.83821					6489.99	1.83821
							6501	1.82874					6501	1.82874
							6512.01	1.81931					6512.01	1.81931
							6523.02	1.80994					6523.02	1.80994
							6534.03	1.80062					6534.03	1.80062
							6545.05	1.79136					6545.05	1.79136
							6556.06	1.78215					6556.06	1.78215
							6567.07	1.77299					6567.07	1.77299
							6578.08	1.76388					6578.08	1.76388
							6589.09	1.75483					6589.09	1.75483
							6600.1	1.74583					6600.1	1.74583
							6611.11	1.73688					6611.11	1.73688
							6622.12	1.72798					6622.12	1.72798
							6633.13	1.71913					6633.13	1.71913
							6644.14	1.71033					6644.14	1.71033
							6655.16	1.70158					6655.16	1.70158
							6666.17	1.69288					6666.17	1.69288
							6677.18	1.68423					6677.18	1.68423
							6688.19	1.67563					6688.19	1.67563
							6699.2	1.66708					6699.2	1.66708
							6710.21	1.65858					6710.21	1.65858
							6721.22	1.65013					6721.22	1.65013
							6732.23	1.64173					6732.23	1.64173
							6743.24	1.63337					6743.24	1.63337
							6754.25	1.62506					6754.25	1.62506
							6765.27	1.6168					6765.27	1.6168
							6776.28	1.60859					6776.28	1.60859
							6787.29	1.60042					6787.29	1.60042
							6798.3	1.5923					6798.3	1.5923
							6809.31	1.58422					6809.31	1.58422
							6820.32	1.5762					6820.32	1.5762
							6831.33	1.56822					6831.33	1.56822
							6842.34	1.56028					6842.34	1.56028
							6853.35	1.55239					6853.35	1.55239
							6864.36	1.54454					6864.36	1.54454
							6875.38	1.53674					6875.38	1.53674
							6886.39	1.52898					6886.39	1.52898
							6897.4	1.52127					6897.4	1.52127
							6908.41	1.5136					6908.41	1.5136
							6919.42	1.50598					6919.42	1.50598
							6930.43	1.4984					6930.43	1.4984
							6941.44	1.49086					6941.44	1.49086
							6952.45	1.48337					6952.45	1.48337
							6963.46	1.47592					6963.46	1.47592
							6974.47	1.46851					6974.47	1.46851
							6985.49	1.46114					6985.49	1.46114
							6996.5	1.45382					6996.5	1.45382
							7007.51	1.44653					7007.51	1.44653
							7018.52	1.43929					7018.52	1.43929
							7029.53	1.43209					7029.53	1.43209
							7040.54	1.42493					7040.54	1.42493
							7051.55	1.41782					7051.55	1.41782
							7062.56	1.41074					7062.56	1.41074
							7073.57	1.4037					7073.57	1.4037
							7084.58	1.39671					7084.58	1.39671
							7095.6	1.38975					7095.6	1.38975
							7106.61	1.38283					7106.61	1.38283
							7117.62	1.37595					7117.62	1.37595
							7128.63	1.36912					7128.63	1.36912
							7139.64	1.36232					7139.64	1.36232
							7150.65	1.35556					7150.65	1.35556
							7161.66	1.34884					7161.66	1.34884
							7172.67	1.34215					7172.67	1.34215
							7183.68	1.33551					7183.68	1.33551
							7194.69	1.3289					7194.69	1.3289
							7205.71	1.32233					7205.71	1.32233
							7216.72	1.3158					7216.72	1.3158
							7227.73	1.30931					7227.73	1.30931
							7238.74	1.30285					7238.74	1.30285
							7249.75	1.29643					7249.75	1.29643
							7260.76	1.29005					7260.76	1.29005
							7271.77	1.2837					7271.77	1.2837
							7282.78	1.27739					7282.78	1.27739
							7293.79	1.27111					7293.79	1.27111
							7304.8	1.26487					7304.8	1.26487
							7315.82	1.25867					7315.82	1.25867
							7326.83	1.2525					7326.83	1.2525
							7337.84	1.24637					7337.84	1.24637
							7348.85	1.24027					7348.85	1.24027
							7359.86	1.23421					7359.86	1.23421
							7370.87	1.22818					7370.87	1.22818
							7381.88	1.22219					7381.88	1.22219
							7392.89	1.21623					7392.89	1.21623
							7403.9	1.2103					7403.9	1.2103
							7414.91	1.20441					7414.91	1.20441
							7425.93	1.19855					7425.93	1.19855
							7436.94	1.19273					7436.94	1.19273
							7447.95	1.18694					7447.95	1.18694
							7458.96	1.18118					7458.96	1.18118
							7469.97	1.17545					7469.97	1.17545
							7480.98	1.16976					7480.98	1.16976
							7491.99	1.1641					7491.99	1.1641
							7503	1.15847					7503	1.15847
							7514.01	1.15288					7514.01	1.15288
							7525.03	1.14732					7525.03	1.14732
							7536.04	1.14178					7536.04	1.14178
							7547.05	1.13628					7547.05	1.13628
							7558.06	1.13082					7558.06	1.13082
							7569.07	1.12538					7569.07	1.12538
							7580.08	1.11997					7580.08	1.11997
							7591.09	1.1146					7591.09	1.1146
							7602.1	1.10925					7602.1	1.10925
							7613.11	1.10394					7613.11	1.10394
							7624.12	1.09865					7624.12	1.09865
							7635.14	1.0934					7635.14	1.0934
							7646.15	1.08818					7646.15	1.08818
							7657.16	1.08298					7657.16	1.08298
							7668.17	1.07782					7668.17	1.07782
							7679.18	1.07268					7679.18	1.07268
							7690.19	1.06758					7690.19	1.06758
							7701.2	1.0625					7701.2	1.0625
							7712.21	1.05745					7712.21	1.05745
							7723.22	1.05244					7723.22	1.05244
							7734.23	1.04745					7734.23	1.04745
							7745.25	1.04249					7745.25	1.04249
							7756.26	1.03755					7756.26	1.03755
							7767.27	1.03265					7767.27	1.03265
							7778.28	1.02777					7778.28	1.02777
							7789.29	1.02292					7789.29	1.02292
							7800.3	1.0181					7800.3	1.0181
							7811.31	1.01331					7811.31	1.01331
							7822.32	1.00854					7822.32	1.00854
							7833.33	1.0038					7833.33	1.0038
							7844.34	0.99909					7844.34	0.99909
							7855.36	0.99441					7855.36	0.99441
							7866.37	0.98975					7866.37	0.98975
							7877.38	0.98512					7877.38	0.98512
							7888.39	0.98051					7888.39	0.98051
							7899.4	0.97593					7899.4	0.97593
							7910.41	0.97138					7910.41	0.97138
							7921.42	0.96685					7921.42	0.96685
							7932.43	0.96235					7932.43	0.96235
							7943.44	0.95788					7943.44	0.95788
							7954.45	0.95343					7954.45	0.95343
							7965.47	0.949					7965.47	0.949
							7976.48	0.94461					7976.48	0.94461
							7987.49	0.94023					7987.49	0.94023
							7998.5	0.93588					7998.5	0.93588
							8009.51	0.93156					8009.51	0.93156
							8020.52	0.92726					8020.52	0.92726
							8031.53	0.92299					8031.53	0.92299
							8042.54	0.91874					8042.54	0.91874
							8053.55	0.91451					8053.55	0.91451
							8064.56	0.91031					8064.56	0.91031
							8075.58	0.90613					8075.58	0.90613
							8086.59	0.90198					8086.59	0.90198
							8097.6	0.89785					8097.6	0.89785
							8108.61	0.89374					8108.61	0.89374
							8119.62	0.88966					8119.62	0.88966
							8130.63	0.8856					8130.63	0.8856
							8141.64	0.88156					8141.64	0.88156
							8152.65	0.87755					8152.65	0.87755
							8163.66	0.87356					8163.66	0.87356
							8174.67	0.86959					8174.67	0.86959
							8185.69	0.86564					8185.69	0.86564
							8196.7	0.86172					8196.7	0.86172
							8207.71	0.85782					8207.71	0.85782
							8218.72	0.85394					8218.72	0.85394
							8229.73	0.85009					8229.73	0.85009
							8240.74	0.84626					8240.74	0.84626
							8251.75	0.84244					8251.75	0.84244
							8262.76	0.83865					8262.76	0.83865
							8273.77	0.83489					8273.77	0.83489
							8284.78	0.83114					8284.78	0.83114
							8295.8	0.82741					8295.8	0.82741
							8306.81	0.82371					8306.81	0.82371
							8317.82	0.82003					8317.82	0.82003
							8328.83	0.81636					8328.83	0.81636
							8339.84	0.81272					8339.84	0.81272
							8350.85	0.8091					8350.85	0.8091
							8361.86	0.8055					8361.86	0.8055
							8372.87	0.80192					8372.87	0.80192
							8383.88	0.79837					8383.88	0.79837
							8394.89	0.79483					8394.89	0.79483
							8405.91	0.79131					8405.91	0.79131
							8416.92	0.78781					8416.92	0.78781
							8427.93	0.78433					8427.93	0.78433
							8438.94	0.78088					8438.94	0.78088
							8449.95	0.77744					8449.95	0.77744
							8460.96	0.77402					8460.96	0.77402
							8471.97	0.77062					8471.97	0.77062
							8482.98	0.76724					8482.98	0.76724
							8493.99	0.76388					8493.99	0.76388
							8505.01	0.76054					8505.01	0.76054
							8516.02	0.75722					8516.02	0.75722
							8527.03	0.75391					8527.03	0.75391
							8538.04	0.75063					8538.04	0.75063
							8549.05	0.74736					8549.05	0.74736
							8560.06	0.74412					8560.06	0.74412
							8571.07	0.74089					8571.07	0.74089
							8582.08	0.73768					8582.08	0.73768
							8593.09	0.73449					8593.09	0.73449
							8604.1	0.73132					8604.1	0.73132
							8615.12	0.72816					8615.12	0.72816
							8626.13	0.72502					8626.13	0.72502
							8637.14	0.7219					8637.14	0.7219
							8648.15	0.7188					8648.15	0.7188
							8659.16	0.71572					8659.16	0.71572
							8670.17	0.71265					8670.17	0.71265
							8681.18	0.7096					8681.18	0.7096
							8692.19	0.70657					8692.19	0.70657
							8703.2	0.70356					8703.2	0.70356
							8714.21	0.70056					8714.21	0.70056
							8725.23	0.69758					8725.23	0.69758
							8736.24	0.69462					8736.24	0.69462
							8747.25	0.69168					8747.25	0.69168
							8758.26	0.68875					8758.26	0.68875
							8769.27	0.68584					8769.27	0.68584
							8780.28	0.68294					8780.28	0.68294
							8791.29	0.68006					8791.29	0.68006
							8802.3	0.6772					8802.3	0.6772
							8813.31	0.67435					8813.31	0.67435
							8824.32	0.67152					8824.32	0.67152
							8835.34	0.66871					8835.34	0.66871
							8846.35	0.66591					8846.35	0.66591
							8857.36	0.66313					8857.36	0.66313
							8868.37	0.66037					8868.37	0.66037
							8879.38	0.65762					8879.38	0.65762
							8890.39	0.65488					8890.39	0.65488
							8901.4	0.65216					8901.4	0.65216
							8912.41	0.64946					8912.41	0.64946
							8923.42	0.64677					8923.42	0.64677
							8934.43	0.6441					8934.43	0.6441
							8945.45	0.64144					8945.45	0.64144
							8956.46	0.6388					8956.46	0.6388
							8967.47	0.63618					8967.47	0.63618
							8978.48	0.63356					8978.48	0.63356
							8989.49	0.63097					8989.49	0.63097
							9000.5	0.62839					9000.5	0.62839
							9011.51	0.62582					9011.51	0.62582
							9022.52	0.62327					9022.52	0.62327
							9033.53	0.62073					9033.53	0.62073
							9044.54	0.61821					9044.54	0.61821
							9055.56	0.6157					9055.56	0.6157
							9066.57	0.6132					9066.57	0.6132
							9077.58	0.61072					9077.58	0.61072
							9088.59	0.60826					9088.59	0.60826
							9099.6	0.6058					9099.6	0.6058
							9110.61	0.60337					9110.61	0.60337
							9121.62	0.60094					9121.62	0.60094
							9132.63	0.59853					9132.63	0.59853
							9143.64	0.59614					9143.64	0.59614
							9154.65	0.59375					9154.65	0.59375
							9165.67	0.59138					9165.67	0.59138
							9176.68	0.58903					9176.68	0.58903
							9187.69	0.58669					9187.69	0.58669
							9198.7	0.58436					9198.7	0.58436
							9209.71	0.58204					9209.71	0.58204
							9220.72	0.57974					9220.72	0.57974
							9231.73	0.57745					9231.73	0.57745
							9242.74	0.57517					9242.74	0.57517
							9253.75	0.57291					9253.75	0.57291
							9264.76	0.57066					9264.76	0.57066
							9275.78	0.56842					9275.78	0.56842
							9286.79	0.5662					9286.79	0.5662
							9297.8	0.56399					9297.8	0.56399
							9308.81	0.56179					9308.81	0.56179
							9319.82	0.5596					9319.82	0.5596
							9330.83	0.55743					9330.83	0.55743
							9341.84	0.55527					9341.84	0.55527
							9352.85	0.55312					9352.85	0.55312
							9363.86	0.55098					9363.86	0.55098
							9374.87	0.54885					9374.87	0.54885
							9385.89	0.54674					9385.89	0.54674
							9396.9	0.54464					9396.9	0.54464
							9407.91	0.54255					9407.91	0.54255
							9418.92	0.54048					9418.92	0.54048
							9429.93	0.53841					9429.93	0.53841
							9440.94	0.53636					9440.94	0.53636
							9451.95	0.53432					9451.95	0.53432
							9462.96	0.53229					9462.96	0.53229
							9473.97	0.53027					9473.97	0.53027
							9484.98	0.52826					9484.98	0.52826
							9496	0.52627					9496	0.52627
							9507.01	0.52428					9507.01	0.52428
							9518.02	0.52231					9518.02	0.52231
							9529.03	0.52035					9529.03	0.52035
							9540.04	0.5184					9540.04	0.5184
							9551.05	0.51646					9551.05	0.51646
							9562.06	0.51453					9562.06	0.51453
							9573.07	0.51262					9573.07	0.51262
							9584.08	0.51071					9584.08	0.51071
							9595.1	0.50882					9595.1	0.50882
							9606.11	0.50693					9606.11	0.50693
							9617.12	0.50506					9617.12	0.50506
							9628.13	0.5032					9628.13	0.5032
							9639.14	0.50135					9639.14	0.50135
							9650.15	0.4995					9650.15	0.4995
							9661.16	0.49767					9661.16	0.49767
							9672.17	0.49585					9672.17	0.49585
							9683.18	0.49404					9683.18	0.49404
							9694.19	0.49224					9694.19	0.49224
							9705.21	0.49046					9705.21	0.49046
							9716.22	0.48868					9716.22	0.48868
							9727.23	0.48691					9727.23	0.48691
							9738.24	0.48515					9738.24	0.48515
							9749.25	0.4834					9749.25	0.4834
							9760.26	0.48166					9760.26	0.48166
							9771.27	0.47993					9771.27	0.47993
							9782.28	0.47821					9782.28	0.47821
							9793.29	0.4765					9793.29	0.4765
							9804.3	0.4748					9804.3	0.4748
							9815.32	0.47312					9815.32	0.47312
							9826.33	0.47144					9826.33	0.47144
							9837.34	0.46976					9837.34	0.46976
							9848.35	0.4681					9848.35	0.4681
							9859.36	0.46645					9859.36	0.46645
							9870.37	0.46481					9870.37	0.46481
							9881.38	0.46318					9881.38	0.46318
							9892.39	0.46156					9892.39	0.46156
							9903.4	0.45994					9903.4	0.45994
							9914.41	0.45834					9914.41	0.45834
							9925.43	0.45674					9925.43	0.45674
							9936.44	0.45515					9936.44	0.45515
							9947.45	0.45358					9947.45	0.45358
							9958.46	0.45201					9958.46	0.45201
							9969.47	0.45045					9969.47	0.45045
							9980.48	0.4489					9980.48	0.4489
							9991.49	0.44736					9991.49	0.44736
							10002.5	0.44582					10002.5	0.44582
							10013.5	0.4443					10013.5	0.4443
							10024.5	0.44278					10024.5	0.44278
							10035.5	0.44128					10035.5	0.44128
							10046.5	0.43978					10046.5	0.43978
							10057.6	0.43829					10057.6	0.43829
							10068.6	0.43681					10068.6	0.43681
							10079.6	0.43534					10079.6	0.43534
							10090.6	0.43387					10090.6	0.43387
							10101.6	0.43242					10101.6	0.43242
							10112.6	0.43097					10112.6	0.43097
							10123.6	0.42953					10123.6	0.42953
							10134.6	0.4281					10134.6	0.4281
							10145.6	0.42668					10145.6	0.42668
							10156.7	0.42526					10156.7	0.42526
							10167.7	0.42386					10167.7	0.42386
							10178.7	0.42246					10178.7	0.42246
							10189.7	0.42107					10189.7	0.42107
							10200.7	0.41968					10200.7	0.41968
							10211.7	0.41831					10211.7	0.41831
							10222.7	0.41694					10222.7	0.41694
							10233.7	0.41558					10233.7	0.41558
							10244.7	0.41423					10244.7	0.41423
							10255.8	0.41289					10255.8	0.41289
							10266.8	0.41155					10266.8	0.41155
							10277.8	0.41022					10277.8	0.41022
							10288.8	0.4089					10288.8	0.4089
							10299.8	0.40759					10299.8	0.40759
							10310.8	0.40628					10310.8	0.40628
							10321.8	0.40499					10321.8	0.40499
							10332.8	0.4037					10332.8	0.4037
							10343.8	0.40241					10343.8	0.40241
							10354.9	0.40114					10354.9	0.40114
							10365.9	0.39987					10365.9	0.39987
							10376.9	0.39861					10376.9	0.39861
							10387.9	0.39735					10387.9	0.39735
							10398.9	0.3961					10398.9	0.3961
							10409.9	0.39486					10409.9	0.39486
							10420.9	0.39363					10420.9	0.39363
							10431.9	0.39241					10431.9	0.39241
							10442.9	0.39119					10442.9	0.39119
							10454	0.38997					10454	0.38997
							10465	0.38877					10465	0.38877
							10476	0.38757					10476	0.38757
							10487	0.38638					10487	0.38638
							10498	0.3852					10498	0.3852
							10509	0.38402					10509	0.38402
							10520	0.38285					10520	0.38285
							10531	0.38168					10531	0.38168
							10542	0.38053					10542	0.38053
							10553.1	0.37937					10553.1	0.37937
							10564.1	0.37823					10564.1	0.37823
							10575.1	0.37709					10575.1	0.37709
							10586.1	0.37596					10586.1	0.37596
							10597.1	0.37484					10597.1	0.37484
							10608.1	0.37372					10608.1	0.37372
							10619.1	0.37261					10619.1	0.37261
							10630.1	0.3715					10630.1	0.3715
							10641.1	0.3704					10641.1	0.3704
							10652.2	0.36931					10652.2	0.36931
							10663.2	0.36822					10663.2	0.36822
							10674.2	0.36714					10674.2	0.36714
							10685.2	0.36606					10685.2	0.36606
							10696.2	0.365					10696.2	0.365
							10707.2	0.36393					10707.2	0.36393
							10718.2	0.36288					10718.2	0.36288
							10729.2	0.36183					10729.2	0.36183
							10740.2	0.36078					10740.2	0.36078
							10751.3	0.35975					10751.3	0.35975
							10762.3	0.35871					10762.3	0.35871
							10773.3	0.35769					10773.3	0.35769
							10784.3	0.35667					10784.3	0.35667
							10795.3	0.35565					10795.3	0.35565
							10806.3	0.35464					10806.3	0.35464
							10817.3	0.35364					10817.3	0.35364
							10828.3	0.35264					10828.3	0.35264
							10839.3	0.35165					10839.3	0.35165
							10850.4	0.35066					10850.4	0.35066
							10861.4	0.34968					10861.4	0.34968
							10872.4	0.34871					10872.4	0.34871
							10883.4	0.34774					10883.4	0.34774
							10894.4	0.34678					10894.4	0.34678
							10905.4	0.34582					10905.4	0.34582
							10916.4	0.34487					10916.4	0.34487
							10927.4	0.34392					10927.4	0.34392
							10938.4	0.34298					10938.4	0.34298
							10949.4	0.34204					10949.4	0.34204
							10960.5	0.34111					10960.5	0.34111
							10971.5	0.34018					10971.5	0.34018
							10982.5	0.33926					10982.5	0.33926
							10993.5	0.33835					10993.5	0.33835
							11004.5	0.33744					11004.5	0.33744
							11015.5	0.33653					11015.5	0.33653
							11026.5	0.33563					11026.5	0.33563
							11037.5	0.33474					11037.5	0.33474
							11048.5	0.33385					11048.5	0.33385
							11059.6	0.33296					11059.6	0.33296
							11070.6	0.33208					11070.6	0.33208
							11081.6	0.33121					11081.6	0.33121
							11092.6	0.33034					11092.6	0.33034
							11103.6	0.32948					11103.6	0.32948
							11114.6	0.32862					11114.6	0.32862
							11125.6	0.32776					11125.6	0.32776
							11136.6	0.32691					11136.6	0.32691
							11147.6	0.32607					11147.6	0.32607
							11158.7	0.32523					11158.7	0.32523
							11169.7	0.32439					11169.7	0.32439
							11180.7	0.32356					11180.7	0.32356
							11191.7	0.32274					11191.7	0.32274
							11202.7	0.32192					11202.7	0.32192
							11213.7	0.3211					11213.7	0.3211
							11224.7	0.32029					11224.7	0.32029
							11235.7	0.31948					11235.7	0.31948
							11246.7	0.31868					11246.7	0.31868
							11257.8	0.31788					11257.8	0.31788
							11268.8	0.31709					11268.8	0.31709
							11279.8	0.3163					11279.8	0.3163
							11290.8	0.31552					11290.8	0.31552
							11301.8	0.31474					11301.8	0.31474
							11312.8	0.31396					11312.8	0.31396
							11323.8	0.31319					11323.8	0.31319
							11334.8	0.31242					11334.8	0.31242
							11345.8	0.31166					11345.8	0.31166
							11356.9	0.31091					11356.9	0.31091
							11367.9	0.31015					11367.9	0.31015
							11378.9	0.3094					11378.9	0.3094
							11389.9	0.30866					11389.9	0.30866
							11400.9	0.30792					11400.9	0.30792
							11411.9	0.30718					11411.9	0.30718
							11422.9	0.30645					11422.9	0.30645
							11433.9	0.30572					11433.9	0.30572
							11444.9	0.305					11444.9	0.305
							11456	0.30428					11456	0.30428
							11467	0.30356					11467	0.30356
							11478	0.30285					11478	0.30285
							11489	0.30214					11489	0.30214
							11500	0.30144					11500	0.30144
