# Supplementary material for: Potassium channel TASK-5 forms functional heterodimers with TASK-1 and TASK-3 to break its silence
Source: Nat Commun. 2024 Aug 30;15:7548. doi: 10.1038/s41467-024-51288-8 (PMC11364637; doi:10.1038/s41467-024-51288-8)
Supplement: Supplementary file 4 — Source data [file 41467_2024_51288_MOESM4_ESM.zip › Source Data Figure 4.xlsx]

## Sheet: Fig 4a
TASK-1	pH 5.5	pH 6.5	pH 7.5	pH 8.5	pH 9.5	pH 10
	0.0395433	0.0826164	0.627123	1.05537	1.09332	1
	0.100928	0.173487	0.694404	0.982481	1.03138	1
	0.0660342	0.104606	0.563475	0.904506	1.01822	1
	0.133216	0.190501	0.639194	0.98523	1.06206	1
	0.089965	0.121483	0.622389	1.02041	1.12511	1
MW	0.0859374	0.134539	0.629317	0.989599	1.06602	1
SEM	0.0158505	0.0205075	0.0208829	0.0250856	0.0196677	0
+TASK-5	pH 5.5	pH 6.5	pH 7.5	pH 8.5	pH 9.5	pH 10
50+50 ng/µl	0.0174041	0.0489031	0.508151	0.948278	1.08408	1
	0.0798747	0.121868	0.487666	0.853171	1.01586	1
	0.118666	0.172707	0.590443	0.966004	1.08355	1
	0.0922776	0.167299	0.626851	1.01236	1.13842	1
	0.0807002	0.138971	0.562401	0.950671	1.08707	1
MW	0.0777845	0.12995	0.555102	0.946097	1.08179	1
SEM	0.0166433	0.0222917	0.0256926	0.0259307	0.0194805	0

## Sheet: Fig 4c
	TASK-1+TASK-5	TASK-1+TASK-5 R7D	TASK-1+TASK-5 R131D
	50+100 ng/µl	50+100 ng/µl	50+100 ng/µl
	0.457125	1.08854	0.941365
	0.927794	3.06568	1.36623
	1.17837	1.36068	2.18541
	1.10387	2.39923	2.23539
	0.724627	2.37979	5.68429
	0.761874	2.6436	0.910819
	1.52375	2.10488	0.966357
	0.995516	0.905266	0.810851
	0.480827	4.35694	2.26872
	0.981972	3.15732	1.5384
	1.53729	2.10766	1.00246
	1.72692	1.74944	2.29371
	0.409719	1.4773	1.93271
	1.39169	0.927481	0.960803
	1.03023	2.0188	3.1601
	1.07466	2.57695	1.76332
	1.25793	1.71889	2.2465
	1.19684	0.780298	1.11076
	1.6939	0.748929	0.454255
	1.60226	0.973985	0.789546
	1.60782	0.740347	0.559903
	1.24405	1.03657	0.85798
	1.00801	0.974207	0.572998
	1.67724	0.566931	0.861309
	1.48008	1.35759	1.6328
	1.5384	0.844441	1.45376
	0.574816	0.289865	0.552727
	1.41699	0.882542	0.634182
	1.14963		0.745526
	0.835843		0.726808
	2.24928		1.19098
	0.541407
	0.434428
	0.438719
	0.94417
	0.815514
	0.498719
	0.261234
	0.509594
	0.405722
	0.61391
	1.04175
	1.33603
	1.21825
	0.93287
	0.615694
	0.964668
	0.848181
	0.673126
	0.82563
	0.637272
	0.634676
	0.781015
	1.41585
	0.703789
	0.589249
	1.56722
	0.768847
	0.429931
	1.16828
	0.674911
	1.18337
	0.643112
	1.35209
	1.24047
	1.13794
	1.45073
	1.64234
	1.15011
	0.703789
	0.809569
	1.13323
	0.423279
Mean	1	1.61551	1.43261
SEM	0.0489932	0.180444	0.186616
n	73	28	31
Normal distr.?	YES	YES	YES
Equal varia.?	n.A.	NO	NO
Paired?	n.A.	NO	NO
TEST Name	n.A.	Welch's	Welch's
TEST Score	n.A.	0.00248561	0.0315378

## Sheet: Fig 4d
	TASK-1+TASK-5	TASK-1+TASK-5 R7D	TASK-1+TASK-5 R131D	ni
	100+100 ng/µl	100+100 ng/µl	100+100 ng/µl
	1.81288	0.334876	0.146101	0.0577742
	1.72809	1.10818	0.410172	0.0562384
	1.16718	1.00079	0.996542	0.0517582
	0.667887	1.09421	0.709821	0.0472634
	1.1816	1.41196	0.859566	0.090896
	1.85413	0.241948	1.48724	0.039794
	1.08168	1.70622	0.823494	0.0403562
	1.67764	0.611981	0.899752	0.0252088
	0.340439	0.962091	1.17104	0.0519948
	1.92907	0.33489	0.429885	0.0431461
	0.862665	1.06375	1.04739	0.0487664
	2.18086	1.92881	1.19236	0.0467403
	1.30665	1.75394	1.27796	0.0672686
	1.21957	1.21486	1.55798	0.00278694
	1.01426	0.543728	0.999884	0.0555223
	1.18369	0.149806	0.691599	0.0210023
	0.48839	1.02231	0.950126	0.0358972
	0.402744	1.00327	0.269217	0.0135363
	0.957264	0.119973	1.0276	0.00666503
	1.39864	1.59977		0.0179341
	0.0602695	1.38845		0.00746999
	1.17966	1.56686		0.00151364
	1.31672	0.810504		0.0183912
	1.20459	0.265378		0.00666348
	0.153469	0.19569		0.017314
	1.65767	0.129752		0.00382326
	1.37968	0.220303		0.0136415
	1.30806	0.389354		0.00390125
	1.34486	1.11136		0.0053733
	1.15596	0.835869		0.00281641
	0.56472	0.889682		0.00243024
	0.817111	1.03574		0.012113
	0.73928	0.969789		0.0349793
	0.716501	0.813832		0.020398
	0.0297649	0.706971		0.00316583
	0.423924	0.516238		0.00299569
	0.558047	0.260876		0.022128
	0.547559			0.0110801
	0.0771051			0.0230791
	0.30973			0.00830033
				0.0862817
				0.0683121
				0.0560343
				0.0273243
				0.00821492
				0.0422553
				0.174362
				0.0115611
				0.0446528
				0.0274233
				0.0656678
				0.0289457
				0.041822
				0.038674
				0.0205514
MW	1	0.846324	0.891985	0.0324402
SEM	0.0883833	0.0838322	0.0880664	0.00404659
n	40	37	19	55

## Sheet: Fig 4e
TASK-1+alpha1R																						TASK-1+TASK-5+alpha1R
time (min)																	MW	SEM	n	Normal distr.?		time (min)																			MW	SEM	n	Normal distr.?	Equal varia.?	Paired?	TEST Name	TEST Score
0	1	1	1	1	1	1	1	1	1	1	1	1	1	1	1	1	1	0	16			0	1	1	1	1	1	1	1	1	1	1	1	1	1	1	1	1	1	1	1	0	16
0.166667	1.00246	0.995459	1.00788	0.997206	0.999425	1.0002	1.0027	0.999333	0.999906	1.00356	1.00342	1.00187	1.00004	0.998214	1.00237	1.00308	1.00107	0.000743277	16			0.166667	0.999929	1.00309	1.00099	0.998296	0.998664	1.00791	1.00082	0.995186	1.00139	1.00083	1.00091	1.00311	0.999852	1.00241	1.00044	1.03457	1.00045	1.00216	1.00283	0.00196035	16
0.333333	1.006	0.993553	1.01884	0.995477	0.999343	1.00028	1.0033	0.997998	0.999529	1.00416	1.00507	1.00214	1.00025	0.997138	1.00432	1.00242	1.00186	0.00143394	16			0.333333	0.997884	0.994584	1.00105	0.993993	0.98976	1.01646	1.0017	0.992338	1.00297	1.00263	1.00116	1.00514	1.00315	1.00474	1.00128	1.03557	1.00062	1.00463	1.00276	0.00238165	16
0.5	1.00875	0.991647	1.01022	0.993481	0.998769	0.999644	1.00387	0.997893	0.999623	1.00424	1.00676	1.00287	1.00056	1.00452	1.00602	1.00221	1.00194	0.00127138	16			0.5	0.995717	1.00082	1.00116	0.98963	0.978795	1.02324	1.00264	0.981732	1.00583	0.994876	0.999435	1.00775	1.00571	1.00479	1.00114	1.03665	1.00064	1.00529	1.00199	0.00309736	16
0.666667	1.01396	0.974901	1.00406	0.99113	0.982269	0.99798	0.999275	0.993748	0.99868	1.00441	1.00413	1.00418	0.99891	0.983832	1.00232	1.00232	0.997257	0.00248899	16			0.666667	0.985465	0.951964	0.994033	0.979005	0.961992	1.02718	0.992427	0.97164	1.00671	0.98989	0.995113	1.00831	0.958167	1.01173	0.99271	1.0397	1.0111	1.01005	0.993733	0.00551727	16
0.833333	1.01229	0.787041	0.884729	0.95543	0.90527	0.970615	0.933516	0.969725	0.984069	1.00628	0.906032	0.97539	0.94658	0.910771	0.913464	0.961533	0.938921	0.0138101	16			0.833333	0.909486	0.880007	0.899137	0.950247	0.893757	1.01792	0.947954	0.949537	0.989651	0.981315	0.808536	0.978908	0.751509	0.989965	0.808988	0.920132	0.988023	0.967226	0.924016	0.0173083	16
1	0.959219	0.590544	0.744704	0.841323	0.797734	0.906142	0.796601	0.901482	0.943722	0.980316	0.658267	0.861231	0.807141	0.815692	0.715258	0.859173	0.823659	0.0269722	16			1	0.791771	0.806171	0.715204	0.895011	0.808118	0.990287	0.879007	0.909872	0.959578	0.936252	0.595481	0.901632	0.573703	0.907533	0.610041	0.707401	0.894683	0.843205	0.818053	0.0302223	16
1.16667	0.855676	0.445422	0.626232	0.675108	0.707191	0.815294	0.672694	0.77599	0.879902	0.941541	0.488607	0.647653	0.615056	0.713503	0.539246	0.727198	0.695395	0.0345654	16			1.16667	0.680379	0.747758	0.552343	0.830723	0.719898	0.948543	0.813215	0.858851	0.921082	0.880209	0.484748	0.79844	0.470917	0.800888	0.517519	0.551834	0.784545	0.713416	0.726406	0.0357844	16
1.33333	0.743673	0.345187	0.548276	0.521753	0.634789	0.707655	0.568034	0.619872	0.810615	0.899796	0.387671	0.456346	0.471215	0.625228	0.424191	0.600192	0.585281	0.0383627	16			1.33333	0.589171	0.702928	0.441318	0.765603	0.648831	0.898568	0.760791	0.808903	0.883914	0.824282	0.432048	0.699884	0.409786	0.703381	0.477436	0.457274	0.690941	0.616685	0.656208	0.0373717	16
1.5	0.658713	0.279702	0.487438	0.413588	0.575275	0.611778	0.484154	0.491781	0.758201	0.856779	0.323254	0.332354	0.38796	0.556768	0.344682	0.488056	0.503155	0.0404666	16			1.5	0.518371	0.670661	0.372851	0.703722	0.592326	0.847077	0.719389	0.757902	0.850466	0.771415	0.404432	0.619965	0.373212	0.625733	0.460522	0.39709	0.62071	0.547568	0.602967	0.0370835	16
1.66667	0.590817	0.237653	0.440394	0.343652	0.524873	0.536771	0.41771	0.405065	0.720965	0.811471	0.283038	0.25826	0.33852	0.505914	0.289614	0.401313	0.444127	0.0410457	16			1.66667	0.46446	0.648982	0.33235	0.649456	0.543624	0.799135	0.686768	0.713332	0.82271	0.724347	0.388805	0.558915	0.350212	0.566132	0.451352	0.358428	0.569727	0.499008	0.562652	0.0361286	16
1.83333	0.540564	0.210891	0.414901	0.296599	0.482761	0.477209	0.363025	0.345111	0.689951	0.764551	0.258565	0.212688	0.305309	0.467759	0.250753	0.33526	0.400994	0.0406044	16			1.83333	0.42393	0.636264	0.307716	0.604645	0.50855	0.754643	0.661436	0.674768	0.800575	0.685895	0.379089	0.514334	0.332823	0.520066	0.446563	0.326713	0.534019	0.46806	0.532227	0.0351581	16
2	0.499566	0.194996	0.387315	0.261386	0.446396	0.430003	0.323602	0.300857	0.665913	0.714746	0.245182	0.18517	0.281685	0.440267	0.222473	0.284322	0.367743	0.039465	16			2	0.392294	0.627405	0.292881	0.567514	0.478009	0.717924	0.643471	0.644262	0.783088	0.652065	0.374094	0.481703	0.322616	0.483775	0.444827	0.305198	0.507689	0.440871	0.508871	0.0342505	16
2.16667	0.465654	0.184535	0.374261	0.235132	0.414218	0.39238	0.291064	0.266964	0.646965	0.666299	0.237223	0.169706	0.266309	0.418098	0.199269	0.248866	0.342309	0.0380749	16			2.16667	0.367989	0.619572	0.283271	0.536563	0.453632	0.687276	0.631064	0.618891	0.770369	0.622454	0.370065	0.457736	0.314233	0.454824	0.445938	0.290492	0.487685	0.42429	0.490908	0.0334846	16
2.33333	0.440926	0.179629	0.364532	0.217615	0.38992	0.362441	0.269198	0.241571	0.631316	0.6187	0.232302	0.161515	0.256265	0.401547	0.182016	0.228076	0.323598	0.0364667	16			2.33333	0.349591	0.614067	0.278925	0.511962	0.433406	0.663653	0.622749	0.597164	0.760484	0.598055	0.36861	0.440464	0.307684	0.431051	0.444819	0.279359	0.473353	0.408391	0.476877	0.0329188	16
2.5	0.421909	0.17752	0.356897	0.204222	0.366442	0.34062	0.252446	0.222289	0.61595	0.573477	0.230835	0.158739	0.250123	0.387688	0.169407	0.216495	0.309066	0.0346939	16			2.5	0.33517	0.610817	0.278002	0.490492	0.417125	0.643713	0.613563	0.581214	0.75286	0.57828	0.369527	0.427489	0.303846	0.410984	0.446847	0.272009	0.461861	0.399134	0.466274	0.0323655	16
2.66667	0.409328	0.178047	0.347291	0.195707	0.34198	0.321769	0.240406	0.208626	0.598982	0.528763	0.230942	0.160015	0.247005	0.376327	0.16254	0.210884	0.297413	0.0326297	16			2.66667	0.323723	0.609275	0.278899	0.473222	0.405266	0.62905	0.581428	0.56744	0.747461	0.562429	0.370674	0.41767	0.301758	0.394013	0.450447	0.266733	0.452428	0.390589	0.456806	0.0316287	16
2.83333	0.402603	0.180237	0.347783	0.191538	0.334756	0.308265	0.23199	0.1996	0.586538	0.488631	0.231493	0.164663	0.246152	0.368821	0.160864	0.209517	0.290841	0.0309189	16			2.83333	0.314025	0.607419	0.280737	0.459148	0.39431	0.617925	0.569228	0.556669	0.745911	0.549577	0.372684	0.409813	0.300727	0.379835	0.453482	0.264247	0.445177	0.383894	0.450267	0.0313155	16
3	0.404338	0.183805	0.348645	0.190474	0.321376	0.298048	0.225104	0.194191	0.573529	0.457916	0.234412	0.171347	0.247523	0.362676	0.162605	0.208573	0.286535	0.0294139	16			3	0.308194	0.5988	0.28511	0.44783	0.384819	0.610974	0.566324	0.547878	0.746549	0.539189	0.375304	0.403965	0.300537	0.368029	0.45682	0.263406	0.440066	0.378824	0.445701	0.0310526	16
3.16667	0.407954	0.187617	0.346675	0.190385	0.311361	0.289731	0.222084	0.192329	0.563348	0.427456	0.237468	0.17951	0.2509	0.359833	0.167134	0.208304	0.283881	0.0280102	16			3.16667	0.302944	0.595017	0.2898	0.438076	0.378118	0.605778	0.577511	0.540834	0.749837	0.529673	0.378708	0.397984	0.301208	0.358681	0.460155	0.263702	0.433988	0.376005	0.443223	0.0311352	16
3.33333	0.414895	0.19159	0.35197	0.191938	0.302742	0.282761	0.219909	0.191767	0.556467	0.402257	0.241003	0.188741	0.254789	0.357384	0.173494	0.208558	0.283142	0.027004	16			3.33333	0.298681	0.594059	0.295825	0.429916	0.37302	0.602312	0.587235	0.533248	0.754142	0.52254	0.383086	0.394267	0.302706	0.351301	0.463409	0.264497	0.428631	0.375061	0.441885	0.0312577	16
3.5	0.425235	0.195807	0.350123	0.194598	0.296749	0.276979	0.217573	0.192716	0.55213	0.381724	0.244933	0.198388	0.259748	0.355951	0.180652	0.208868	0.283261	0.0262543	16			3.5	0.297476	0.593431	0.301578	0.423263	0.369659	0.601474	0.594052	0.52828	0.759063	0.516306	0.387187	0.390502	0.303455	0.345553	0.467423	0.265123	0.42464	0.372527	0.441166	0.0314346	16
3.66667	0.431526	0.200633	0.359852	0.198191	0.290675	0.273217	0.217332	0.19535	0.547417	0.364076	0.249534	0.207794	0.265158	0.355857	0.18699	0.210074	0.284605	0.0256157	16			3.66667	0.296211	0.593003	0.308814	0.417001	0.366525	0.602189	0.598599	0.523046	0.763714	0.510636	0.390725	0.388331	0.305578	0.340925	0.471787	0.266788	0.421221	0.373046	0.441008	0.0315281	16
3.83333	0.439913	0.204079	0.35899	0.201738	0.286735	0.271316	0.216647	0.197036	0.542515	0.347361	0.253403	0.216654	0.270273	0.356101	0.1927	0.211143	0.285413	0.0250557	16			3.83333	0.296172	0.593188	0.314688	0.4119	0.366661	0.604563	0.603658	0.519434	0.768469	0.50675	0.395178	0.386013	0.308471	0.336988	0.474429	0.269431	0.419177	0.372037	0.441511	0.0316575	16
4	0.449819	0.207728	0.357266	0.205597	0.282794	0.270049	0.21709	0.200372	0.538744	0.336162	0.25722	0.224795	0.275743	0.35725	0.197581	0.21278	0.286937	0.0246787	16			4	0.296439	0.594367	0.322251	0.408023	0.362873	0.607218	0.60827	0.51645	0.774812	0.502829	0.400264	0.383648	0.310182	0.333454	0.476458	0.272023	0.416238	0.37283	0.442146	0.031877	16
4.16667	0.459508	0.211702	0.366133	0.209189	0.28025	0.269336	0.217533	0.20399	0.533937	0.332768	0.260347	0.231709	0.280924	0.358052	0.201198	0.214871	0.289465	0.0245129	16			4.16667	0.296895	0.596328	0.327589	0.405312	0.363168	0.61055	0.611121	0.513811	0.78103	0.500124	0.404505	0.381495	0.311834	0.33111	0.479767	0.275654	0.414381	0.370016	0.443038	0.0321017	16
4.33333	0.467824	0.214378	0.377586	0.212116	0.27713	0.269375	0.218701	0.206694	0.529883	0.322332	0.263057	0.23751	0.285186	0.359312	0.203482	0.217025	0.29135	0.0244413	16			4.33333	0.298118	0.595043	0.334314	0.401882	0.361549	0.614564	0.614356	0.512608	0.786372	0.498003	0.406737	0.380359	0.313106	0.329328	0.482574	0.278682	0.413406	0.371593	0.444033	0.0322557	16
4.5	0.475416	0.217176	0.37266	0.214644	0.276309	0.269257	0.220352	0.209328	0.528186	0.316901	0.2655	0.242216	0.288853	0.361079	0.20473	0.219528	0.292634	0.0242976	16			4.5	0.29908	0.594916	0.338276	0.400693	0.360766	0.620019	0.619314	0.510345	0.791781	0.495683	0.410303	0.3784	0.314951	0.328082	0.484559	0.282	0.412277	0.371711	0.445175	0.0324956	16
4.66667	0.484382	0.219082	0.37303	0.216772	0.275324	0.269613	0.220432	0.210698	0.525452	0.312998	0.268079	0.245901	0.292539	0.363606	0.205786	0.221946	0.294103	0.0243327	16			4.66667	0.300091	0.596661	0.344021	0.399686	0.360298	0.625555	0.624262	0.509212	0.795227	0.493761	0.413404	0.377523	0.316796	0.327288	0.485833	0.285707	0.411065	0.372585	0.44661	0.0326676	16
4.83333	0.493131	0.22119	0.381158	0.21828	0.273929	0.270207	0.220714	0.212981	0.522813	0.307823	0.269979	0.248872	0.295613	0.366154	0.206061	0.224438	0.295834	0.0245013	16			4.83333	0.301654	0.597386	0.347799	0.398691	0.359799	0.630369	0.629518	0.507806	0.801447	0.492658	0.415267	0.376399	0.318463	0.326263	0.486356	0.288791	0.410712	0.37304	0.447912	0.0329544	16
5	0.497108	0.223218	0.391379	0.220054	0.272615	0.270445	0.2216	0.214175	0.520739	0.307229	0.272056	0.251208	0.297891	0.368292	0.205004	0.226865	0.297492	0.0246225	16			5	0.303839	0.581571	0.353248	0.396932	0.359237	0.636691	0.634919	0.50768	0.807783	0.491006	0.417914	0.375366	0.319147	0.326244	0.488446	0.292077	0.410242	0.374774	0.448729	0.033029	16
5.16667	0.50188	0.223583	0.390887	0.220897	0.27278	0.26997	0.22301	0.215124	0.517251	0.304938	0.274139	0.253157	0.300405	0.371186	0.204125	0.229842	0.298323	0.0245891	16			5.16667	0.306153	0.588612	0.356007	0.396334	0.359305	0.643466	0.639111	0.507514	0.814097	0.490005	0.41966	0.374921	0.320268	0.326027	0.490032	0.295777	0.410382	0.374477	0.450675	0.0334274	16
5.33333	0.508026	0.225407	0.398768	0.222582	0.271712	0.269257	0.224902	0.216669	0.513952	0.30129	0.275411	0.254696	0.302036	0.373271	0.20329	0.232729	0.299625	0.024715	16			5.33333	0.308042	0.592758	0.360604	0.39575	0.358894	0.650199	0.642337	0.50727	0.820582	0.488784	0.421724	0.37484	0.321602	0.326213	0.49114	0.299058	0.409637	0.376084	0.452529	0.0337555	16
5.5	0.511641	0.226827	0.398768	0.223735	0.271959	0.26894	0.225869	0.216985	0.510841	0.299762	0.27766	0.255864	0.304022	0.376115	0.20229	0.235299	0.300411	0.0246895	16			5.5	0.309116	0.596245	0.362757	0.395212	0.360921	0.657068	0.646022	0.506178	0.827702	0.488511	0.423293	0.37522	0.32297	0.326526	0.492883	0.302476	0.409365	0.376927	0.454411	0.0341237	16
5.66667	0.51692	0.227962	0.402463	0.224666	0.271302	0.269653	0.227963	0.218214	0.509804	0.296369	0.280299	0.256907	0.305813	0.378715	0.201146	0.23835	0.301659	0.0248391	16			5.66667	0.310669	0.599	0.367094	0.395119	0.359772	0.663227	0.652732	0.506226	0.834167	0.486361	0.425633	0.375123	0.323899	0.327343	0.493994	0.305191	0.409703	0.378886	0.456341	0.0345032	16
5.83333	0.522777	0.229989	0.408128	0.216018	0.270891	0.26989	0.22905	0.218706	0.507541	0.297556	0.281314	0.257843	0.307411	0.381163	0.200053	0.24102	0.30246	0.0251571	16			5.83333	0.311869	0.600916	0.368661	0.395135	0.361545	0.670651	0.658667	0.505811	0.839612	0.48689	0.42659	0.375512	0.325253	0.327703	0.495002	0.30827	0.410102	0.380222	0.458245	0.0348561	16
6	0.524801	0.230719	0.415517	0.224755	0.270974	0.270603	0.230822	0.219373	0.504619	0.295435	0.282555	0.258222	0.308618	0.384155	0.198628	0.243783	0.303974	0.0251342	16			6	0.314028	0.597105	0.372301	0.395446	0.361033	0.678368	0.661031	0.505439	0.845873	0.484847	0.427101	0.37587	0.326116	0.32831	0.495106	0.310947	0.410367	0.382114	0.459522	0.0350927	16
6.16667	0.526826	0.232138	0.414286	0.231585	0.271138	0.27092	0.233037	0.220322	0.502828	0.292805	0.285245	0.259202	0.309771	0.387618	0.197121	0.246373	0.305076	0.0250168	16			6.16667	0.315047	0.59147	0.374936	0.395712	0.363267	0.68491	0.663472	0.505135	0.851017	0.485519	0.428541	0.376212	0.327515	0.329003	0.495976	0.31402	0.410671	0.382746	0.460843	0.0352538	16
6.33333	0.531743	0.233112	0.414286	0.234334	0.271302	0.271593	0.234285	0.2212	0.502262	0.294163	0.286895	0.260486	0.310907	0.390334	0.196554	0.24946	0.306432	0.0251048	16			6.33333	0.316112	0.58818	0.377229	0.39491	0.363582	0.693721	0.669551	0.50621	0.85562	0.485331	0.429903	0.375559	0.328873	0.330007	0.496644	0.317256	0.411471	0.384553	0.462484	0.0355687	16
6.5	0.533984	0.23445	0.421921	0.236108	0.272369	0.272266	0.236339	0.22127	0.499811	0.285084	0.288888	0.261638	0.312426	0.393523	0.195546	0.252443	0.307379	0.0252257	16			6.5	0.317036	0.586914	0.380977	0.395016	0.364498	0.700265	0.673213	0.50568	0.861253	0.484035	0.430454	0.375934	0.330254	0.330621	0.497463	0.31951	0.412401	0.386496	0.464001	0.0358384	16
6.66667	0.537382	0.235504	0.429803	0.238192	0.272041	0.27294	0.237949	0.22257	0.497549	0.290514	0.290511	0.262544	0.31388	0.396498	0.19483	0.255481	0.309262	0.0253576	16			6.66667	0.317973	0.589702	0.381814	0.394855	0.367673	0.707711	0.640105	0.505951	0.864367	0.48269	0.431913	0.376919	0.331003	0.331528	0.498198	0.321479	0.41363	0.387234	0.463597	0.0354481	16
6.83333	0.536949	0.237248	0.422906		0.272123	0.273336	0.238835	0.222991	0.495852	0.288987	0.292572	0.263806	0.315019	0.399671	0.194209	0.258608	0.314207	0.0263881	15			6.83333	0.317871	0.58966	0.384816	0.395871	0.367214	0.714577	0.627649	0.506567	0.868868	0.483073	0.433575	0.376857	0.331659	0.33236	0.499322	0.323158	0.414535	0.38914	0.464265	0.0354975	16
7	0.543962	0.23814	0.43633		0.273026	0.273019	0.241453	0.222851	0.494438	0.291108	0.29526	0.265351	0.316324	0.402921	0.19364	0.261578	0.316627	0.0268483	15			7	0.318765	0.591918	0.387543	0.396519	0.366265	0.72175	0.629808	0.506254	0.872753	0.483803	0.434191	0.377988	0.332782	0.333502	0.499811	0.325577	0.414694	0.389838	0.465765	0.0357663	16
7.16667	0.546059	0.239153	0.434852		0.272697	0.273613	0.242701	0.224185	0.492176	0.286951	0.297446	0.266703	0.317608	0.4062	0.193673	0.264618	0.317242	0.0267981	15			7.16667	0.320481	0.591381	0.388344	0.396783	0.370201	0.729587	0.644469	0.506812	0.87664	0.48203	0.435825	0.379225	0.334788	0.3355	0.500413	0.328462	0.415297	0.392224	0.468248	0.0361317	16
7.33333	0.549385	0.241181	0.440394		0.273682	0.274959	0.242701	0.228084	0.49095	0.290684	0.299646	0.268249	0.318818	0.409256	0.193582	0.267613	0.319279	0.0268846	15			7.33333	0.323289	0.592113	0.390209	0.396675	0.370754	0.73647	0.664043	0.507304	0.88188	0.48101	0.437527	0.380113	0.336128	0.337024	0.499975	0.332531	0.415885	0.39325	0.470899	0.0366571	16
7.5	0.551193	0.242357	0.434483		0.273518	0.275435	0.244835	0.225836	0.489725	0.284066	0.301537	0.269887	0.320327	0.412638	0.193787	0.270739	0.319358	0.0268266	15			7.5	0.324589	0.592981	0.391829	0.398247	0.370066	0.743128	0.675356	0.507529	0.886468	0.480671	0.439276	0.380912	0.33796	0.338033	0.501372	0.335309	0.417183	0.394816	0.473096	0.0370647	16
7.66667	0.55423	0.243776	0.450369		0.274257	0.275157	0.246205	0.226293	0.488499	0.287205	0.303739	0.271791	0.32164	0.416067	0.19381	0.273773	0.321787	0.0271942	15			7.66667	0.325143	0.592705	0.394518	0.398535	0.372807	0.750085	0.682813	0.507257	0.890744	0.4799	0.44211	0.381736	0.339432	0.339103	0.502848	0.337829	0.418707	0.396207	0.475138	0.0373746	16
7.83333	0.560882	0.245114	0.454926		0.273929	0.276821	0.247815	0.226995	0.487839	0.281436	0.305931	0.27393	0.322807	0.418952	0.194202	0.276418	0.3232	0.0275191	15			7.83333	0.326238	0.593773	0.396151	0.399336	0.373162	0.75743	0.687249	0.507552	0.894202	0.480436	0.444601	0.383252	0.340382	0.340559	0.503755	0.339931	0.419579	0.397128	0.476929	0.0376544	16
8	0.564859	0.246452	0.455542		0.274832	0.277454	0.249104	0.228119	0.486237	0.288223	0.308215	0.27603	0.324046	0.421827	0.194803	0.279211	0.324997	0.0275267	15			8	0.326998	0.594526	0.39822	0.399999	0.373954	0.764891	0.692493	0.507477	0.898125	0.479705	0.444453	0.382983	0.342549	0.341949	0.504057	0.342782	0.421352	0.398369	0.478605	0.0379569	16
8.16667	0.560087	0.247466	0.461946		0.275899	0.278088	0.250151	0.229699	0.48586	0.279484	0.310683	0.27794	0.32537	0.424462	0.195188	0.282166	0.325633	0.0274528	15			8.16667	0.327217	0.595573	0.401062	0.400702	0.376108	0.772648	0.698446	0.508534	0.901641	0.479519	0.445326	0.38399	0.344618	0.343127	0.504289	0.345432	0.42264	0.399714	0.480588	0.0382578	16
8.33333	0.570571	0.248479	0.460099		0.276638	0.279118	0.251399	0.229559	0.485011	0.282793	0.312815	0.280317	0.326985	0.426581	0.196316	0.284983	0.327444	0.0277151	15			8.33333	0.329457	0.595268	0.402229	0.401766	0.378208	0.778438	0.701709	0.508992	0.904508	0.479221	0.446433	0.385829	0.345785	0.344215	0.50387	0.347372	0.423288	0.400169	0.482042	0.0384278	16
8.5	0.5718	0.249169	0.466749		0.277623	0.279712	0.252446	0.230156	0.484069	0.280587	0.315766	0.28235	0.328506	0.429477	0.197262	0.287699	0.328891	0.0278514	15			8.5	0.330757	0.596941	0.404003	0.403452	0.378994	0.784999	0.704856	0.509318	0.908221	0.479493	0.447409	0.386758	0.346854	0.345438	0.503962	0.350053	0.424846	0.402273	0.483813	0.0386655	16
8.66667	0.580622	0.250669	0.469335		0.278033	0.280741	0.253171	0.230929	0.483409	0.277872	0.316917	0.284326	0.330127	0.432191	0.198264	0.290172	0.330452	0.0282213	15			8.66667	0.331614	0.595682	0.405477	0.403558	0.378888	0.791857	0.708766	0.509514	0.911534	0.479335	0.449466	0.387365	0.349022	0.346752	0.505567	0.352029	0.425944	0.403625	0.485333	0.038915	16
8.83333	0.574114	0.252088	0.453818		0.279265	0.281494	0.254701	0.231877	0.482466	0.277193	0.318533	0.286609	0.331393	0.434367	0.198993	0.292862	0.329985	0.0274905	15			8.83333	0.332119	0.596232	0.407455	0.403778	0.380344	0.798745	0.708341	0.510283	0.913513	0.479012	0.451662	0.387606	0.350069	0.348708	0.50639	0.354018	0.426966	0.405142	0.486688	0.0390496	16
9	0.587057	0.252859	0.479064		0.280332	0.282286	0.256151	0.233387	0.48256	0.27906	0.320434	0.289238	0.332842	0.436675	0.199978	0.295291	0.333814	0.0285092	15			9	0.333326	0.596719	0.408916	0.404862	0.382023	0.80508	0.714735	0.510435	0.915437	0.477075	0.452577	0.388954	0.351618	0.349841	0.506892	0.356301	0.428613	0.406184	0.48831	0.0392782	16
9.16667	0.590889	0.254116	0.483374		0.279839	0.283593	0.256916	0.234195	0.481806	0.276005	0.322511	0.29155	0.334324	0.439365	0.201193	0.297694	0.335158	0.0287224	15			9.16667	0.334497	0.594365	0.410503	0.405383	0.382393	0.810806	0.71869	0.510648	0.916679	0.476094	0.454227	0.390649	0.353179	0.350987	0.506817	0.35904	0.42984	0.407217	0.489556	0.0394041	16
9.33333	0.597758	0.254521	0.482266		0.281235	0.284385	0.258446	0.235635	0.481146	0.277193	0.324797	0.293528	0.335738	0.441783	0.202113	0.299958	0.3367	0.028881	15			9.33333	0.336222	0.593859	0.411861	0.406177	0.383965	0.817965	0.721774	0.510903	0.917947	0.475606	0.455634	0.390471	0.355233	0.352423	0.505942	0.361073	0.43124	0.408351	0.490925	0.0395659	16
9.5	0.580622	0.25594	0.486084		0.282384	0.28482	0.259413	0.236267	0.481146	0.277363	0.326568	0.295868	0.337406	0.443678	0.203404	0.302726	0.336913	0.0281627	15			9.5	0.338417	0.594378	0.413702	0.407161	0.38527	0.823521	0.721502	0.51051	0.919723	0.474916	0.456188	0.392153	0.356342	0.354522	0.50592	0.362905	0.431845	0.408251	0.492068	0.0396469	16
9.66667	0.601591	0.257116	0.487808		0.283615	0.285573	0.26042	0.237251	0.480769	0.278211	0.328529	0.297394	0.338741	0.4456	0.204693	0.305481	0.339519	0.0289834	15			9.66667	0.339609	0.593781	0.415036	0.407981	0.387241	0.829817	0.723471	0.504079	0.922438	0.473806	0.458307	0.393311	0.358986	0.355587	0.505354	0.364543	0.432877	0.409185	0.493078	0.0398086	16
9.83333	0.598409	0.258373	0.493227		0.283779	0.286959	0.261547	0.237953	0.479355	0.274478	0.330128	0.298994	0.339771	0.447797	0.205924	0.307227	0.340261	0.0289187	15			9.83333	0.34001	0.595372	0.416809	0.409285	0.389539	0.836016	0.725027	0.506435	0.92465	0.473297	0.459181	0.394296	0.35987	0.356826	0.505804	0.366575	0.433649	0.409117	0.494542	0.0400003	16
10	0.611352	0.259792	0.498153		0.284929	0.287711	0.262795	0.240657	0.478884	0.275581	0.330958	0.300882	0.341288	0.449678	0.20722	0.309592	0.342632	0.0294559	15	NO		10	0.341399	0.597196	0.418545	0.410078	0.389114	0.84152	0.728687	0.508512	0.926254	0.473026	0.459756	0.394842	0.362659	0.358108	0.505814	0.368331	0.434315	0.409185	0.495964	0.0401939	16	NO	NO	NO	Mood's	0.02206

## Sheet: Fig 4f
TASK-3	pH9	pH8.5	pH8	pH7.5	pH7	pH6.5	pH6	pH5.5
	1	0.978015	0.980447	0.950613	0.83041	0.551071	0.239537	0.146459
	1	1.03508	1.06297	1.07648	1.01069	0.645104	0.267723	0.185772
	1	1.02601	1.05166	1.04675	0.94788	0.542439	0.139292	0.0644155
	1	1.00831	1.02219	1.01847	0.939527	0.661565	0.298964	0.148355
	1	1.00348	1.02986	1.03924	0.955427	0.620085
MW	1	1.01018	1.02942	1.02631	0.936787	0.604053	0.236379	0.13625
SEM	0	0.01105	0.0159512	0.023577	0.0328401	0.027218	0.03991	0.0295586
+TASK-5	pH9	pH8.5	pH8	pH7.5	pH7	pH6.5	pH6	pH5.5
1+25 ng/µl	1	1.05161	1.09825	1.14228	1.07416	0.621978	0.231234	0.13127
	1	0.980388	0.977236	0.949802	0.833995	0.437544	0.179197	0.104016
	1	1.02036	1.04476	1.03693	0.932322	0.512159	0.169071	0.110708
	1	0.993763	1.00865	1.00278	0.904588	0.529735	0.17489	0.119681
	1	1.00204	1.02198	1.00575	0.916315	0.572988	0.200553	0.103478
	1	0.974122	0.986	0.996097	0.891481	0.518412	0.183608	0.115476
MW	1	1.00371	1.02281	1.02227	0.925477	0.532136	0.189759	0.114105
SEM	0	0.0127944	0.0198054	0.0291247	0.035888	0.0277714	0.0102668	0.00470692

## Sheet: Fig 4h
	TASK-3+TASK-5	+TASK-5 R7D +TASK-5 R131D
	1+25 ng/µl	1+25 ng/µl	1+25 ng/µl
	2.0191	1.44259	0.182119
	2.80473	0.757686	0.774027
	1.33996	1.15421	0.254667
	1.3301	0.903413	0.276297
	1.04701	1.14821	0.245984
	0.657903	1.54229	0.258772
	1.12556	1.0853	0.213696
	1.12792	2.28506	0.231537
	1.15153	2.19159	0.287902
	1.04196	1.15998	0.322794
	1.73744	1.20529	0.541543
	0.840575	1.18168	0.165778
	2.58883	1.4373	0.322794
	1.5659	1.98105	0.305506
	1.78085	1.39033	0.233669
	1.60063	1.43896	0.944072
	1.07843	1.88914	2.23068
	1.08385	2.18188	0.824537
	0.627315	0.759122	1.07003
	0.46531	2.03194	1.21335
	0.668531	1.1518	0.65873
	0.648877	1.87424	0.745489
	0.317235	2.36345	0.411947
	1.69351	1.19884	0.519914
	1.28802	1.00368	0.57197
	1.17592	1.34696	0.904227
	1.78892	1.5355	1.4908
	1.32142	1.25608	1.91118
	1.18307	2.1797	2.10791
	1.17353	2.43018	1.24406
	1.76507	0.750061	1.44079
	1.29279	0.801378	1.22916
	2.13239	0.699267	3.13424
	1.61718	1.26698	1.27011
	1.36435	2.50096	0.728803
	1.45306	1.88931	2.0295
	1.12466	0.700432	1.83939
	1.45627	1.48133	1.15476
	1.46142	3.2104	1.77134
	0.933789	1.01238	1.25234
	0.768625	2.77968	1.52914
	0.676724	1.53395	0.772365
	0.29691	1.37881	1.23474
	0.586109	1.88245	1.77134
	1.23584	1.2077	1.25234
	1.19471	2.97353	1.52914
	0.588679	2.56583	0.772365
	0.629044	2.00025	1.23474
	1.00717	1.99794	1.48639
	1.6708	0.923878	1.85639
	1.05082	2.47104	1.10813
	1.48601	1.58207	0.837735
	1.82501	1.29543	1.22475
	1.56076	2.21212	1.52768
	0.868639	1.7622	1.11979
	0.827429	3.52021	0.963964
	0.883537	1.30462	0.853024
	0.951059	1.51308	1.52298
	0.615017	1.43843	0.768643
	0.312693	1.72421	0.75845
	0.404697	1.48732	1.06089
	1.26297	0.902274	1.64581
	0.925009	0.63112	0.764533
	0.826367	1.15923	1.14785
	0.834109		1.49301
	0.860178		1.2592
	1.0408		1.47205
	0.838323		1.4439
	0.612817		0.774333
	1.07824		1.22254
	0.96906		1.16316
	1.45829		1.31836
	0.835677		1.08762
	1.02649		0.986113
	0.931623		1.62442
	1.52445		1.29808
	0.891103		1.66699
	0.624429		1.00772
	0.522733		1.245
	0.622273
	0.817847
	0.867521
	0.542937
	0.576331
	0.95786
	0.474796
	1.11299
	0.593029
	0.588492
	0.758747
	0.616579
	0.902878
	0.798222
	0.636204
	0.815885
	0.867328
	0.753439
	1.03659
	0.506614
	0.970021
	0.658016
	0.508188
	0.591068
	0.497703
	0.678045
	0.45991
	0.47559
	0.38661
	0.534353
	0.478783
	0.610274
	0.456097
	0.383989
	0.810395
	0.65536
	0.538738
	0.648115
	0.528253
	0.470633
	0.696566
	0.526343
	1.15703
	1.69135
	0.746197
	1.48717
	0.986512
	0.677846
	1.0122
	1.73445
	1.39197
	2.06619
	0.886381
	1.31782
	0.672332
	1.59093
	0.666962
	1.17226
	1.06575
	2.0569
	1.14455
	0.83617
	1.48267
	0.781025
	0.785233
	0.802647
	1.28824
	0.696825
	1.06949
	0.622178
	0.947234
	0.756235
	0.934787
	0.687883
	1.25462
	1.24217
	1.54824
	1.54888
	1.05268
	1.1505
	1.0374
	0.162635
Mean	1	1.5948	1.07749
SEM	0.0359134	0.0807633	0.0636881
n	161	64	79
Normal distr.?	NO	NO
Equal varia.?	n.A.	NO
Paired?	n.A.	NO
TEST Name	n.A.	Mood's
TEST Score	n.A.	2.63401e-09

## Sheet: Fig 4i
	T3 HA+TASK-5	T3 HA+TASK-5 R7D	T3 HA+TASK-5 R131D	ni
	50+100 ng/µl	50+100 ng/µl	50+100 ng/µl
	1.63754	1.8695	1.52041	0.618397
	2.24272	1.72642	0.659494	1.19291
	2.47854	1.27853	0.602338	0.248386
	2.06076	0.398211	0.20805	0.559212
	0.10608	1.11412	1.6969	0.512232
	0.28809	0.55114	0.90581	0.300227
	0.479269	1.81053	0.630651	0.667049
	0.0587252	0.472619	1.89373	1.09434
	1.63765	1.53017	0.763017	0.604999
	0.406718	0.50547	1.42182	0.260524
	1.09098	0.517983	0.480571	0.545242
	0.896294	1.19996	1.84301	0.689526
	1.04882	1.1411	1.0327	0.597398
	0.341214	0.440479	0.992284	2.01208
	1.9001	0.721006	0.250013	0.761084
	0.212638	0.400502	0.474566	0.830909
	1.67851	0.165447	0.168273	0.383697
	1.22019	0.343598	1.28483	0.415931
	0.623413	0.319564	1.13792	0.479662
	0.821808	0.387168	2.6082	0.47836
	0.226521	1.4651	1.36494	0.802215
	0.329263	0.559549	0.57996	0.888769
	1.56487	1.19326	0.352672	0.990654
	1.22556	0.574014	0.349156	0.552026
	0.345648	0.385026	1.23274	0.168111
	0.973464	0.398756	2.5657	0.406858
	1.85868	1.0628	0.691313	0.0424008
	2.10882	2.88681	0.788989	0.113686
	0.82023	2.33183	0.622557	0.125258
	0.518158	2.43464	4.62899	0.0398241
	1.1758	4.95142	1.36947	0.0752606
	1.27595	0.60775	3.9653	0.0277104
	1.3149	0.582606	0.625486	0.179631
	0.55232	1.44771	3.00578	0.0149622
	0.627047	0.329725	1.03106	0.13295
	0.973463	2.58783	2.16643	0.0264785
	0.529317	0.0768551	2.39884	0.07969
	0.127367	1.24212	2.11363	0.0762577
	0.554444	0.635705	1.34186	0.0374138
	0.306231	1.02511	0.318431	0.0576643
	0.179975	0.286304	1.85992	0.161759
	0.481226	3.693	0.585872	0.0286365
	0.801737	2.024	0.842667	0.0177645
	0.243566	1.20396	1.00002	0.0206099
	2.5421	0.341926	0.487052	0.031018
	0.172694	1.1481	2.78273	0.0646085
	0.676376	0.557742	0.543831	0.0232363
	3.09824	0.809309	1.18643	0.24154
	1.40901	0.871384		0.191235
	1.23794			0.156865
	2.29467			0.0764928
	0.709273			0.0229972
	0.515068			0.118291
				0.488116
				0.0323645
				0.125003
				0.0767699
				0.183833
				0.0810316
				0.117078
				0.108265
				0.0575325
MW	1	1.11445	1.27867	0.330888
SEM	0.102015	0.137151	0.140081	0.0476033
n	53	49	48	62

## Sheet: Fig 4j
TASK-3+alpha1R																				TASK-3+TASK-5 alpha1R
Time (min)															MW	SEM				Time (min)															MW	SEM
0	1	1	1	1	1	1	1	1	1	1	1	1	1	1	1	0				0	1	1	1	1	1	1	1	1	1	1	1	1	1	1	1	0
0.166667	0.999769	0.999276	1.00044	1.00019	0.998681	1.00505	0.998955	0.999721	1.00344	1.00386	1.00905	1.00299	1.00097	1.00389	1.00188	0.000789659				0.166667	1.00167	0.998819	1.00286	1.00097	0.995578	1.00147	1.00005	1.00076	1.00305	1.00268	1.00119	1.00392	1.00348	1.00106	1.00125	0.000574604
0.333333	1.00046	0.998224	1.0015	1.00051	0.992574	1.00651	0.999015	1.00027	1.00603	1.00831	1.01605	1.00609	1.00111	1.00748	1.00315	0.00152394				0.333333	1.00355	1.00004	1.00577	1.0014	1.00034	1.00295	1.00063	1.00306	1.00356	1.002	1.00053	1.00349	1.00529	1.00213	1.00248	0.00047924
0.5	1.00066	0.998092	1.00035	1.00131	0.992428	1.00069	0.995981	1.00139	1.00805	1.01127	1.02329	1.00877	1.00264	1.01086	1.00398	0.00209063				0.5	1.00443	1.00049	1.0074	1.0021	1.00088	1.00402	0.99969	1.0061	1.00028	1.00314	1.00083	0.985109	1.01009	1.00369	1.00202	0.00152652
0.666667	1.00151	0.893684	0.986998	1.00143	0.92812	0.906897	0.9821	0.982695	0.995945	1.01323	1.02229	1.01199	1.00178	1.00713	0.981128	0.0109522				0.666667	0.993434	0.992121	1.00942	0.960192	0.955603	0.991389	0.990416	1.00406	0.997072	1.00132	0.997618	0.942458	1.01089	1.00157	0.989112	0.0056065
0.833333	0.927255	0.534211	0.906775	0.993088	0.700576	0.659558	0.929487	0.873336	0.879192	1.00388	0.94338	0.985879	0.932005	0.906723	0.869668	0.0371431				0.833333	0.912901	0.924676	0.995746	0.798559	0.73666	0.885526	0.919722	0.885215	0.965584	0.950739	0.964511	0.890362	1.00435	0.981253	0.915415	0.0200309
1	0.744979	0.378816	0.800548	0.967992	0.569977	0.480774	0.874859	0.721176	0.622555	0.922904	0.793161	0.873853	0.722807	0.705958	0.727168	0.044961				1	0.79118	0.836078	0.950667	0.651682	0.580813	0.729705	0.829025	0.677619	0.882874	0.731424	0.927205	0.840343	0.939909	0.971231	0.809982	0.0324597
1.16667	0.630043	0.319474	0.727578	0.932692	0.510967	0.407759	0.78257	0.626929	0.469996	0.871062	0.654447	0.795481	0.568161	0.568332	0.633249	0.0470907				1.16667	0.683166	0.75275	0.882792	0.552294	0.498721	0.574896	0.653995	0.586106	0.809827	0.570224	0.836025	0.781103	0.803511	0.925553	0.707926	0.0366332
1.33333	0.563443	0.293816	0.659738	0.889824	0.484096	0.377182	0.702596	0.568597	0.397418	0.836637	0.579004	0.754944	0.46781	0.483244	0.575596	0.0469685				1.33333	0.593619	0.67469	0.797834	0.483182	0.451117	0.465714	0.542264	0.530662	0.757803	0.48669	0.78371	0.754232	0.663818	0.896283	0.634401	0.0390344
1.5	0.518215	0.285395	0.607377	0.848107	0.472451	0.363564	0.647526	0.535611	0.365573	0.805364	0.536247	0.733857	0.412012	0.428007	0.53995	0.0456577				1.5	0.523677	0.614986	0.698813	0.433937	0.425241	0.406674	0.486408	0.494877	0.727418	0.437103	0.750655	0.714674	0.563437	0.873104	0.582215	0.0395977
1.66667	0.486364	0.284013	0.568282	0.811115	0.471302	0.35674	0.613961	0.51562	0.349595	0.788138	0.510147	0.722247	0.378869	0.391003	0.517671	0.0444868				1.66667	0.470813	0.568427	0.619037	0.402573	0.411817	0.366084	0.44724	0.466698	0.702692	0.406656	0.723434	0.69521	0.502484	0.851897	0.545362	0.0400312
1.83333	0.462534	0.285855	0.542721	0.780231	0.473579	0.355976	0.593223	0.501031	0.340742	0.774647	0.496557	0.716	0.356141	0.369571	0.503486	0.0433962				1.83333	0.432882	0.528159	0.561216	0.384845	0.406265	0.342912	0.421121	0.44978	0.680433	0.393214	0.704617	0.675819	0.464037	0.832526	0.519845	0.0397524
2	0.445126	0.288882	0.526446	0.752644	0.479276	0.357869	0.57814	0.493308	0.336427	0.767464	0.490222	0.713875	0.339647	0.353601	0.494495	0.0425651				2	0.406494	0.501327	0.520467	0.37825	0.407231	0.333346	0.407614	0.437677	0.669386	0.386505	0.692654	0.657684	0.435527	0.814716	0.503491	0.0391791
2.16667	0.433019	0.295855	0.517071	0.72217	0.487024	0.364452	0.570938	0.490404	0.335527	0.762521	0.493986	0.71466	0.327492	0.34436	0.489963	0.0415453				2.16667	0.387657	0.483331	0.491521	0.378112	0.411226	0.33342	0.408685	0.431543	0.66164	0.384775	0.683056	0.638922	0.423988	0.8073	0.494655	0.0384097
2.33333	0.426361	0.305	0.513798	0.691439	0.496543	0.373372	0.563589	0.489642	0.336276	0.76265	0.501839	0.718157	0.319078	0.341622	0.488526	0.0405894				2.33333	0.375159	0.472838	0.469205	0.383026	0.423943	0.340151	0.403384	0.423812	0.652095	0.389429	0.677235	0.642066	0.416369	0.796205	0.490351	0.0376371
2.5	0.423725	0.315724	0.513444	0.66269	0.506179	0.385133	0.559455	0.490033	0.341548	0.763253	0.511073	0.723307	0.315929	0.344132	0.489687	0.0395286				2.5	0.368349	0.466448	0.453903	0.393088	0.436971	0.35195	0.40313	0.422634	0.64446	0.396569	0.674258	0.629874	0.410503	0.779846	0.487999	0.0360388
2.66667	0.425355	0.330066	0.518486	0.635173	0.516523	0.398605	0.558218	0.49481	0.34843	0.76674	0.525042	0.728722	0.315814	0.349864	0.493703	0.038517				2.66667	0.364855	0.465024	0.441273	0.405383	0.453889	0.36674	0.41298	0.428481	0.64241	0.403966	0.674736	0.626433	0.415701	0.771865	0.490981	0.0347961
2.83333	0.430015	0.347434	0.525385	0.613895	0.527461	0.412692	0.557573	0.501869	0.356683	0.77004	0.54328	0.737534	0.317375	0.357657	0.499921	0.0377132				2.83333	0.364887	0.466572	0.435198	0.419632	0.471599	0.385703	0.428441	0.438692	0.643139	0.415916	0.674352	0.609176	0.426111	0.765395	0.496058	0.0330113
3	0.437812	0.361645	0.535645	0.596505	0.539317	0.427097	0.561079	0.511191	0.368717	0.780409	0.561606	0.746154	0.325161	0.369499	0.508703	0.037144				3	0.369739	0.471498	0.436645	0.435651	0.488431	0.408094	0.443525	0.438822	0.639428	0.433081	0.674659	0.624608	0.434359	0.773363	0.505136	0.0323159
3.16667	0.448424	0.378158	0.542809	0.582905	0.547928	0.443798	0.564498	0.517872	0.382949	0.786286	0.579281	0.757855	0.335059	0.385686	0.518108	0.0363337				3.16667	0.375887	0.478158	0.441591	0.451921	0.508791	0.431121	0.459236	0.458298	0.642656	0.449426	0.681723	0.603217	0.445043	0.774585	0.514404	0.030735
3.33333	0.459935	0.395263	0.558553	0.5718	0.558478	0.458839	0.562859	0.526399	0.396847	0.798453	0.598345	0.769734	0.343295	0.399002	0.528415	0.0360492				3.33333	0.384159	0.487617	0.450289	0.468274	0.525727	0.454996	0.477081	0.467162	0.645767	0.465978	0.688907	0.636081	0.454532	0.779516	0.527578	0.0303369
3.5	0.473027	0.410987	0.569963	0.564502	0.567588	0.472978	0.564694	0.535115	0.412667	0.809015	0.614507	0.780704	0.35445	0.414593	0.538914	0.0356052				3.5	0.395146	0.49775	0.461411	0.483325	0.54257	0.478281	0.495432	0.485097	0.654201	0.484721	0.692125	0.630974	0.471146	0.776256	0.539174	0.0286161
3.66667	0.487139	0.425658	0.583407	0.557958	0.575029	0.486257	0.576561	0.546787	0.428014	0.813803	0.629961	0.793752	0.365242	0.431103	0.550048	0.0351254				3.66667	0.406852	0.509841	0.474585	0.49689	0.558666	0.500047	0.510423	0.503671	0.654309	0.50639	0.695409	0.598268	0.493143	0.789769	0.549876	0.0271213
3.83333	0.500863	0.439342	0.596232	0.555117	0.582594	0.497737	0.579865	0.560128	0.441983	0.817941	0.648394	0.805255	0.380179	0.445784	0.560815	0.0346069				3.83333	0.421411	0.523132	0.48977	0.509031	0.572033	0.520773	0.520616	0.517617	0.65603	0.524406	0.701656	0.654056	0.534944	0.787117	0.566614	0.0261154
4	0.514568	0.452763	0.6072	0.555178	0.590601	0.508974	0.580606	0.571975	0.455496	0.83108	0.662631	0.816716	0.395435	0.463195	0.571887	0.0343894				4	0.432268	0.534518	0.506468	0.51942	0.585006	0.539133	0.532095	0.534098	0.663695	0.543072	0.710506	0.657544	0.533507	0.796722	0.577718	0.0256281
4.16667	0.527013	0.464408	0.619229	0.558277	0.597208	0.518146	0.583496	0.584736	0.469333	0.833905	0.675566	0.826695	0.409541	0.477464	0.581787	0.0338523				4.16667	0.445907	0.547946	0.520477	0.528523	0.595029	0.555922	0.54102	0.552889	0.670314	0.557433	0.714217	0.665455	0.56976	0.817608	0.591607	0.025346
4.33333	0.538765	0.474474	0.629223	0.563762	0.601738	0.525331	0.585591	0.596308	0.48156	0.842132	0.686374	0.836108	0.42359	0.492683	0.59126	0.0335537				4.33333	0.456712	0.558157	0.533327	0.535829	0.606642	0.570093	0.551426	0.569598	0.673787	0.568823	0.722971	0.683078	0.58236	0.829039	0.602989	0.0252627
4.5	0.549591	0.483355	0.636565	0.570149	0.606526	0.532191	0.58882	0.609122	0.49183	0.849436	0.704815	0.845238	0.436828	0.505444	0.600708	0.0334656				4.5	0.466816	0.569488	0.550187	0.541253	0.617814	0.581751	0.556972	0.585086	0.672905	0.578876	0.721524	0.667032	0.589265	0.823715	0.608763	0.0236082
4.66667	0.558662	0.491053	0.643552	0.578709	0.612881	0.540239	0.592856	0.619945	0.503922	0.851889	0.718418	0.852844	0.449189	0.518348	0.609465	0.0330587				4.66667	0.478602	0.58086	0.563439	0.545775	0.624818	0.593095	0.560167	0.587973	0.678652	0.585317	0.726229	0.68252	0.621975	0.836571	0.619	0.0237103
4.83333	0.567484	0.497961	0.650716	0.587328	0.616725	0.545088	0.586991	0.633225	0.512445	0.859843	0.72999	0.860924	0.460402	0.528923	0.617003	0.033102				4.83333	0.486736	0.588384	0.573014	0.550884	0.631804	0.602374	0.564065	0.590973	0.684258	0.591918	0.728593	0.692923	0.633714	0.833888	0.625252	0.0231743
5	0.575287	0.504145	0.657173	0.596982	0.620103	0.549689	0.592055	0.639603	0.517605	0.862011	0.739528	0.86842	0.473679	0.535627	0.623708	0.0328861				5	0.494925	0.596787	0.587075	0.554362	0.641671	0.610475	0.566654	0.598085	0.684992	0.595068	0.726568	0.685741	0.644134	0.832246	0.629913	0.0222672
5.16667	0.582031	0.508882	0.661773	0.60572	0.625003	0.552828	0.594875	0.651329	0.52763	0.865107	0.752617	0.873439	0.481745	0.544697	0.630548	0.0327782				5.16667	0.502089	0.603235	0.59016	0.557225	0.642712	0.617782	0.569453	0.597653	0.685623	0.597362	0.730117	0.696142	0.642736	0.846572	0.634204	0.0227697
5.33333	0.588385	0.513947	0.666018	0.614783	0.627488	0.55761	0.596506	0.657684	0.532669	0.871213	0.761149	0.878026	0.491145	0.549743	0.636169	0.0327685				5.33333	0.507352	0.610382	0.602955	0.560889	0.655454	0.623925	0.571554	0.612029	0.682263	0.601082	0.728656	0.703032	0.64904	0.844864	0.639534	0.0221446
5.5	0.593304	0.518487	0.669379	0.623114	0.62868	0.561664	0.597072	0.663884	0.540822	0.875255	0.768922	0.882907	0.496851	0.558498	0.641346	0.0327064				5.5	0.511906	0.618588	0.609173	0.564301	0.642015	0.629212	0.573386	0.607578	0.682574	0.599604	0.7309	0.702479	0.65912	0.848912	0.64141	0.0220824
5.66667	0.599051	0.522895	0.673005	0.631185	0.63194	0.565835	0.605559	0.666559	0.545265	0.877162	0.778646	0.888022	0.504735	0.561888	0.646553	0.0326292				5.66667	0.516841	0.62444	0.625019	0.567314	0.669692	0.635221	0.574752	0.602776	0.683099	0.600015	0.732718	0.708167	0.654443	0.839945	0.645317	0.0214778
5.83333	0.60403	0.526053	0.677428	0.638161	0.635369	0.567417	0.599833	0.668171	0.549974	0.881356	0.788678	0.892202	0.509295	0.565006	0.650212	0.0328746				5.83333	0.521661	0.628349	0.628424	0.569967	0.65701	0.641208	0.575167	0.612724	0.680936	0.603713	0.734112	0.703203	0.658569	0.846275	0.647237	0.0212806
6	0.608873	0.529671	0.677428	0.64471	0.637101	0.569724	0.607829	0.672726	0.554811	0.883267	0.793775	0.895528	0.51663	0.566796	0.654205	0.0327116				6	0.525781	0.631927	0.640299	0.573198	0.682267	0.646456	0.576328	0.616503	0.68483	0.600455	0.734133	0.727861	0.651658	0.847779	0.65282	0.0216325
6.16667	0.613446	0.532895	0.68017	0.650347	0.638951	0.572767	0.601918	0.677788	0.559546	0.883693	0.802892	0.898594	0.521441	0.56888	0.657381	0.0327701				6.16667	0.530314	0.636797	0.644386	0.57669	0.662253	0.65212	0.576899	0.607462	0.681416	0.600642	0.732281	0.731816	0.662489	0.835095	0.65219	0.0207614
6.33333	0.617843	0.534934	0.680524	0.65512	0.64283	0.57335	0.607804	0.679791	0.562775	0.885663	0.808037	0.903298	0.520028	0.570846	0.660203	0.0329676				6.33333	0.533014	0.642259	0.648701	0.579735	0.695671	0.656505	0.576808	0.600521	0.676934	0.603692	0.732376	0.721297	0.661674	0.851866	0.65579	0.0214545
6.5	0.621144	0.538158	0.68415	0.660042	0.642767	0.574513	0.605574	0.684204	0.566368	0.887005	0.811394	0.906182	0.523428	0.575346	0.662877	0.0329517				6.5	0.536729	0.649492	0.656665	0.58301	0.678427	0.661355	0.577956	0.606224	0.679449	0.601664	0.732773	0.728521	0.653131	0.856374	0.657269	0.0214177
6.66667	0.624233	0.540132	0.683531	0.663117	0.646183	0.57757	0.607453	0.686626	0.566971	0.889446	0.815638	0.909448	0.533095	0.577709	0.665796	0.0328851				6.66667	0.53972	0.652691	0.664916	0.585957	0.70563	0.667339	0.578607	0.606815	0.681897	0.602386	0.731101	0.732812	0.661287	0.84582	0.661213	0.0210027
6.83333	0.627722	0.5425	0.684858	0.667152	0.64717	0.578888	0.615843	0.690842	0.5705	0.890787	0.819125	0.911849	0.534949	0.578998	0.668656	0.0328444				6.83333	0.543451	0.657203	0.652446	0.588574	0.71033	0.672684	0.579274	0.602586	0.67924	0.601481	0.729902	0.727124	0.659065	0.843223	0.66047	0.0207036
7	0.631153	0.544671	0.685388	0.670494	0.649353	0.581457	0.613648	0.692889	0.57246	0.890606	0.820799	0.915573	0.540139	0.578196	0.670488	0.0328111				7	0.546715	0.660115	0.675449	0.591716	0.71051	0.676776	0.580742	0.608471	0.67807	0.596911	0.729346	0.760116	0.657716	0.845874	0.665609	0.0213239
7.16667	0.634518	0.546447	0.688661	0.673174	0.652187	0.584968	0.612461	0.69541	0.574921	0.893099	0.822704	0.919124	0.542205	0.577789	0.672691	0.0329263				7.16667	0.549936	0.664416	0.671887	0.594861	0.728168	0.681651	0.581115	0.602493	0.67256	0.599931	0.725654	0.728225	0.658323	0.848017	0.664803	0.0208244
7.33333	0.638008	0.548684	0.691314	0.676242	0.652349	0.585892	0.611304	0.696887	0.577321	0.893517	0.822411	0.922441	0.543866	0.579389	0.674259	0.0329134				7.33333	0.553401	0.668859	0.684407	0.596356	0.733106	0.687127	0.581825	0.598832	0.673088	0.601358	0.72746	0.741447	0.662211	0.842191	0.667976	0.0208506
7.5	0.641803	0.55	0.690961	0.677359	0.655285	0.590101	0.62053	0.699885	0.580711	0.895009	0.825116	0.926303	0.544252	0.58104	0.677025	0.0329017				7.5	0.557162	0.668656	0.681439	0.59885	0.746091	0.692863	0.58204	0.604856	0.67386	0.602237	0.728154	0.718941	0.668409	0.844466	0.669145	0.0205735
7.66667	0.64491	0.551974	0.693349	0.679027	0.656789	0.592655	0.615565	0.700901	0.58187	0.897112	0.827491	0.928682	0.547804	0.583119	0.678661	0.0329634				7.66667	0.56017	0.676336	0.696795	0.602646	0.735262	0.698143	0.582996	0.60653	0.672093	0.604279	0.726611	0.74872	0.662691	0.844291	0.672683	0.0207102
7.83333	0.648851	0.55375	0.693437	0.680695	0.660039	0.594099	0.621716	0.704502	0.584147	0.897708	0.82926	0.932211	0.547571	0.583121	0.680793	0.0330046				7.83333	0.563325	0.677178	0.691447	0.606064	0.746279	0.702686	0.583498	0.612996	0.675016	0.602739	0.725282	0.731846	0.662921	0.837351	0.672759	0.0200244
8	0.652273	0.554868	0.694145	0.683302	0.66012	0.594932	0.621853	0.707824	0.587102	0.899697	0.830294	0.93371	0.550109	0.584129	0.682454	0.0330049				8	0.565798	0.682785	0.703821	0.608484	0.744625	0.707089	0.583653	0.606908	0.673061	0.60297	0.726685	0.718125	0.663038	0.839434	0.67332	0.0200225
8.16667	0.655116	0.555724	0.69556	0.684814	0.662126	0.595393	0.630993	0.711752	0.589761	0.899617	0.83264	0.936748	0.552349	0.584132	0.684766	0.0329816				8.16667	0.569259	0.684849	0.697875	0.61021	0.765435	0.711655	0.583843	0.606205	0.668834	0.600446	0.724847	0.754022	0.672209	0.835024	0.677479	0.0207574
8.33333	0.65861	0.556908	0.695383	0.688142	0.661069	0.596037	0.623311	0.715953	0.592166	0.901584	0.833927	0.939445	0.555907	0.586106	0.686039	0.0330958				8.33333	0.571997	0.689356	0.714233	0.612886	0.75949	0.716976	0.583423	0.610881	0.66661	0.60245	0.723957	0.738458	0.65986	0.834794	0.677526	0.0203057
8.5	0.66187	0.558026	0.69671	0.689905	0.661803	0.595653	0.625574	0.71673	0.592963	0.903682	0.835575	0.942766	0.554001	0.589298	0.687468	0.0332754				8.5	0.574386	0.690987	0.714866	0.615168	0.771001	0.721574	0.583418	0.60939	0.6672	0.603624	0.725225	0.749513	0.672954	0.827094	0.680457	0.0203776
8.66667	0.664458	0.559211	0.69556	0.691974	0.661526	0.59615	0.628435	0.718584	0.594712	0.903549	0.835473	0.94593	0.555713	0.590712	0.688713	0.0332516				8.66667	0.576703	0.696777	0.722248	0.617898	0.771077	0.725928	0.583628	0.615272	0.666408	0.604688	0.726319	0.728527	0.667313	0.828072	0.680776	0.0200151
8.83333	0.667628	0.559934	0.696002	0.693784	0.661379	0.59504	0.632696	0.720745	0.59781	0.903311	0.835948	0.949047	0.561152	0.591094	0.690398	0.0331764				8.83333	0.57873	0.698279	0.720773	0.620124	0.784573	0.730624	0.584258	0.615505	0.669127	0.604223	0.726113	0.746364	0.675562	0.827373	0.684402	0.0205046
9	0.671112	0.560855	0.698213	0.69628	0.662657	0.594071	0.635477	0.724981	0.599793	0.905426	0.834827	0.951417	0.561022	0.593842	0.692141	0.0332296				9	0.580479	0.703478	0.730331	0.622403	0.780473	0.735512	0.584426	0.608565	0.665205	0.60444	0.725708	0.72974	0.673902	0.82838	0.683789	0.0204435
9.16667	0.673526	0.560658	0.697329	0.698633	0.661269	0.594996	0.635426	0.72558	0.603419	0.905591	0.837554	0.955721	0.55884	0.595302	0.693132	0.0334478				9.16667	0.583463	0.707103	0.725394	0.625419	0.797995	0.739866	0.58385	0.614302	0.66325	0.607558	0.72717	0.749843	0.674093	0.830925	0.687874	0.0210622
9.33333	0.676308	0.561053	0.701044	0.70022	0.661634	0.594971	0.637927	0.729074	0.602672	0.905318	0.838669	0.95815	0.558371	0.598237	0.694546	0.033526				9.33333	0.586164	0.710156	0.74109	0.628022	0.793829	0.744516	0.58318	0.608022	0.666658	0.606072	0.725389	0.725497	0.674747	0.826806	0.687153	0.0207628
9.5	0.678804	0.561711	0.70069	0.702346	0.659752	0.595227	0.635283	0.727924	0.60437	0.90703	0.840912	0.961566	0.558993	0.598447	0.695218	0.0337493				9.5	0.588518	0.711927	0.736007	0.630016	0.794451	0.748838	0.582843	0.615377	0.662258	0.607563	0.726426	0.748223	0.678868	0.832888	0.6903	0.0210623
9.66667	0.68152	0.561513	0.701398	0.703968	0.662301	0.594495	0.637423	0.732512	0.605613	0.906857	0.84176	0.964384	0.562484	0.599277	0.696822	0.0337794				9.66667	0.590464	0.718085	0.749201	0.631345	0.800857	0.752986	0.583179	0.614429	0.659547	0.609695	0.727303	0.754246	0.677857	0.826326	0.692537	0.0212981
9.83333	0.683935	0.562303	0.701221	0.70681	0.662832	0.594957	0.638146	0.732332	0.606653	0.9083	0.842873	0.967661	0.56478	0.60046	0.69809	0.0338754				9.83333	0.593823	0.717723	0.74318	0.632466	0.815157	0.75731	0.582963	0.612309	0.658972	0.609668	0.72638	0.736674	0.684264	0.829174	0.692862	0.0214898
10	0.68672	0.561776	0.705466	0.709199	0.661951	0.594277	0.633011	0.734061	0.610486	0.908068	0.844027	0.969684	0.566962	0.601965	0.699118	0.0339478				10	0.595475	0.724678	0.754828	0.633587	0.812723	0.761589	0.581935	0.619187	0.654373	0.609395	0.726298	0.763401	0.685007	0.826576	0.696361	0.0218617
																					1		time in min	time in min	time in min	time in min
																					1.00005		0	0	0	0
																					1.00063		0.166667	0.166667	0.166667	0.166667
																					0.99969		0.333333	0.333333	0.333333	0.333333
																					0.990416		0.5	0.5	0.5	0.5
																					0.919722		0.666667	0.666667	0.666667	0.666667
																					0.829025		0.833333	0.833333	0.833333	0.833333
																					0.653995		1	1	1	1
																					0.542264		1.16667	1.16667	1.16667	1.16667
																					0.486408		1.33333	1.33333	1.33333	1.33333
																					0.44724		1.5	1.5	1.5	1.5
																					0.421121		1.66667	1.66667	1.66667	1.66667
																					0.407614		1.83333	1.83333	1.83333	1.83333
																					0.408685		2	2	2	2
																					0.403384		2.16667	2.16667	2.16667	2.16667
																					0.40313		2.33333	2.33333	2.33333	2.33333
																					0.41298		2.5	2.5	2.5	2.5
																					0.428441		2.66667	2.66667	2.66667	2.66667
																					0.443525		2.83333	2.83333	2.83333	2.83333
																					0.459236		3	3	3	3
																					0.477081		3.16667	3.16667	3.16667	3.16667
																					0.495432		3.33333	3.33333	3.33333	3.33333
																					0.510423		3.5	3.5	3.5	3.5
																					0.520616		3.66667	3.66667	3.66667	3.66667
																					0.532095		3.83333	3.83333	3.83333	3.83333
																					0.54102		4	4	4	4
																					0.551426		4.16667	4.16667	4.16667	4.16667
																					0.556972		4.33333	4.33333	4.33333	4.33333
																					0.560167		4.5	4.5	4.5	4.5
																					0.564065		4.66667	4.66667	4.66667	4.66667
																					0.566654		4.83333	4.83333	4.83333	4.83333
																					0.569453		5	5	5	5
																					0.571554		5.16667	5.16667	5.16667	5.16667
																					0.573386		5.33333	5.33333	5.33333	5.33333
																					0.574752		5.5	5.5	5.5	5.5
																					0.575167		5.66667	5.66667	5.66667	5.66667
																					0.576328		5.83333	5.83333	5.83333	5.83333
																					0.576899		6	6	6	6
																					0.576808		6.16667	6.16667	6.16667	6.16667
																					0.577956		6.33333	6.33333	6.33333	6.33333
																					0.578607		6.5	6.5	6.5	6.5
																					0.579274		6.66667	6.66667	6.66667	6.66667
																					0.580742		6.83333	6.83333	6.83333	6.83333
																					0.581115		7	7	7	7
																					0.581825		7.16667	7.16667	7.16667	7.16667
																					0.58204		7.33333	7.33333	7.33333	7.33333
																					0.582996		7.5	7.5	7.5	7.5
																					0.583498		7.66667	7.66667	7.66667	7.66667
																					0.583653		7.83333	7.83333	7.83333	7.83333
																					0.583843		8	8	8	8
																					0.583423		8.16667	8.16667	8.16667	8.16667
																					0.583418		8.33333	8.33333	8.33333	8.33333
																					0.583628		8.5	8.5	8.5	8.5
																					0.584258		8.66667	8.66667	8.66667	8.66667
																					0.584426		8.83333	8.83333	8.83333	8.83333
																					0.58385		9	9	9	9
																					0.58318		9.16667	9.16667	9.16667	9.16667
																					0.582843		9.33333	9.33333	9.33333	9.33333
																					0.583179		9.5	9.5	9.5	9.5
																					0.582963		9.66667	9.66667	9.66667	9.66667
																					0.581935		9.83333	9.83333	9.83333	9.83333
																							10	10	10	10
