# Supplementary material for: Potassium channel TASK-5 forms functional heterodimers with TASK-1 and TASK-3 to break its silence
Source: Nat Commun. 2024 Aug 30;15:7548. doi: 10.1038/s41467-024-51288-8 (PMC11364637; doi:10.1038/s41467-024-51288-8)
Supplement: Supplementary file 4 — Source data [file 41467_2024_51288_MOESM4_ESM.zip › Source Data Figure 5.xlsx]

## Sheet: Fig 5a
BAY1000493									BAY2586116									A293 (AVE1231)									A1899
TASK-1									TASK-1									TASK-1									TASK-1
	ND96	1 nM	10 nM	100 nM	1 µM	10 µM				ND96	1 nM	10 nM	100 nM	1 µM	10 µM				ND96	1 nM	10 nM	100 nM	1 µM	10 µM				ND96	1 nM	10 nM	100 nM	1 µM	10 µM
	% Block	% Block	% Block	% Block	% Block	% Block				% Block	% Block	% Block	% Block	% Block	% Block				% Block	% Block	% Block	% Block	% Block	% Block				% Block	% Block	% Block	% Block	% Block	% Block
	1	17.4908	65.3423	74.3657	96.4371	97.3656				1	7.01933	13.53	58.2909	79.1455	84.2572				1	-0.167504	-1.17253	52.9313	76.7169	88.7772				1	2.75862	58.9655	81.7241	85.1724	95.4667
	1	13.7397	30.1972	74.1972	67.3317	72.0283				1	7.01933	34.7953	59.9415	68.4211	88.6891				1	2.26586	9.89426	42.145	66.0876	77.8701				1	10.0444	25.2444	76.6222	92	76.0252
	1	14.6479	31.6377	70.7848	91.5651	97.8913				1	28.9474	38.5809	59.867	78.0488	83.9879				1	2.08967	19.4392	47.3191	76.6155	90.9272				1	13.5993	25.2366	42.2713	65.2997	85.5863
	1	1.79801	12.3948	37.3757	95.2113	98.5352				1	3.7694	21.3978	70.5157	82.9239	87.4748				1	2.59713	23.5336	50.7552	71.0749	82.4327				1	17.0149	34.6906	64.3322	79.3974	84.9325
	1	4.6916		80.0566	80.1143	85.2187				1	1.51093	27.5165	66.3708	78.2376					1	9.59071	12.4618	35.9194	64.9359					1	-5.47945	17.2799	64.2524	79.32	95.6716
	1				63.5042	73.795													1	8.22199	15.1079	61.0689	85.7348					1		57.3134	72.8358	90.597	84.1096
	1				93.1067	95.0623													1	7.07547	7.87879	47.8774	80.4245					1		40.5479	51.2329	76.1644
																			1	6.66667		37.5758	70.9091					1
MW	1	10.4736	34.893	67.356	83.8958	88.5566			MW	1	9.65327	27.1641	62.9972	77.3554	86.1023			MW	1	4.7925	12.449	46.949	74.0624	85.0018			MW	1	7.58758	37.0398	64.753	81.1358	86.9653
SEM	0	3.04984	11.0528	7.6414	5.19494	4.38847			SEM	0	4.93485	4.51576	2.3366	2.40099	1.17085			SEM	0	1.24369	3.05412	2.93755	2.5215	2.98365			SEM	0	4.03186	6.13049	5.30696	3.46979	3.06566
BAY1000493									BAY2586116									A293									A1899
TASK-1+TASK-5									TASK-1+TASK-5									TASK-1+TASK-5									TASK-1+TASK-5
	ND96	0.01 nM	1 nM	10 nM	100 nM	1 µM	10 µM			ND96	0.1 nM	1 nM	10 nM	100 nM	1 µM				ND96	1 nM	10 nM	100 nM	1 µM	10 µM				ND96	1 nM	10 nM	100 nM	1 µM	10 µM
	% Block	% Block	% Block	% Block	% Block	% Block	% Block			% Block	% Block	% Block	% Block	% Block	% Block				% Block	% Block	% Block	% Block	% Block	% Block				% Block	% Block	% Block	% Block	% Block	% Block
	1	5.603	19.92	64.8248	68.7332	73.3154	76.9542			1	1.18343	11.2022	56.8306	91.2568	95.9016				1	8.93855	47.2067	58.6592	78.7709	89.3855				1	6.22568	8.94942	70.428	89.1051	92.9961
	1	4.90602	23.2597	25.3768	81.8039	88.9432	91.403			1	30.2839	55.5858	73.5695	89.3733	90.7357				1	11.8738	53.2468	66.4122	82.8244	89.313				1	3.9604	13.3663	67.3267	86.6337	91.0891
	1	5.74735	34.5954	67.9067	82.2132	85.5555	86.4201			1	16.6846	60.219	72.6277	89.9635	91.4234				1	22.4409	69.2913	71.9852	87.384	93.8776				1	13.4454	66.3866	82.3529	90.7563	84.3346
	1	-2.47281	26.3711	64.5541	77.3055	88.5769	91.6129			1	4.12371	74.6898	83.6228	96.7742	82.8402				1	32	53	79.1339	89.3701	93.7008				1	7.2619	26.8022	64.6026	85.3571	92.8571
	1	6.30517	45.5602	78.7192	86.8246	92.688	94.7689			1	8.80759	67.033	71.4286	94.2308	85.1735				1	2.75862	41.3793	68	85.6667	93				1	7.0922	19.7619	60.2381	75.1773	84.3972
	1			71.248	82.8255	93.5229	93.6583			1	35.3496	24.8521	58.5799	76.6272	86.9752				1	41.3965	66.8329	59.3103	72.4138	80.6897				1		31.9149	53.1915
	1			84.2823	88.988	96.2828	98.0447			1		49.8423	67.8233	76.3407	84.3888				1			76.5586	86.783	92.02
	1									1		40.7966	58.8805	81.2702
												43.299	66.4212	75.6996
MW	1	4.01775	29.9413	65.2731	81.242	88.4121	90.4089		MW	1	16.0721	47.5022	67.7538	85.7262	88.2055			MW	1	19.9014	55.1595	68.5799	83.3161	90.2838			MW	1	7.59711	27.8636	66.3566	85.4059	89.1348
SEM	0	1.83121	5.14434	7.77677	2.72284	3.0855	2.82475		SEM	0	5.74799	6.71494	2.9033	2.75756	1.75965			SEM	0	6.03701	4.46259	2.99214	2.23875	1.75105			SEM	0	1.57601	8.43626	4.03003	2.72438	1.97576

## Sheet: Fig 5c
BAY1000493									BAY2586116									A293									A1899
TASK-1+TASK-5									TASK-1+TASK-5									TASK-1+TASK-5									TASK-1+TASK-5
	ND96	0.01 nM	1 nM	10 nM	100 nM	1 µM	10 µM			ND96	0.1 nM	1 nM	10 nM	100 nM	1 µM				ND96	1 nM	10 nM	100 nM	1 µM	10 µM				ND96	1 nM	10 nM	100 nM	1 µM	10 µM
	% Block	% Block	% Block	% Block	% Block	% Block	% Block			% Block	% Block	% Block	% Block	% Block	% Block				% Block	% Block	% Block	% Block	% Block	% Block				% Block	% Block	% Block	% Block	% Block	% Block
	1	5.603	19.92	64.8248	68.7332	73.3154	76.9542			1	1.18343	11.2022	56.8306	91.2568	95.9016				1	8.93855	47.2067	58.6592	78.7709	89.3855				1	6.22568	8.94942	70.428	89.1051	92.9961
	1	4.90602	23.2597	25.3768	81.8039	88.9432	91.403			1	30.2839	55.5858	73.5695	89.3733	90.7357				1	11.8738	53.2468	66.4122	82.8244	89.313				1	3.9604	13.3663	67.3267	86.6337	91.0891
	1	5.74735	34.5954	67.9067	82.2132	85.5555	86.4201			1	16.6846	60.219	72.6277	89.9635	91.4234				1	22.4409	69.2913	71.9852	87.384	93.8776				1	13.4454	66.3866	82.3529	90.7563	84.3346
	1	-2.47281	26.3711	64.5541	77.3055	88.5769	91.6129			1	4.12371	74.6898	83.6228	96.7742	82.8402				1	32	53	79.1339	89.3701	93.7008				1	7.2619	26.8022	64.6026	85.3571	92.8571
	1	6.30517	45.5602	78.7192	86.8246	92.688	94.7689			1	8.80759	67.033	71.4286	94.2308	85.1735				1	2.75862	41.3793	68	85.6667	93				1	7.0922	19.7619	60.2381	75.1773	84.3972
	1			71.248	82.8255	93.5229	93.6583			1	35.3496	24.8521	58.5799	76.6272	86.9752				1	41.3965	66.8329	59.3103	72.4138	80.6897				1		31.9149	53.1915
	1			84.2823	88.988	96.2828	98.0447			1		49.8423	67.8233	76.3407	84.3888				1			76.5586	86.783	92.02
	1									1		40.7966	58.8805	81.2702
												43.299	66.4212	75.6996
MW	1	4.01775	29.9413	65.2731	81.242	88.4121	90.4089		MW	1	16.0721	47.5022	67.7538	85.7262	88.2055			MW	1	19.9014	55.1595	68.5799	83.3161	90.2838			MW	1	7.59711	27.8636	66.3566	85.4059	89.1348
SEM	0	1.83121	5.14434	7.77677	2.72284	3.0855	2.82475		SEM	0	5.74799	6.71494	2.9033	2.75756	1.75965			SEM	0	6.03701	4.46259	2.99214	2.23875	1.75105			SEM	0	1.57601	8.43626	4.03003	2.72438	1.97576
BAY1000493									BAY2586116									A293									A1899
TASK-1+TASK-5 L122A									TASK-1+TASK-5 L122A									TASK-1+TASK-5 L122A									TASK-1+TASK-5 L122A
	ND96	1 nM	10 nM	100 nM	1 µM	10 µM				ND96	0.1 nM	1 nM	10 nM	100 nM	1 µM	10 µM			ND96	1 nM	10 nM	100 nM	1 µM	10 µM				ND96	1 nM	10 nM	100 nM	1 µM	10 µM
	% Block	% Block	% Block	% Block	% Block	% Block				% Block	% Block	% Block	% Block	% Block	% Block	% Block			% Block	% Block	% Block	% Block	% Block	% Block				% Block	% Block	% Block	% Block	% Block	% Block
	1	13.7615	31.1927	76.6055	88.0734	86.2385				1	9.00521	62.7173	52.1411	80.8053	83.9111	85.8789			1	4.27632	3.73832	28.5047	65.4206	84.5794				1	2.75862	58.9655	81.7241	85.1724	95.4667
	1		18.9394	63.6364	79.5455	84.8485				1	19.1926	59.6564	67.6004	77.6679	89.7712	93.0161			1	6.17978	17.1053	23.2394	65.493	85.2113				1	10.0444	25.2444	76.6222	92	76.0252
	1	10.0671	22.1477	53.6913	68.4564	77.1812				1	25.4477	50.4599	59.8907	84.2424	86.2572	90.2395			1	3.74415	17.1348	31.25	51.3158	75.6579				1	13.5993	25.2366	42.2713	65.2997	85.5863
	1	1.78949	53.8101	58.8088	94.4268	96.1305				1	6.95652	55.6552	77.9277	80.2781	89.2082	93.6852			1		28.8612	39.8876	78.3708	92.9775				1	17.0149	34.6906	64.3322	79.3974	84.9325
	1	3.36818	1.97445	11.0337	36.2369	56.446				1			57.4479		76.9048	81.4922			1			45.2418	72.6989					1	-5.47945	17.2799	64.2524	79.32	95.6716
	1	1.16822	3.6507	38.9603	74.3867	94.597				1			74.8798		90.2334	93.6062												1		57.3134	72.8358	90.597	84.1096
										1																				40.5479	51.2329	76.1644
										1
MW	1	6.03089	21.9525	50.456	73.5209	82.5736			MW	1	15.1505	57.1222	64.9813	80.7484	86.0476	89.653		MW	1	4.73341	16.7099	33.6247	66.6598	84.6065			MW	1	7.58758	37.0398	64.753	81.1358	86.9653
SEM	0	2.7926	8.58716	10.245	9.16869	6.50749			SEM	0	5.02524	3.05987	4.56064	1.56071	2.27662	2.23055		SEM	0	0.905475	5.92782	4.42923	5.07416	4.08953			SEM	0	4.50776	6.62169	5.73217	3.7478	3.35826

## Sheet: Fig 5f
5 µM RR	TASK-3	+TASK-5			5 µM RR	TASK-1	+TASK-5
	%Block	%Block				%Block	%Block
	35.8864	40				-2.31796	-26.4908
	40.7065	59.2222				-1.00046	0.0123469
	23.231	55.938				-1.52395	-0.823668
	33.017	39.5344				0.249262	-4.61119
	26.7174	27.5941				3.11611	-6.56092
	37.6608	51.2334				0.858997
	53.4516					9.14352
	36.056
MW	35.8408	45.587			MW	1.21793	-7.69484
SEM	3.2387	4.88719			SEM	1.48346	4.85126
n	8	6			n	7	5

## Sheet: Fig 5g
20 µM PD118057	TASK-1	+TASK-5
	%Activation	%Activation
	11.0196	79.8654
	30.873	94.1213
	51.9775	69.5968
	37.3759	124.78
	29.3927	70.1112
	27.7547	57.3812
	29.3602	85.5204
	12.9257	79.6765
	34.3016	107.574
	56.4966	104.376
Mean	32.1478	87.3004
SEM	4.55854	6.47603
n	10	10
Normal distr.?	YES	YES
Equal varia.?	n.A.	YES
Paired?	n.A.	NO
TEST Name	n.A.	T.Test
TEST Score	n.A.	1.66417e-06

## Sheet: Fig 5h
100 µM ML67-33	TASK-1	+TASK-5		50 µM NS3623	TASK-1	+TASK-5		10 µM BL-1249	TASK-1	+TASK-5		10 µM NS11021	TASK-1	+TASK-5
	%Activation	%Activation			%Activation	%Activation			%Activation	%Activation			%Activation	%Activation
	5.15518	59.8774			550.947	678.753			12.7209	11.548			59.4536	21.3628
	26.0058	24.5794			372.708	480.795			20.4418	32.9207			29.3434	11.4993
	9.41339	29.2347			516.225	312.999			5.44771	13.7556			54.003	5.00041
	22.7855	31.9131			371.123	552.989			28.2932	16.0206			26.3169	27.9898
	20.6958	28.1428			222.317	405.829			8.69975	12.7469			21.6473	5.32871
	16.5667	24.911											20.4561	3.19288
	28.4825	32.9509											17.7957	15.8201
	8.40655	34.6407												0.751445
	46.8855	46.695												-1.69041
	30.5045	96.5932												6.57216
	78.053	57.863												0.242718
	68.6275	59.7578
	61.0615	67.8355
	67.9474	68.1259
	11.4568	75.0224
	26.8843	68.1374
	10.0253	71.9807
	66.8321	92.4067
	94.0825	125.166
	79.131	96.5052
	82.7694	114.42
	94.2303	136.704
	86.4235	122.144
	69.7734	70.1249
	113.768	88.7315
	86.9192	139.077
Mean	50.4956	71.6746		MW	406.664	486.273		MW	15.1207	17.3983		Mean	32.7166	8.73363
SEM	6.56053	6.98		SEM	58.8307	62.4599		SEM	4.13753	3.94951		SEM	6.39158	2.8501
n	26	26			5	5			5	5		n	7	11
Normal distr.?	NO	YES										Normal distr.?	NO	YES
Equal varia.?	n.A.	YES										Equal varia.?	n.A.	YES
Paired?	n.A.	NO										Paired?	n.A.	NO
TEST Name	n.A.	Mann-U										TEST Name	n.A.	Mann-U
TEST Score	n.A.	0.03951										TEST Score	n.A.	0.00375
