# Supplementary material for: Potassium channel TASK-5 forms functional heterodimers with TASK-1 and TASK-3 to break its silence
Source: Nat Commun. 2024 Aug 30;15:7548. doi: 10.1038/s41467-024-51288-8 (PMC11364637; doi:10.1038/s41467-024-51288-8)
Supplement: Supplementary file 4 — Source data [file 41467_2024_51288_MOESM4_ESM.zip › Source Data Figure 6.xlsx]

## Sheet: Fig 6c
PD118057	TASK-1	+TASK-5	+TASK-5 G95E
	Activation (%)	Activation (%)	Activation (%)
	12.9728	76.2491	13.8032
	20.107	33.9061	14.7518
	24.7801	30.1737	37.6623
	29.0173	75.9544	26.193
	18.2582	26.5125	4.80349
		34.5338	28.3858
Mean	21.0271	46.2216	20.9333
SEM	2.75056	9.52181	4.87266
n	5	6	6
Normal distr.?	YES	NO	YES
Equal varia.?	YES	n.A.	YES
Paired?	NO	n.A.	NO
TEST Name	Mann-U	n.A.	Mann-U
TEST Score	0.01371	n.A.	0.04533
	vs. C		vs. C

## Sheet: Fig 6e
A293	TASK-1	+TASK-5	+TASK-5 G95E
	Activation (%)	Activation (%)	Activation (%)
	52.9313	58.6592	51.7483
	42.145	66.4122	57.4734
	47.3191	71.9852	44.4846
	50.7552	79.1339	50.1362
	35.9194	68	51.4273
	61.0689	59.3103	46.4821
	47.8774	76.5586	40.8522
	37.5758	65.372	55.2377
	52.264	60.1028	64.4188
	46.9098	59.3226
	45.5373	56.4367
		65.889
Mean	47.3003	65.5985	51.3623
SEM	2.15769	2.11758	2.37485
n	11	12	9
Normal distr.?	YES	YES	YES
Equal varia.?	YES	n.A.	YES
Paired?	NO	n.A.	NO
TEST Name	T.Test	n.A.	T.Test
TEST Score	5.32906e-06	n.A.	0.000271773
	vs. C		vs. C

## Sheet: Fig 6g
A1899	TASK-1	+TASK-5	+TASK-5 G95E
	Activation (%)	Activation (%)	Activation (%)
	41.9113	46.1214	62.5375
	45.0172	56.6687	32.2915
	45.4809	40.4925	48.0683
	26.3695	51.0484	59.2167
	51.4051	45.5657	26.8178
MW	42.0368	47.9793	45.7864
SEM	4.20707	2.74093	7.09965
n	5	5	5
