# Supplementary material for: Potassium channel TASK-5 forms functional heterodimers with TASK-1 and TASK-3 to break its silence
Source: Nat Commun. 2024 Aug 30;15:7548. doi: 10.1038/s41467-024-51288-8 (PMC11364637; doi:10.1038/s41467-024-51288-8)
Supplement: Supplementary file 4 — Source data [file 41467_2024_51288_MOESM4_ESM.zip › Source Data Supplementary Figures.xlsx]

## Sheet: Fig. S4a
	Light units	Relative current
T5HA-Ex	586006	0.64102
T5HA-Ex + T1 (2:1)	193183	0.42087
T5HA-Ex + T1 (1:1)	50894	0

## Sheet: Fig. S4b
	Light units	Relative current
T1HA-Ex	5034180	1
T5+ T1HA-Ex (2:1)	2578310	0.42087

## Sheet: Fig. S5
	Time (ms)	Current (pA)
	0	75.9582
	0.066	74.9359
	0.132	75.0427
	0.198	74.7833
	0.264	77.3468
	0.33	73.288
	0.396	74.707
	0.462	76.416
	0.528	75.2411
	0.594	75.6226
	0.66	74.4171
	0.726	75.6683
	0.792	75.2869
	0.858	76.3702
	0.924	73.9593
	0.99	75.531
	1.056	74.4324
	1.122	75.2411
	1.188	75.5768
	1.254	73.6999
	1.32	75.882
	1.386	77.1637
	1.452	76.3397
	1.518	76.6754
	1.584	75.4547
	1.65	76.5381
	1.716	75.5005
	1.782	75.6683
	1.848	76.5381
	1.914	75.5463
	1.98	73.4405
	2.046	76.3855
	2.112	77.5146
	2.178	76.0193
	2.244	76.4465
	2.31	76.7059
	2.376	76.0651
	2.442	74.6002
	2.508	74.8596
	2.574	75.8972
	2.64	76.6144
	2.706	76.0956
	2.772	74.9054
	2.838	76.3855
	2.904	75.7294
	2.97	76.9348
	3.036	75.3937
	3.102	76.2634
	3.168	76.0498
	3.234	76.2634
	3.3	75.6073
	3.366	75.6378
	3.432	76.9501
	3.498	76.9196
	3.564	75.592
	3.63	74.1272
	3.696	77.0264
	3.762	75.9277
	3.828	75.4242
	3.894	76.8738
	3.96	75.5768
	4.026	77.1332
	4.092	76.4465
	4.158	74.7528
	4.224	74.9969
	4.29	77.1637
	4.356	75.47
	4.422	74.6307
	4.488	76.4008
	4.554	75.6836
	4.62	76.1719
	4.686	76.0651
	4.752	77.6062
	4.818	74.8444
	4.884	75.7904
	4.95	75.6683
	5.016	75.531
	5.082	75.9735
	5.148	76.9806
	5.214	76.0651
	5.28	76.2787
	5.346	73.9899
	5.412	76.7059
	5.478	75.531
	5.544	76.9196
	5.61	74.5392
	5.676	75.7751
	5.742	75.0275
	5.808	76.1719
	5.874	76.5686
	5.94	78.4759
	6.006	75.882
	6.072	75.8514
	6.138	75.8972
	6.204	77.0721
	6.27	74.4781
	6.336	73.9899
	6.402	73.9593
	6.468	75.3784
	6.534	75.531
	6.6	75.8514
	6.666	76.6296
	6.732	73.349
	6.798	76.1414
	6.864	74.9512
	6.93	77.774
	6.996	76.2634
	7.062	74.4934
	7.128	77.3926
	7.194	76.8738
	7.26	74.3561
	7.326	76.4465
	7.392	76.4618
	7.458	77.2095
	7.524	77.1484
	7.59	73.761
	7.656	75.6378
	7.722	77.4841
	7.788	75.3479
	7.854	75.8972
	7.92	75.3479
	7.986	74.2645
	8.052	75.8972
	8.118	75.0427
	8.184	76.9806
	8.25	74.295
	8.316	75.4547
	8.382	77.6214
	8.448	75.2869
	8.514	77.1026
	8.58	75.2716
	8.646	76.8127
	8.712	76.5381
	8.778	77.0721
	8.844	75.9888
	8.91	76.0193
	8.976	76.1261
	9.042	77.24
	9.108	77.2858
	9.174	74.8596
	9.24	74.8901
	9.306	76.4465
	9.372	76.2176
	9.438	75.8514
	9.504	76.3092
	9.57	76.5076
	9.636	75.2411
	9.702	75.2716
	9.768	74.295
	9.834	75.9125
	9.9	74.3866
	9.966	75.3632
	10.032	76.828
	10.098	76.2939
	10.164	73.6084
	10.23	77.24
	10.296	76.1871
	10.362	77.1484
	10.428	75.3021
	10.494	76.2176
	10.56	75.3174
	10.626	76.767
	10.692	76.8127
	10.758	74.6155
	10.824	77.4383
	10.89	75.6836
	10.956	76.1719
	11.022	77.9114
	11.088	75.6988
	11.154	75.3326
	11.22	76.1261
	11.286	76.4313
	11.352	76.5533
	11.418	75.9277
	11.484	75.3632
	11.55	77.2247
	11.616	76.6144
	11.682	75.6531
	11.748	76.416
	11.814	75.2716
	11.88	76.6296
	11.946	76.1261
	12.012	75.7599
	12.078	75.4394
	12.144	77.7283
	12.21	77.2858
	12.276	74.9664
	12.342	74.5392
	12.408	77.0721
	12.474	77.774
	12.54	75.5005
	12.606	75.2869
	12.672	75.8209
	12.738	75.6988
	12.804	76.004
	12.87	75.7141
	12.936	73.41
	13.002	75.5463
	13.068	77.6825
	13.134	75.8362
	13.2	77.0569
	13.266	76.6907
	13.332	76.9806
	13.398	77.5452
	13.464	75.882
	13.53	74.6307
	13.596	75.5005
	13.662	76.5228
	13.728	76.0803
	13.794	75.9735
	13.86	76.0498
	13.926	78.2776
	13.992	75.7294
	14.058	75.2869
	14.124	77.4231
	14.19	75.4089
	14.256	74.6612
	14.322	75.8209
	14.388	77.362
	14.454	76.8127
	14.52	77.7588
	14.586	76.0956
	14.652	76.7059
	14.718	75.6378
	14.784	74.585
	14.85	78.2318
	14.916	75.6836
	14.982	76.5991
	15.048	77.9114
	15.114	78.4759
	15.18	76.8585
	15.246	76.004
	15.312	76.9501
	15.378	77.0264
	15.444	74.6155
	15.51	77.0416
	15.576	78.4302
	15.642	76.6296
	15.708	78.4912
	15.774	76.9806
	15.84	78.2623
	15.906	76.2634
	15.972	78.7353
	16.038	78.4454
	16.104	77.7588
	16.17	76.0803
	16.236	75.1953
	16.302	76.5991
	16.368	78.9337
	16.434	76.889
	16.5	76.6907
	16.566	80.78
	16.632	82.489
	16.698	81.0242
	16.764	84.1064
	16.83	88.2721
	16.896	87.7533
	16.962	87.0361
	17.028	88.913
	17.094	88.7146
	17.16	86.5784
	17.226	87.5092
	17.292	85.0983
	17.358	85.8002
	17.424	86.2884
	17.49	76.6754
	17.556	77.4994
	17.622	81.8481
	17.688	84.6405
	17.754	84.5795
	17.82	81.5124
	17.886	84.4879
	17.952	84.3353
	18.018	86.4563
	18.084	85.5255
	18.15	85.968
	18.216	87.3413
	18.282	87.1735
	18.348	85.5102
	18.414	84.7473
	18.48	86.1206
	18.546	89.1113
	18.612	83.9386
	18.678	85.0677
	18.744	86.319
	18.81	84.137
	18.876	83.4198
	18.942	85.022
	19.008	84.8236
	19.074	85.6476
	19.14	86.2427
	19.206	84.1827
	19.272	86.6852
	19.338	86.0443
	19.404	82.6416
	19.47	87.4023
	19.536	85.4187
	19.602	88.1958
	19.668	87.3566
	19.734	87.3566
	19.8	84.2743
	19.866	83.8318
	19.932	83.5876
	19.998	85.2966
	20.064	84.0454
	20.13	84.2743
	20.196	85.6781
	20.262	87.0819
	20.328	84.9304
	20.394	83.1451
	20.46	85.5713
	20.526	83.1451
	20.592	81.9092
	20.658	80.2612
	20.724	77.6825
	20.79	76.5076
	20.856	73.1048
	20.922	76.889
	20.988	77.5757
	21.054	78.5065
	21.12	74.1577
	21.186	75.2869
	21.252	75.47
	21.318	73.0743
	21.384	74.4629
	21.45	76.0345
	21.516	73.9288
	21.582	76.4008
	21.648	76.6907
	21.714	75.2258
	21.78	75.5615
	21.846	75.119
	21.912	74.7833
	21.978	75.3937
	22.044	76.5381
	22.11	76.4923
	22.176	74.8901
	22.242	76.2634
	22.308	76.9806
	22.374	76.1414
	22.44	75.5768
	22.506	76.6296
	22.572	76.4313
	22.638	74.9664
	22.704	74.7375
	22.77	75.6683
	22.836	76.8127
	22.902	75.9277
	22.968	77.9419
	23.034	76.4008
	23.1	78.1097
	23.166	74.1424
	23.232	76.7975
	23.298	74.4171
	23.364	76.6144
	23.43	78.9185
	23.496	76.3397
	23.562	76.6144
	23.628	77.0569
	23.694	75.3784
	23.76	75.6073
	23.826	73.8525
	23.892	75.4547
	23.958	73.5931
	24.024	76.1871
	24.09	79.0405
	24.156	76.5838
	24.222	77.0721
	24.288	76.8585
	24.354	75.1343
	24.42	74.7986
	24.486	76.477
	24.552	74.8901
	24.618	74.6307
	24.684	76.7364
	24.75	74.585
	24.816	76.3397
	24.882	78.2623
	24.948	76.6907
	25.014	74.8596
	25.08	76.004
	25.146	76.8738
	25.212	75.2563
	25.278	76.6754
	25.344	76.477
	25.41	78.0029
	25.476	76.0498
	25.542	76.2634
	25.608	76.5686
	25.674	76.5686
	25.74	74.3103
	25.806	76.6602
	25.872	74.8749
	25.938	76.3092
	26.004	76.5076
	26.07	75.3021
	26.136	75.6683
	26.202	75.8362
	26.268	74.7375
	26.334	78.5828
	26.4	77.3773
	26.466	75.592
	26.532	75.3632
	26.598	75.2411
	26.664	77.5909
	26.73	76.3855
	26.796	75.6836
	26.862	77.2858
	26.928	75.6836
	26.994	75.9888
	27.06	76.7975
	27.126	75.1495
	27.192	75.9735
	27.258	74.2493
	27.324	76.5686
	27.39	77.4383
	27.456	75.2716
	27.522	75.8514
	27.588	77.9571
	27.654	76.4465
	27.72	76.6907
	27.786	75.4394
	27.852	76.416
	27.918	74.9206
	27.984	74.707
	28.05	75.7141
	28.116	75.6988
	28.182	76.7364
	28.248	77.2705
	28.314	75.943
	28.38	76.1108
	28.446	75.4394
	28.512	76.6602
	28.578	75.4852
	28.644	76.5991
	28.71	76.6144
	28.776	74.7528
	28.842	78.186
	28.908	74.5087
	28.974	76.2634
	29.04	74.9664
	29.106	77.4841
	29.172	75.9582
	29.238	76.004
	29.304	75.2716
	29.37	79.2084
	29.436	77.5452
	29.502	75.4547
	29.568	78.2928
	29.634	76.7364
	29.7	76.2482
	29.766	75.4394
	29.832	75.7141
	29.898	76.0193
	29.964	77.0416
	30.03	76.9043
	30.096	74.0967
	30.162	74.9206
	30.228	75.5157
	30.294	74.4476
	30.36	77.1942
	30.426	75.058
	30.492	75.9125
	30.558	76.3855
	30.624	77.4994
	30.69	76.3702
	30.756	75.8057
	30.822	75.882
	30.888	77.0264
	30.954	76.9043
	31.02	75.7904
	31.086	74.5544
	31.152	75.8057
	31.218	76.6449
	31.284	76.4313
	31.35	76.2939
	31.416	75.1953
	31.482	74.6307
	31.548	77.5452
	31.614	76.7059
	31.68	75.7446
	31.746	77.0111
	31.812	74.7833
	31.878	75.4089
	31.944	76.416
	32.01	75.7599
	32.076	75.9277
	32.142	74.9359
	32.208	76.9958
	32.274	75.5615
	32.34	75.3326
	32.406	75.8972
	32.472	74.9817
	32.538	75.2258
	32.604	76.7364
	32.67	77.4078
	32.736	74.4018
	32.802	74.4934
	32.868	76.3702
	32.934	75.3479
	33	76.2482
	33.066	75.8667
	33.132	75.4394
	33.198	76.6144
	33.264	75.6836
	33.33	75.1343
	33.396	75.0427
	33.462	75.9277
	33.528	76.3855
	33.594	76.1719
	33.66	74.3256
	33.726	74.0051
	33.792	77.3163
	33.858	76.0345
	33.924	76.6907
	33.99	75.2411
	34.056	76.8127
	34.122	75.8209
	34.188	76.416
	34.254	74.1577
	34.32	77.1179
	34.386	75.5463
	34.452	75.6073
	34.518	75.7751
	34.584	75.9888
	34.65	74.6002
	34.716	76.5991
	34.782	74.7223
	34.848	75.2869
	34.914	74.3408
	34.98	75.7904
	35.046	74.7833
	35.112	75.4089
	35.178	72.9523
	35.244	75.8057
	35.31	75.882
	35.376	75.6073
	35.442	75.6836
	35.508	74.3866
	35.574	74.8901
	35.64	77.6672
	35.706	76.0345
	35.772	75.1343
	35.838	74.8444
	35.904	75.1495
	35.97	76.0651
	36.036	77.5757
	36.102	75.47
	36.168	75.119
	36.234	75.8057
	36.3	75.9277
	36.366	77.3163
	36.432	77.3773
	36.498	73.9746
	36.564	76.0956
	36.63	75.1953
	36.696	75.3021
	36.762	76.0803
	36.828	75.943
	36.894	75.7599
	36.96	76.2634
	37.026	73.9899
	37.092	75.3937
	37.158	76.2787
	37.224	74.3103
	37.29	74.8596
	37.356	76.477
	37.422	78.0029
	37.488	76.6907
	37.554	77.1332
	37.62	76.2634
	37.686	75.5157
	37.752	74.7681
	37.818	77.6214
	37.884	76.5381
	37.95	74.0509
	38.016	75.4547
	38.082	76.767
	38.148	75.7446
	38.214	75.4852
	38.28	76.3092
	38.346	74.8596
	38.412	75.6988
	38.478	78.3386
	38.544	75.119
	38.61	76.5381
	38.676	77.7588
	38.742	74.9817
	38.808	74.4324
	38.874	75.9582
	38.94	77.3773
	39.006	77.9266
	39.072	73.41
	39.138	75.8514
	39.204	75.6378
	39.27	77.0874
	39.336	74.5697
	39.402	75.2869
	39.468	76.9348
	39.534	75.119
	39.6	75.592
	39.666	75.6836
	39.732	77.2552
	39.798	74.4324
	39.864	76.5076
	39.93	75.8514
	39.996	77.362
	40.062	73.7305
	40.128	76.2939
	40.194	77.4994
	40.26	77.9419
	40.326	74.8138
	40.392	75.3326
	40.458	75.9277
	40.524	76.2634
	40.59	74.295
	40.656	76.0803
	40.722	77.1332
	40.788	74.8749
	40.854	74.5544
	40.92	75.6073
	40.986	76.0956
	41.052	76.0193
	41.118	75.8514
	41.184	75.6226
	41.25	73.9136
	41.316	74.1272
	41.382	76.9958
	41.448	75.9277
	41.514	73.7457
	41.58	74.6307
	41.646	75.9735
	41.712	77.3926
	41.778	76.5228
	41.844	76.1261
	41.91	76.4618
	41.976	75.8972
	42.042	75.5463
	42.108	74.6918
	42.174	77.3163
	42.24	77.0721
	42.306	77.7283
	42.372	76.0956
	42.438	77.1332
	42.504	75.9277
	42.57	75.1038
	42.636	74.8444
	42.702	74.9054
	42.768	76.7059
	42.834	75.5005
	42.9	76.3245
	42.966	75.3937
	43.032	76.2176
	43.098	76.889
	43.164	76.355
	43.23	78.598
	43.296	75.5463
	43.362	77.5604
	43.428	75.3174
	43.494	76.2482
	43.56	74.4476
	43.626	75.7141
	43.692	77.1637
	43.758	77.3773
	43.824	76.889
	43.89	75.8362
	43.956	74.8901
	44.022	76.2634
	44.088	74.0356
	44.154	76.7059
	44.22	76.355
	44.286	75.1038
	44.352	76.828
	44.418	75.4242
	44.484	75.1343
	44.55	74.7528
	44.616	76.6449
	44.682	76.5228
	44.748	76.8127
	44.814	77.4231
	44.88	75.7141
	44.946	77.1026
	45.012	75.9125
	45.078	75.9582
	45.144	78.8422
	45.21	76.2787
	45.276	74.0661
	45.342	76.2176
	45.408	75.1038
	45.474	76.1566
	45.54	76.9348
	45.606	76.4923
	45.672	75.4089
	45.738	76.7364
	45.804	76.5228
	45.87	75.882
	45.936	76.0345
	46.002	76.5076
	46.068	76.2176
	46.134	76.2787
	46.2	74.7833
	46.266	77.6062
	46.332	77.301
	46.398	77.0264
	46.464	75.4394
	46.53	74.7986
	46.596	76.0803
	46.662	74.3866
	46.728	76.477
	46.794	75.943
	46.86	74.2187
	46.926	76.4923
	46.992	75.8362
	47.058	75.3632
	47.124	75.9735
	47.19	78.064
	47.256	75.1495
	47.322	77.1484
	47.388	75.2716
	47.454	78.7506
	47.52	75.4394
	47.586	76.7517
	47.652	76.3855
	47.718	76.767
	47.784	75.8972
	47.85	74.4018
	47.916	76.2329
	47.982	77.3468
	48.048	74.9664
	48.114	75.7751
	48.18	75.6531
	48.246	77.8198
	48.312	76.5838
	48.378	76.004
	48.444	75.8514
	48.51	75.6988
	48.576	75.4242
	48.642	77.1179
	48.708	75.7294
	48.774	77.2552
	48.84	73.9746
	48.906	76.2482
	48.972	77.0721
	49.038	76.5228
	49.104	74.0509
	49.17	75.8362
	49.236	76.4008
	49.302	75.4394
	49.368	77.3315
	49.434	78.1402
	49.5	76.6296
	49.566	76.2634
	49.632	75.943
	49.698	74.9206
	49.764	77.5757
	49.83	76.0956
	49.896	77.6672
	49.962	75.2258
	50.028	75.9888
	50.094	75.4852
	50.16	76.9501
	50.226	76.2176
	50.292	76.2939
	50.358	75.5768
	50.424	76.9653
	50.49	76.9501
	50.556	75.7294
	50.622	74.0814
	50.688	76.5991
	50.754	74.0356
	50.82	77.4841
	50.886	75.6988
	50.952	74.7986
	51.018	75.6073
	51.084	75.8972
	51.15	78.5217
	51.216	75.3021
	51.282	74.9054
	51.348	75.3021
	51.414	77.2095
	51.48	76.0803
	51.546	75.9888
	51.612	75.8514
	51.678	75.4242
	51.744	75.18
	51.81	75.4852
	51.876	75.8209
	51.942	75.8972
	52.008	75.4089
	52.074	74.7833
	52.14	77.362
	52.206	75.8972
	52.272	75.7599
	52.338	75.2258
	52.404	76.5686
	52.47	78.1097
	52.536	74.6765
	52.602	74.1119
	52.668	76.8127
	52.734	74.585
	52.8	74.7223
	52.866	76.2024
	52.932	76.828
	52.998	74.7986
	53.064	74.3561
	53.13	74.4018
	53.196	75.2716
	53.262	75.18
	53.328	76.1566
	53.394	76.6602
	53.46	77.3773
	53.526	74.0356
	53.592	77.5909
	53.658	75.2869
	53.724	75.5463
	53.79	77.1026
	53.856	76.2329
	53.922	75.2106
	53.988	74.9664
	54.054	75.6073
	54.12	77.2552
	54.186	73.9899
	54.252	77.4994
	54.318	75.0275
	54.384	75.8514
	54.45	74.9664
	54.516	75.882
	54.582	76.8738
	54.648	74.4781
	54.714	76.5228
	54.78	75.1343
	54.846	77.5299
	54.912	76.6907
	54.978	74.3408
	55.044	75.6988
	55.11	74.2035
	55.176	76.8432
	55.242	75.8972
	55.308	77.9266
	55.374	75.2106
	55.44	74.4018
	55.506	75.8972
	55.572	75.058
	55.638	76.1719
	55.704	76.0345
	55.77	78.7506
	55.836	75.4394
	55.902	76.6296
	55.968	74.9664
	56.034	76.1871
	56.1	76.9196
	56.166	75.0275
	56.232	74.6002
	56.298	78.1555
	56.364	79.4678
	56.43	75.9888
	56.496	77.4078
	56.562	74.0356
	56.628	73.9288
	56.694	74.9664
	56.76	77.362
	56.826	75.5463
	56.892	74.0661
	56.958	74.7681
	57.024	75.4089
	57.09	77.9724
	57.156	78.5675
	57.222	73.5626
	57.288	78.4607
	57.354	76.4923
	57.42	75.3479
	57.486	76.767
	57.552	77.4078
	57.618	77.2705
	57.684	77.8808
	57.75	77.5604
	57.816	78.6133
	57.882	80.0781
	57.948	80.2002
	58.014	82.8247
	58.08	85.6323
	58.146	85.4339
	58.212	86.4258
	58.278	84.3506
	58.344	81.4209
	58.41	83.8318
	58.476	84.1217
	58.542	79.1321
	58.608	78.8727
	58.674	81.7108
	58.74	86.2274
	58.806	86.1053
	58.872	81.8329
	58.938	82.6721
	59.004	83.2062
	59.07	84.7473
	59.136	83.4198
	59.202	84.3963
	59.268	83.5876
	59.334	84.61
	59.4	84.7778
	59.466	84.198
	59.532	81.8481
	59.598	78.6743
	59.664	86.5631
	59.73	85.968
	59.796	86.0748
	59.862	85.6933
	59.928	85.0525
	59.994	81.7108
	60.06	82.7942
	60.126	83.9539
	60.192	85.3119
	60.258	85.2356
	60.324	85.144
	60.39	85.8917
	60.456	84.7931
	60.522	81.1005
	60.588	82.5958
	60.654	82.3212
	60.72	84.5642
	60.786	80.6885
	60.852	81.4056
	60.918	81.8481
	60.984	80.5817
	61.05	81.9397
	61.116	82.2754
	61.182	81.2836
	61.248	82.55
	61.314	81.8176
	61.38	81.2988
	61.446	84.4727
	61.512	85.6323
	61.578	82.3975
	61.644	81.8329
	61.71	82.5195
	61.776	85.2051
	61.842	84.0912
	61.908	83.8013
	61.974	81.0242
	62.04	83.5419
	62.106	83.1757
	62.172	86.5478
	62.238	85.7086
	62.304	82.6874
	62.37	81.5124
	62.436	83.8165
	62.502	85.2661
	62.568	78.7659
	62.634	78.7659
	62.7	81.1615
	62.766	82.55
	62.832	82.901
	62.898	83.0231
	62.964	83.7707
	63.03	85.3424
	63.096	86.3647
	63.162	83.9081
	63.228	84.7473
	63.294	82.3364
	63.36	84.2438
	63.426	81.9092
	63.492	80.5969
	63.558	82.0618
	63.624	84.5032
	63.69	82.8857
	63.756	82.7942
	63.822	82.8094
	63.888	83.4198
	63.954	85.2051
	64.02	83.8623
	64.086	84.9304
	64.152	83.5266
	64.218	81.604
	64.284	82.1686
	64.35	80.8716
	64.416	82.7331
	64.482	84.7168
	64.548	83.4961
	64.614	82.9163
	64.68	82.901
	64.746	78.6285
	64.812	77.9419
	64.878	83.6639
	64.944	86.029
	65.01	86.4105
	65.076	83.9996
	65.142	84.4421
	65.208	86.2427
	65.274	82.7637
	65.34	79.8187
	65.406	84.0149
	65.472	87.0666
	65.538	85.9375
	65.604	78.2013
	65.67	75.8057
	65.736	76.3092
	65.802	75.8514
	65.868	81.9244
	65.934	83.1757
	66	81.5735
	66.066	82.1381
	66.132	85.3424
	66.198	87.1735
	66.264	87.1735
	66.33	86.5784
	66.396	90.7135
	66.462	92.8345
	66.528	92.8497
	66.594	93.9941
	66.66	91.6443
	66.726	90.2557
	66.792	87.8448
	66.858	84.0759
	66.924	87.4939
	66.99	85.6781
	67.056	80.9479
	67.122	80.1697
	67.188	85.3577
	67.254	87.9364
	67.32	92.3462
	67.386	94.3451
	67.452	92.5903
	67.518	92.0258
	67.584	89.5233
	67.65	89.0045
	67.716	90.3931
	67.782	91.5375
	67.848	92.6514
	67.914	93.9941
	67.98	95.3217
	68.046	91.7816
	68.112	86.8988
	68.178	84.4421
	68.244	82.4737
	68.31	85.7696
	68.376	85.4034
	68.442	90.1184
	68.508	91.2781
	68.574	85.4492
	68.64	89.7827
	68.706	89.5233
	68.772	85.9833
	68.838	83.5876
	68.904	86.853
	68.97	88.2263
	69.036	85.4492
	69.102	84.6557
	69.168	85.2051
	69.234	85.0525
	69.3	79.6661
	69.366	77.8656
	69.432	75.1495
	69.498	77.0416
	69.564	78.4454
	69.63	74.7528
	69.696	77.5604
	69.762	77.4231
	69.828	76.5076
	69.894	76.3397
	69.96	76.9196
	70.026	76.4923
	70.092	77.3926
	70.158	76.1566
	70.224	75.7446
	70.29	77.4231
	70.356	76.9501
	70.422	77.5604
	70.488	75.47
	70.554	76.767
	70.62	77.2858
	70.686	77.8961
	70.752	77.3773
	70.818	75.7294
	70.884	76.9348
	70.95	76.9806
	71.016	75.882
	71.082	77.5452
	71.148	78.0182
	71.214	76.6907
	71.28	76.6907
	71.346	76.3092
	71.412	76.1414
	71.478	76.828
	71.544	76.6602
	71.61	77.6367
	71.676	76.4923
	71.742	76.8585
	71.808	77.8656
	71.874	77.24
	71.94	75.6836
	72.006	76.1108
	72.072	76.2329
	72.138	76.7975
	72.204	76.3397
	72.27	77.5757
	72.336	76.8127
	72.402	75.9582
	72.468	77.8046
	72.534	77.6062
	72.6	75.6988
	72.666	76.477
	72.732	76.4923
	72.798	78.3081
	72.864	77.2552
	72.93	78.3539
	72.996	77.301
	73.062	76.355
	73.128	77.0264
	73.194	74.8901
	73.26	76.2176
	73.326	77.8503
	73.392	77.179
	73.458	76.5686
	73.524	76.8127
	73.59	75.6683
	73.656	76.9348
	73.722	76.2634
	73.788	77.8503
	73.854	77.0416
	73.92	77.7588
	73.986	76.3855
	74.052	77.6977
	74.118	76.2176
	74.184	76.3397
	74.25	76.6144
	74.316	75.8362
	74.382	75.882
	74.448	77.2705
	74.514	76.767
	74.58	76.5228
	74.646	75.9735
	74.712	76.6449
	74.778	76.4008
	74.844	76.828
	74.91	77.7893
	74.976	77.3163
	75.042	75.4242
	75.108	74.6307
	75.174	75.47
	75.24	77.0721
	75.306	78.8422
	75.372	76.0193
	75.438	77.2552
	75.504	78.0182
	75.57	76.2024
	75.636	76.0193
	75.702	76.4465
	75.768	78.3539
	75.834	76.4313
	75.9	75.3174
	75.966	76.0956
	76.032	77.6367
	76.098	78.4149
	76.164	76.1261
	76.23	77.3926
	76.296	76.5838
	76.362	75.7751
	76.428	76.355
	76.494	76.416
	76.56	78.0945
	76.626	75.9277
	76.692	75.7446
	76.758	77.7588
	76.824	77.0111
	76.89	75.7599
	76.956	77.0874
	77.022	76.9958
	77.088	76.1261
	77.154	76.5686
	77.22	76.9196
	77.286	77.1942
	77.352	76.889
	77.418	78.9795
	77.484	77.2247
	77.55	76.5381
	77.616	76.4008
	77.682	77.3315
	77.748	76.6602
	77.814	77.3468
	77.88	76.6907
	77.946	76.3397
	78.012	75.5615
	78.078	74.6918
	78.144	75.3479
	78.21	77.4078
	78.276	76.0803
	78.342	75.8972
	78.408	75.4547
	78.474	75.5463
	78.54	76.2176
	78.606	76.1719
	78.672	75.5005
	78.738	77.2095
	78.804	76.1871
	78.87	75.6988
	78.936	76.8738
	79.002	76.9501
	79.068	77.3926
	79.134	75.1495
	79.2	78.6285
	79.266	77.1026
	79.332	75.8209
	79.398	74.5087
	79.464	76.7364
	79.53	77.3468
	79.596	76.2176
	79.662	76.7364
	79.728	77.4078
	79.794	75.0885
	79.86	76.2787
	79.926	77.3926
	79.992	76.0345
	80.058	76.8127
	80.124	76.8127
	80.19	77.6825
	80.256	75.5615
	80.322	75.3326
	80.388	77.0264
	80.454	76.8585
	80.52	76.7059
	80.586	75.2411
	80.652	75.7294
	80.718	76.6144
	80.784	76.4923
	80.85	75.0885
	80.916	76.7212
	80.982	75.8514
	81.048	75.7751
	81.114	75.9277
	81.18	73.8068
	81.246	76.2482
	81.312	76.7212
	81.378	76.0956
	81.444	76.0651
	81.51	74.2645
	81.576	76.4008
	81.642	77.301
	81.708	75.1495
	81.774	74.8444
	81.84	76.477
	81.906	76.3855
	81.972	77.0721
	82.038	75.2716
	82.104	77.0569
	82.17	75.4242
	82.236	77.6825
	82.302	75.9888
	82.368	77.8198
	82.434	77.8198
	82.5	74.7986
	82.566	77.4994
	82.632	77.8351
	82.698	74.9512
	82.764	76.1414
	82.83	77.2247
	82.896	78.2013
	82.962	76.5076
	83.028	77.2247
	83.094	75.5463
	83.16	75.8209
	83.226	77.0874
	83.292	76.4618
	83.358	77.4536
	83.424	77.1484
	83.49	76.889
	83.556	78.5522
	83.622	76.1566
	83.688	75.6836
	83.754	75.2106
	83.82	75.9888
	83.886	77.2247
	83.952	77.6062
	84.018	76.9958
	84.084	75.1495
	84.15	75.882
	84.216	77.7893
	84.282	79.2389
	84.348	76.6296
	84.414	76.0345
	84.48	75.6073
	84.546	75.8667
	84.612	76.6907
	84.678	77.2552
	84.744	76.9501
	84.81	77.774
	84.876	77.301
	84.942	77.8046
	85.008	76.9196
	85.074	75.5615
	85.14	75.531
	85.206	76.5991
	85.272	76.7517
	85.338	76.7975
	85.404	75.7294
	85.47	76.7212
	85.536	78.0945
	85.602	77.9571
	85.668	74.4171
	85.734	76.1719
	85.8	77.362
	85.866	77.4231
	85.932	78.3539
	85.998	77.1637
	86.064	76.2634
	86.13	77.5604
	86.196	74.3866
	86.262	78.659
	86.328	76.8738
	86.394	76.9653
	86.46	77.3163
	86.526	75.8057
	86.592	76.9348
	86.658	76.4313
	86.724	78.1708
	86.79	77.9266
	86.856	76.6449
	86.922	75.3479
	86.988	76.4313
	87.054	75.3937
	87.12	76.767
	87.186	77.0264
	87.252	76.5228
	87.318	76.2634
	87.384	77.0721
	87.45	75.058
	87.516	77.9419
	87.582	76.5838
	87.648	75.0122
	87.714	77.9419
	87.78	76.4313
	87.846	78.5675
	87.912	79.2999
	87.978	75.4242
	88.044	77.1332
	88.11	73.7915
	88.176	76.5228
	88.242	76.8585
	88.308	74.9054
	88.374	76.828
	88.44	76.9501
	88.506	76.9501
	88.572	75.943
	88.638	75.6988
	88.704	75.6988
	88.77	77.5604
	88.836	78.3234
	88.902	77.4841
	88.968	75.058
	89.034	76.5381
	89.1	76.6144
	89.166	77.4078
	89.232	77.5604
	89.298	76.5381
	89.364	76.4618
	89.43	74.3713
	89.496	77.5299
	89.562	76.8432
	89.628	76.767
	89.694	76.3397
	89.76	78.0487
	89.826	76.5991
	89.892	76.9958
	89.958	75.943
	90.024	77.4383
	90.09	76.1414
	90.156	75.3479
	90.222	76.1566
	90.288	77.1484
	90.354	75.9125
	90.42	76.9501
	90.486	75.6531
	90.552	75.8667
	90.618	74.4629
	90.684	76.355
	90.75	76.0193
	90.816	76.4008
	90.882	74.7833
	90.948	74.1272
	91.014	75.5157
	91.08	75.6531
	91.146	76.9196
	91.212	72.1893
	91.278	76.3397
	91.344	77.0874
	91.41	75.8057
	91.476	74.2798
	91.542	76.6754
	91.608	76.4465
	91.674	75.5157
	91.74	74.0967
	91.806	76.0956
	91.872	78.125
	91.938	75.7294
	92.004	75.6531
	92.07	79.0558
	92.136	77.4078
	92.202	80.4443
	92.268	83.9691
	92.334	84.4116
	92.4	83.8318
	92.466	78.1402
	92.532	76.004
	92.598	77.0569
	92.664	76.767
	92.73	77.0111
	92.796	77.362
	92.862	74.4324
	92.928	74.7528
	92.994	75.4242
	93.06	74.4018
	93.126	76.004
	93.192	75.1495
	93.258	75.3937
	93.324	74.7528
	93.39	76.5686
	93.456	76.9196
	93.522	74.7681
	93.588	74.707
	93.654	74.4018
	93.72	74.0967
	93.786	76.0956
	93.852	75.6836
	93.918	76.5076
	93.984	73.9593
	94.05	77.3315
	94.116	76.1414
	94.182	75.7904
	94.248	76.0345
	94.314	77.2705
	94.38	74.7528
	94.446	75.2563
	94.512	75.7294
	94.578	74.4018
	94.644	75.5768
	94.71	76.5228
	94.776	74.1577
	94.842	74.8596
	94.908	76.5991
	94.974	75.8362
	95.04	74.4018
	95.106	74.3866
	95.172	77.2705
	95.238	76.1719
	95.304	74.1119
	95.37	74.2798
	95.436	75.2106
	95.502	74.6307
	95.568	75.7294
	95.634	77.301
	95.7	75.2411
	95.766	75.9735
	95.832	75.6683
	95.898	77.3773
	95.964	76.0345
	96.03	75.943
	96.096	76.1108
	96.162	75.7904
	96.228	78.598
	96.294	75.5615
	96.36	77.1942
	96.426	77.1484
	96.492	74.0967
	96.558	75.3937
	96.624	75.8362
	96.69	74.3103
	96.756	74.7528
	96.822	74.4934
	96.888	76.5381
	96.954	75.3632
	97.02	77.3468
	97.086	73.8373
	97.152	76.2634
	97.218	76.9501
	97.284	75.3937
	97.35	75.1038
	97.416	75.5157
	97.482	75.6988
	97.548	76.5076
	97.614	76.767
	97.68	76.0956
	97.746	75.1038
	97.812	74.9359
	97.878	76.2176
	97.944	76.4465
	98.01	77.2247
	98.076	75.943
	98.142	74.1424
	98.208	75.3326
	98.274	78.4912
	98.34	73.3337
	98.406	74.7528
	98.472	75.7294
	98.538	75.5005
	98.604	75.0122
	98.67	75.6378
	98.736	74.6918
	98.802	77.7893
	98.868	74.1882
	98.934	75.2258
	99	77.1637
	99.066	76.477
	99.132	76.004
	99.198	75.6988
	99.264	76.6296
	99.33	76.2482
	99.396	74.4781
	99.462	75.2869
	99.528	75.2869
	99.594	73.4863
	99.66	76.7364
	99.726	76.2939
	99.792	76.2634
	99.858	75.4394
	99.924	76.9806
	99.99	74.7833
	100.056	76.8738
	100.122	76.416
	100.188	77.1026
	100.254	75.3632
	100.32	75.5615
	100.386	76.0651
	100.452	75.8362
	100.518	75.8362
	100.584	75.4852
	100.65	76.0345
	100.716	74.3713
	100.782	74.6918
	100.848	75.7599
	100.914	76.5838
	100.98	75.5768
	101.046	76.9806
	101.112	75.2106
	101.178	75.882
	101.244	75.5615
	101.31	76.4008
	101.376	75.9735
	101.442	75.2106
	101.508	75.4089
	101.574	72.8149
	101.64	76.7975
	101.706	77.24
	101.772	76.6754
	101.838	76.7517
	101.904	75.4089
	101.97	75.0275
	102.036	73.6847
	102.102	76.8127
	102.168	75.5768
	102.234	75.8057
	102.3	75.1038
	102.366	76.0651
	102.432	76.5686
	102.498	74.9817
	102.564	75.4089
	102.63	77.2705
	102.696	73.9288
	102.762	74.4781
	102.828	76.8738
	102.894	77.4231
	102.96	76.004
	103.026	74.6612
	103.092	75.6378
	103.158	73.8068
	103.224	75.943
	103.29	77.9266
	103.356	78.537
	103.422	75.058
	103.488	75.9125
	103.554	76.889
	103.62	74.8444
	103.686	76.767
	103.752	73.8525
	103.818	77.301
	103.884	73.4863
	103.95	77.3163
	104.016	75.4242
	104.082	76.3702
	104.148	77.2705
	104.214	75.4547
	104.28	75.3632
	104.346	75.3174
	104.412	75.2869
	104.478	75.1953
	104.544	75.882
	104.61	75.3479
	104.676	74.4171
	104.742	75.5005
	104.808	72.998
	104.874	74.9817
	104.94	76.004
	105.006	73.8678
	105.072	76.4618
	105.138	74.7375
	105.204	75.8057
	105.27	76.1108
	105.336	74.8138
	105.402	74.9512
	105.468	76.4618
	105.534	74.0051
	105.6	76.6449
	105.666	76.9653
	105.732	77.4689
	105.798	76.0345
	105.864	74.4171
	105.93	75.592
	105.996	75.943
	106.062	75.7294
	106.128	75.5768
	106.194	75.7751
	106.26	74.1882
	106.326	74.6155
	106.392	76.5228
	106.458	74.8444
	106.524	77.3773
	106.59	75.531
	106.656	76.2787
	106.722	77.5604
	106.788	75.2563
	106.854	75.4547
	106.92	75.1343
	106.986	74.8444
	107.052	75.9277
	107.118	75.8972
	107.184	76.2024
	107.25	76.9958
	107.316	76.0956
	107.382	74.7833
	107.448	76.2482
	107.514	76.9958
	107.58	75.9582
	107.646	73.349
	107.712	75.2411
	107.778	76.416
	107.844	75.3632
	107.91	76.0956
	107.976	75.6226
	108.042	75.882
	108.108	75.2716
	108.174	73.5779
	108.24	76.0345
	108.306	76.355
	108.372	75.2411
	108.438	74.0051
	108.504	75.3326
	108.57	75.3021
	108.636	75.6226
	108.702	75.943
	108.768	76.1719
	108.834	74.3103
	108.9	77.1332
	108.966	75.6988
	109.032	75.7294
	109.098	77.0874
	109.164	75.1343
	109.23	74.1882
	109.296	76.0651
	109.362	76.7517
	109.428	76.7364
	109.494	76.2482
	109.56	75.8362
	109.626	75.0732
	109.692	75.8667
	109.758	75.7294
	109.824	76.6907
	109.89	76.3092
	109.956	74.7375
	110.022	74.6612
	110.088	75.7599
	110.154	75.7751
	110.22	75.2411
	110.286	75.5005
	110.352	78.0487
	110.418	77.5146
	110.484	74.1577
	110.55	74.7833
	110.616	77.3163
	110.682	76.8432
	110.748	73.2117
	110.814	76.1414
	110.88	75.9277
	110.946	74.4324
	111.012	75.7141
	111.078	75.4547
	111.144	77.0111
	111.21	74.4934
	111.276	76.5228
	111.342	76.0193
	111.408	77.4536
	111.474	74.707
	111.54	74.8596
	111.606	75.4089
	111.672	74.9512
	111.738	76.1566
	111.804	75.7294
	111.87	75.4852
	111.936	76.477
	112.002	76.2024
	112.068	77.1637
	112.134	75.7294
	112.2	74.8444
	112.266	76.0498
	112.332	76.6907
	112.398	74.6307
	112.464	75.3174
	112.53	77.0111
	112.596	76.9348
	112.662	76.1871
	112.728	74.3256
	112.794	76.1871
	112.86	76.416
	112.926	74.7681
	112.992	76.5838
	113.058	76.9806
	113.124	74.5239
	113.19	75.943
	113.256	75.8972
	113.322	74.4018
	113.388	75.6988
	113.454	75.882
	113.52	75.6073
	113.586	76.5076
	113.652	74.295
	113.718	74.8596
	113.784	75.8514
	113.85	75.9735
	113.916	77.5757
	113.982	75.0885
	114.048	74.6612
	114.114	75.3632
	114.18	75.3174
	114.246	76.5686
	114.312	75.2716
	114.378	75.882
	114.444	76.4313
	114.51	76.5381
	114.576	76.5838
	114.642	77.774
	114.708	76.767
	114.774	81.3141
	114.84	81.8176
	114.906	81.8634
	114.972	85.968
	115.038	84.0301
	115.104	84.8389
	115.17	85.5408
	115.236	83.0841
	115.302	79.4067
	115.368	78.0182
	115.434	81.8024
	115.5	83.8318
	115.566	82.5348
	115.632	84.0912
	115.698	85.3882
	115.764	84.8846
	115.83	80.8563
	115.896	81.5582
	115.962	84.8846
	116.028	84.6863
	116.094	85.2661
	116.16	84.7168
	116.226	83.6487
	116.292	84.7321
	116.358	85.5255
	116.424	83.2367
	116.49	84.259
	116.556	82.3212
	116.622	83.2214
	116.688	81.8024
	116.754	84.2895
	116.82	83.6029
	116.886	85.4339
	116.952	86.6089
	117.018	83.4351
	117.084	84.4269
	117.15	83.9386
	117.216	82.3822
	117.282	85.1593
	117.348	85.907
	117.414	84.4879
	117.48	81.665
	117.546	82.4432
	117.612	82.2449
	117.678	82.9773
	117.744	82.6569
	117.81	82.0312
	117.876	83.5419
	117.942	82.5043
	118.008	83.6182
	118.074	81.9244
	118.14	82.9163
	118.206	86.1359
	118.272	85.4492
	118.338	83.6029
	118.404	84.671
	118.47	83.0536
	118.536	86.319
	118.602	85.3424
	118.668	82.5195
	118.734	83.4656
	118.8	86.3037
	118.866	81.8329
	118.932	82.0923
	118.998	81.7108
	119.064	80.7037
	119.13	82.5195
	119.196	78.4454
	119.262	80.5969
	119.328	81.8329
	119.394	81.9549
	119.46	83.2214
	119.526	83.0688
	119.592	83.8776
	119.658	82.7331
	119.724	80.9784
	119.79	82.8857
	119.856	82.6721
	119.922	85.2051
	119.988	83.1451
	120.054	81.8939
	120.12	81.9855
	120.186	83.5724
	120.252	81.2683
	120.318	80.9021
	120.384	79.6051
	120.45	76.828
	120.516	76.9348
	120.582	75.18
	120.648	76.7059
	120.714	75.2716
	120.78	74.7833
	120.846	77.0111
	120.912	76.1871
	120.978	75.3632
	121.044	76.2787
	121.11	76.7517
	121.176	75.6378
	121.242	76.1566
	121.308	74.6918
	121.374	75.882
	121.44	77.9724
	121.506	75.5463
	121.572	77.8961
	121.638	78.7201
	121.704	76.1871
	121.77	74.6307
	121.836	74.6155
	121.902	75.3326
	121.968	75.8514
	122.034	74.5697
	122.1	75.5768
	122.166	76.416
	122.232	75.6683
	122.298	75.3632
	122.364	75.8209
	122.43	74.8596
	122.496	75.6988
	122.562	74.9817
	122.628	73.761
	122.694	75.7751
	122.76	77.2705
	122.826	73.5168
	122.892	75.3479
	122.958	75.3937
	123.024	77.2705
	123.09	76.3092
	123.156	74.6918
	123.222	75.2106
	123.288	75.943
	123.354	74.707
	123.42	76.4465
	123.486	76.3855
	123.552	76.6144
	123.618	76.1261
	123.684	75.8057
	123.75	75.6073
	123.816	74.7986
	123.882	74.7223
	123.948	77.6214
	124.014	74.1424
	124.08	74.0814
	124.146	76.1871
	124.212	76.6449
	124.278	77.1026
	124.344	76.355
	124.41	76.1719
	124.476	77.5757
	124.542	74.2493
	124.608	74.3713
	124.674	76.1261
	124.74	76.2024
	124.806	76.4618
	124.872	74.8138
	124.938	74.1577
	125.004	74.9206
	125.07	76.5991
	125.136	75.4242
	125.202	74.8444
	125.268	77.0721
	125.334	76.3245
	125.4	76.7975
	125.466	74.3866
	125.532	72.6624
	125.598	75.1495
	125.664	76.1566
	125.73	75.5463
	125.796	77.8198
	125.862	76.7212
	125.928	78.3081
	125.994	76.3245
	126.06	75.4547
	126.126	75.0732
	126.192	76.3245
	126.258	75.1343
	126.324	75.0732
	126.39	78.537
	126.456	76.5076
	126.522	74.9817
	126.588	76.4465
	126.654	76.8127
	126.72	74.4018
	126.786	74.8444
	126.852	75.6683
	126.918	75.5005
	126.984	75.8362
	127.05	76.9043
	127.116	77.1026
	127.182	76.2329
	127.248	75.1495
	127.314	74.6155
	127.38	75.4242
	127.446	77.24
	127.512	74.6918
	127.578	75.1953
	127.644	77.3773
	127.71	75.6531
	127.776	76.4923
	127.842	74.3713
	127.908	74.5544
	127.974	77.0721
	128.04	73.41
	128.106	75.9735
	128.172	78.0792
	128.238	75.5157
	128.304	74.6918
	128.37	75.3174
	128.436	74.4171
	128.502	77.6977
	128.568	76.5533
	128.634	74.5239
	128.7	76.9501
	128.766	77.5909
	128.832	74.6307
	128.898	75.4547
	128.964	77.24
	129.03	74.3103
	129.096	78.5217
	129.162	76.4923
	129.228	76.1566
	129.294	74.7986
	129.36	76.1871
	129.426	74.7223
	129.492	74.707
	129.558	75.6073
	129.624	77.0416
	129.69	79.361
	129.756	74.5544
	129.822	75.7294
	129.888	77.2247
	129.954	74.4934
	130.02	76.6449
	130.086	76.1261
	130.152	75.8667
	130.218	74.2798
	130.284	76.2634
	130.35	76.1719
	130.416	77.8503
	130.482	76.2176
	130.548	75.2869
	130.614	74.8596
	130.68	74.3408
	130.746	76.1566
	130.812	76.5381
	130.878	75.6531
	130.944	75.3632
	131.01	76.7975
	131.076	76.0651
	131.142	76.1414
	131.208	75.6226
	131.274	76.0651
	131.34	74.8444
	131.406	76.4313
	131.472	75.4089
	131.538	76.4618
	131.604	74.9359
	131.67	76.6296
	131.736	75.9735
	131.802	77.0416
	131.868	75.4089
[truncated: 297 more rows]

## Sheet: Fig. S6a
		TASK-1						TASK-1 + TASK-5
		15°C	20°C	25°C	30°C	35°C		15°C	20°C	25°C	30°C	35°C
	Time (ms)	Current (pA)	Current (pA)	Current (pA)	Current (pA)	Current (pA)		Current (pA)	Current (pA)	Current (pA)	Current (pA)	Current (pA)
	0	-71.7163	-56.4575	-19.8364	18.3105	57.9834		-128.174	-114.746	-94.6045	-35.4004	-54.3213
	0.05	-70.1904	-56.4575	-19.8364	22.8882	59.5093		-130.005	-116.577	-92.7734	-36.0108	-51.2695
	0.1	-68.6646	-56.4575	-21.3623	21.3623	62.561		-129.395	-118.408	-91.5527	-35.4004	-54.3213
	0.15	-68.6646	-50.354	-18.3105	19.8364	62.561		-126.953	-120.85	-91.5527	-36.0108	-57.373
	0.2	-65.6128	-54.9316	-22.8882	18.3105	61.0352		-130.615	-122.07	-92.1631	-37.8418	-59.2041
	0.25	-67.1387	-51.8799	-19.8364	15.2588	62.561		-130.615	-120.85	-90.9424	-40.8936	-57.373
	0.3	-61.0352	-53.4058	-21.3623	16.7847	62.561		-130.615	-121.46	-92.1631	-39.6729	-56.7627
	0.35	-61.0352	-54.9316	-21.3623	13.7329	65.6128		-128.784	-120.85	-90.332	-37.8418	-54.3213
	0.4	-62.561	-48.8281	-19.8364	15.2588	65.6128		-131.836	-116.577	-90.9424	-37.2315	-54.3213
	0.45	-65.6128	-50.354	-21.3623	18.3105	67.1387		-131.836	-119.019	-90.9424	-35.4004	-56.7627
	0.5	-64.0869	-48.8281	-18.3105	12.207	65.6128		-134.277	-121.46	-91.5527	-38.4522	-57.373
	0.55	-64.0869	-50.354	-18.3105	16.7847	61.0352		-132.446	-119.629	-92.7734	-44.5557	-56.7627
	0.6	-67.1387	-51.8799	-24.4141	18.3105	61.0352		-131.836	-118.408	-90.332	-43.9453	-55.542
	0.65	-68.6646	-51.8799	-22.8882	18.3105	59.5093		-128.784	-119.019	-92.1631	-46.9971	-56.1523
	0.7	-68.6646	-56.4575	-24.4141	21.3623	61.0352		-129.395	-119.019	-90.332	-44.5557	-53.7109
	0.75	-70.1904	-56.4575	-21.3623	15.2588	59.5093		-129.395	-119.629	-92.1631	-42.7246	-54.9316
	0.8	-68.6646	-54.9316	-21.3623	15.2588	57.9834		-130.615	-118.408	-93.9942	-40.8936	-57.373
	0.85	-68.6646	-57.9834	-19.8364	15.2588	59.5093		-132.446	-114.746	-93.9942	-42.7246	-59.2041
	0.9	-68.6646	-53.4058	-21.3623	16.7847	51.8799		-131.836	-113.525	-94.6045	-40.8936	-58.5938
	0.95	-70.1904	-48.8281	-19.8364	18.3105	53.4058		-128.174	-112.305	-94.6045	-42.1143	-58.5938
	1	-71.7163	-47.3023	-21.3623	16.7847	59.5093		-128.784	-111.694	-89.1113	-43.9453	-56.7627
	1.05	-68.6646	-50.354	-15.2588	18.3105	51.8799		-127.563	-111.694	-90.9424	-46.9971	-54.9316
	1.1	-65.6128	-48.8281	-15.2588	16.7847	54.9316		-126.953	-113.525	-92.1631	-43.9453	-54.3213
	1.15	-65.6128	-48.8281	-15.2588	18.3105	56.4575		-128.174	-112.305	-92.1631	-42.7246	-53.7109
	1.2	-64.0869	-51.8799	-12.207	19.8364	54.9316		-130.005	-114.136	-90.9424	-43.9453	-52.4902
	1.25	-61.0352	-54.9316	-15.2588	18.3105	59.5093		-128.174	-115.356	-90.9424	-43.9453	-54.3213
	1.3	-64.0869	-54.9316	-16.7847	18.3105	53.4058		-133.667	-114.746	-91.5527	-43.9453	-54.9316
	1.35	-64.0869	-56.4575	-24.4141	16.7847	59.5093		-133.667	-114.136	-92.7734	-42.7246	-53.7109
	1.4	-68.6646	-56.4575	-25.9399	18.3105	61.0352		-133.667	-113.525	-93.3838	-40.2832	-55.542
	1.45	-67.1387	-56.4575	-22.8882	21.3623	59.5093		-136.108	-115.967	-92.7734	-41.5039	-55.542
	1.5	-65.6128	-57.9834	-27.4658	18.3105	62.561		-134.277	-115.967	-93.3838	-42.7246	-52.4902
	1.55	-65.6128	-56.4575	-25.9399	16.7847	61.0352		-133.057	-121.46	-91.5527	-42.7246	-54.9316
	1.6	-62.561	-54.9316	-25.9399	15.2588	59.5093		-135.498	-123.291	-91.5527	-42.7246	-56.7627
	1.65	-65.6128	-53.4058	-24.4141	15.2588	59.5093		-133.667	-124.512	-92.1631	-43.9453	-54.3213
	1.7	-62.561	-54.9316	-19.8364	15.2588	57.9834		-131.836	-123.291	-90.9424	-46.9971	-54.9316
	1.75	-65.6128	-50.354	-21.3623	13.7329	56.4575		-129.395	-122.681	-88.501	-46.9971	-54.9316
	1.8	-64.0869	-51.8799	-24.4141	13.7329	53.4058		-130.005	-126.343	-89.7217	-45.166	-54.3213
	1.85	-64.0869	-53.4058	-19.8364	13.7329	53.4058		-128.174	-127.563	-89.1113	-45.7764	-57.9834
	1.9	-65.6128	-53.4058	-19.8364	15.2588	54.9316		-132.446	-127.563	-87.2803	-47.6074	-57.9834
	1.95	-70.1904	-54.9316	-19.8364	16.7847	57.9834		-134.277	-128.784	-87.8906	-46.9971	-56.1523
	2	-73.2422	-54.9316	-21.3623	16.7847	57.9834		-132.446	-125.122	-92.7734	-48.2178	-56.7627
	2.05	-74.7681	-53.4058	-22.8882	15.2588	62.561		-128.784	-126.343	-90.9424	-48.8281	-53.7109
	2.1	-74.7681	-54.9316	-25.9399	16.7847	59.5093		-123.901	-125.732	-89.7217	-46.3867	-53.1006
	2.15	-71.7163	-53.4058	-24.4141	16.7847	59.5093		-122.07	-126.953	-88.501	-46.3867	-53.1006
	2.2	-68.6646	-54.9316	-22.8882	18.3105	61.0352		-123.291	-128.174	-87.2803	-46.3867	-53.1006
	2.25	-68.6646	-57.9834	-21.3623	16.7847	61.0352		-125.732	-123.291	-89.1113	-43.335	-56.1523
	2.3	-70.1904	-59.5093	-24.4141	19.8364	61.0352		-125.732	-120.239	-86.0596	-40.2832	-54.3213
	2.35	-68.6646	-59.5093	-19.8364	18.3105	62.561		-126.343	-115.967	-86.6699	-37.8418	-52.4902
	2.4	-65.6128	-62.561	-19.8364	15.2588	59.5093		-125.732	-115.356	-87.2803	-36.6211	-56.1523
	2.45	-67.1387	-61.0352	-19.8364	16.7847	62.561		-126.953	-114.136	-90.332	-31.7383	-54.9316
	2.5	-64.0869	-56.4575	-19.8364	16.7847	59.5093		-126.343	-115.967	-87.8906	-34.1797	-54.3213
	2.55	-68.6646	-61.0352	-19.8364	15.2588	59.5093		-127.563	-116.577	-90.9424	-37.2315	-55.542
	2.6	-64.0869	-57.9834	-22.8882	13.7329	64.0869		-128.784	-114.136	-91.5527	-37.8418	-52.4902
	2.65	-68.6646	-61.0352	-22.8882	12.207	57.9834		-127.563	-112.915	-93.3838	-39.6729	-54.3213
	2.7	-68.6646	-61.0352	-24.4141	10.6812	57.9834		-129.395	-113.525	-90.9424	-43.335	-52.4902
	2.75	-70.1904	-56.4575	-22.8882	12.207	56.4575		-131.226	-113.525	-92.7734	-45.166	-52.4902
	2.8	-68.6646	-57.9834	-21.3623	15.2588	54.9316		-132.446	-116.577	-89.7217	-47.6074	-54.9316
	2.85	-64.0869	-57.9834	-21.3623	15.2588	56.4575		-132.446	-114.746	-95.2148	-45.166	-51.2695
	2.9	-65.6128	-53.4058	-18.3105	16.7847	54.9316		-136.108	-117.188	-98.2666	-43.9453	-53.1006
	2.95	-61.0352	-56.4575	-15.2588	16.7847	56.4575		-133.667	-118.408	-98.877	-45.166	-56.1523
	3	-62.561	-56.4575	-16.7847	15.2588	57.9834		-131.836	-117.798	-100.098	-43.9453	-56.7627
	3.05	-65.6128	-54.9316	-15.2588	16.7847	53.4058		-129.395	-119.019	-97.0459	-48.8281	-51.8799
	3.1	-71.7163	-53.4058	-16.7847	18.3105	53.4058		-133.057	-119.629	-97.0459	-48.8281	-50.0488
	3.15	-71.7163	-50.354	-18.3105	15.2588	53.4058		-132.446	-117.188	-95.2148	-45.7764	-51.8799
	3.2	-70.1904	-50.354	-24.4141	13.7329	50.354		-133.057	-117.188	-95.2148	-43.9453	-53.7109
	3.25	-70.1904	-50.354	-24.4141	15.2588	51.8799		-131.836	-116.577	-91.5527	-43.335	-51.2695
	3.3	-67.1387	-47.3023	-24.4141	19.8364	56.4575		-133.057	-116.577	-93.9942	-39.6729	-50.0488
	3.35	-68.6646	-53.4058	-25.9399	21.3623	59.5093		-133.667	-116.577	-93.9942	-39.6729	-48.8281
	3.4	-73.2422	-56.4575	-27.4658	21.3623	59.5093		-133.667	-115.967	-93.3838	-42.7246	-45.7764
	3.45	-65.6128	-53.4058	-24.4141	22.8882	59.5093		-135.498	-116.577	-93.9942	-41.5039	-48.8281
	3.5	-64.0869	-54.9316	-24.4141	21.3623	59.5093		-134.277	-116.577	-91.5527	-42.1143	-49.4385
	3.55	-64.0869	-50.354	-25.9399	18.3105	56.4575		-133.057	-115.967	-90.9424	-42.7246	-50.0488
	3.6	-64.0869	-54.9316	-22.8882	21.3623	54.9316		-135.498	-114.746	-94.6045	-43.9453	-50.6592
	3.65	-67.1387	-56.4575	-22.8882	25.9399	56.4575		-133.667	-113.525	-93.9942	-39.6729	-51.8799
	3.7	-67.1387	-53.4058	-18.3105	22.8882	56.4575		-133.667	-117.188	-94.6045	-38.4522	-52.4902
	3.75	-64.0869	-56.4575	-15.2588	25.9399	54.9316		-128.784	-114.746	-94.6045	-40.2832	-53.7109
	3.8	-68.6646	-57.9834	-19.8364	22.8882	51.8799		-131.836	-112.915	-97.0459	-39.6729	-57.9834
	3.85	-70.1904	-56.4575	-22.8882	18.3105	57.9834		-131.226	-114.136	-92.7734	-37.8418	-57.9834
	3.9	-71.7163	-57.9834	-18.3105	16.7847	56.4575		-128.174	-112.915	-89.7217	-33.5693	-55.542
	3.95	-70.1904	-54.9316	-16.7847	18.3105	54.9316		-127.563	-111.694	-69.5801	-34.79	-56.1523
	4	-67.1387	-56.4575	-21.3623	18.3105	54.9316		-132.446	-109.863	-97.0459	-40.8936	-56.1523
	4.05	-70.1904	-53.4058	-19.8364	16.7847	51.8799		-133.667	-114.136	-104.37	-43.335	-57.373
	4.1	-67.1387	-51.8799	-24.4141	15.2588	51.8799		-131.836	-115.967	-103.149	-46.9971	-57.9834
	4.15	-67.1387	-56.4575	-27.4658	21.3623	54.9316		-133.057	-117.798	-99.4873	-45.166	-57.373
	4.2	-67.1387	-53.4058	-22.8882	18.3105	56.4575		-132.446	-117.798	-93.9942	-42.1143	-59.2041
	4.25	-65.6128	-54.9316	-21.3623	15.2588	54.9316		-131.226	-117.798	-94.6045	-44.5557	-58.5938
	4.3	-64.0869	-56.4575	-18.3105	15.2588	51.8799		-131.836	-116.577	-93.3838	-43.9453	-61.0352
	4.35	-68.6646	-56.4575	-16.7847	16.7847	54.9316		-131.836	-119.629	-95.8252	-45.166	-59.8145
	4.4	-70.1904	-54.9316	-19.8364	16.7847	56.4575		-131.226	-122.681	-91.5527	-44.5557	-55.542
	4.45	-68.6646	-53.4058	-15.2588	18.3105	54.9316		-130.005	-121.46	-90.332	-42.7246	-57.373
	4.5	-70.1904	-48.8281	-18.3105	16.7847	57.9834		-131.226	-117.798	-93.3838	-42.1143	-56.7627
	4.55	-74.7681	-51.8799	-18.3105	13.7329	54.9316		-128.174	-117.188	-92.1631	-42.7246	-53.7109
	4.6	-73.2422	-56.4575	-15.2588	16.7847	51.8799		-131.226	-120.85	-93.9942	-39.0625	-50.0488
	4.65	-76.2939	-53.4058	-15.2588	15.2588	59.5093		-131.226	-121.46	-90.9424	-39.0625	-51.8799
	4.7	-74.7681	-56.4575	-15.2588	13.7329	61.0352		-128.784	-121.46	-89.1113	-38.4522	-54.3213
	4.75	-73.2422	-53.4058	-15.2588	12.207	61.0352		-126.953	-124.512	-95.2148	-39.6729	-53.1006
	4.8	-73.2422	-54.9316	-21.3623	9.15527	61.0352		-129.395	-119.629	-95.8252	-42.1143	-51.8799
	4.85	-74.7681	-56.4575	-24.4141	10.6812	57.9834		-131.836	-116.577	-95.2148	-39.6729	-50.6592
	4.9	-77.8198	-54.9316	-27.4658	13.7329	61.0352		-133.057	-117.798	-93.3838	-40.2832	-48.8281
	4.95	-70.1904	-47.3023	-25.9399	13.7329	57.9834		-132.446	-117.188	-91.5527	-42.7246	-48.2178
	5	-67.1387	-48.8281	-22.8882	19.8364	57.9834		-130.005	-119.629	-90.9424	-42.1143	-49.4385
	5.05	-70.1904	-48.8281	-25.9399	19.8364	62.561		-131.226	-115.967	-92.1631	-44.5557	-52.4902
	5.1	-64.0869	-45.7764	-25.9399	21.3623	61.0352		-133.057	-116.577	-93.3838	-41.5039	-54.9316
	5.15	-62.561	-44.2505	-25.9399	19.8364	65.6128		-131.226	-117.798	-96.4356	-43.335	-54.3213
	5.2	-64.0869	-44.2505	-27.4658	19.8364	59.5093		-128.174	-118.408	-94.6045	-42.1143	-56.1523
	5.25	-67.1387	-48.8281	-22.8882	19.8364	61.0352		-128.174	-117.188	-91.5527	-43.335	-58.5938
	5.3	-70.1904	-47.3023	-19.8364	18.3105	59.5093		-130.615	-114.136	-91.5527	-40.8936	-61.6455
	5.35	-70.1904	-47.3023	-22.8882	13.7329	57.9834		-131.226	-115.356	-91.5527	-42.1143	-60.4248
	5.4	-67.1387	-51.8799	-16.7847	16.7847	59.5093		-131.836	-116.577	-93.3838	-44.5557	-55.542
	5.45	-70.1904	-50.354	-19.8364	10.6812	61.0352		-128.784	-118.408	-94.6045	-46.3867	-56.7627
	5.5	-62.561	-54.9316	-22.8882	12.207	61.0352		-131.226	-120.85	-96.4356	-48.2178	-56.1523
	5.55	-67.1387	-53.4058	-21.3623	15.2588	59.5093		-133.057	-118.408	-97.0459	-47.6074	-59.8145
	5.6	-68.6646	-61.0352	-25.9399	15.2588	61.0352		-130.615	-119.019	-97.0459	-45.7764	-58.5938
	5.65	-68.6646	-64.0869	-25.9399	16.7847	65.6128		-131.836	-116.577	-92.1631	-44.5557	-56.7627
	5.7	-68.6646	-61.0352	-21.3623	21.3623	64.0869		-131.226	-115.967	-91.5527	-47.6074	-56.7627
	5.75	-68.6646	-59.5093	-24.4141	24.4141	67.1387		-126.343	-113.525	-90.9424	-48.2178	-53.7109
	5.8	-67.1387	-59.5093	-24.4141	21.3623	65.6128		-129.395	-114.136	-91.5527	-48.2178	-53.1006
	5.85	-62.561	-53.4058	-21.3623	18.3105	64.0869		-125.122	-116.577	-91.5527	-47.6074	-51.8799
	5.9	-65.6128	-56.4575	-22.8882	15.2588	62.561		-123.901	-116.577	-92.1631	-45.7764	-53.1006
	5.95	-67.1387	-54.9316	-21.3623	13.7329	61.0352		-125.122	-117.798	-91.5527	-42.7246	-54.9316
	6	-68.6646	-54.9316	-21.3623	16.7847	57.9834		-123.901	-117.798	-93.3838	-42.1143	-52.4902
	6.05	-68.6646	-51.8799	-21.3623	18.3105	61.0352		-123.901	-118.408	-90.332	-42.1143	-52.4902
	6.1	-67.1387	-51.8799	-19.8364	16.7847	62.561		-124.512	-122.681	-89.1113	-38.4522	-55.542
	6.15	-70.1904	-48.8281	-22.8882	18.3105	59.5093		-125.732	-121.46	-89.7217	-38.4522	-58.5938
	6.2	-68.6646	-50.354	-19.8364	15.2588	56.4575		-123.901	-121.46	-91.5527	-42.1143	-59.2041
	6.25	-68.6646	-50.354	-18.3105	16.7847	54.9316		-125.732	-119.019	-91.5527	-40.8936	-58.5938
	6.3	-73.2422	-50.354	-16.7847	15.2588	56.4575		-128.784	-119.019	-91.5527	-37.2315	-56.1523
	6.35	-79.3457	-54.9316	-12.207	13.7329	56.4575		-130.005	-117.798	-88.501	-36.6211	-56.7627
	6.4	-76.2939	-56.4575	-15.2588	13.7329	57.9834		-131.226	-118.408	-86.0596	-39.0625	-51.8799
	6.45	-74.7681	-57.9834	-16.7847	12.207	56.4575		-131.226	-118.408	-86.6699	-42.7246	-53.1006
	6.5	-70.1904	-61.0352	-15.2588	12.207	56.4575		-128.174	-117.798	-89.7217	-42.1143	-52.4902
	6.55	-71.7163	-56.4575	-15.2588	18.3105	59.5093		-128.784	-120.239	-90.9424	-42.7246	-53.7109
	6.6	-71.7163	-57.9834	-13.7329	15.2588	61.0352		-128.784	-120.85	-95.2148	-45.166	-54.3213
	6.65	-70.1904	-59.5093	-19.8364	13.7329	59.5093		-131.226	-121.46	-93.9942	-46.3867	-56.7627
	6.7	-74.7681	-57.9834	-21.3623	9.15527	61.0352		-137.939	-119.629	-98.2666	-45.7764	-54.9316
	6.75	-71.7163	-59.5093	-19.8364	12.207	59.5093		-131.836	-120.239	-104.37	-45.166	-56.1523
	6.8	-73.2422	-64.0869	-21.3623	12.207	61.0352		-135.498	-119.629	-103.76	-42.1143	-58.5938
	6.85	-70.1904	-64.0869	-18.3105	10.6812	57.9834		-135.498	-117.188	-103.76	-43.335	-57.9834
	6.9	-70.1904	-61.0352	-24.4141	9.15527	61.0352		-131.836	-114.136	-102.539	-39.0625	-54.3213
	6.95	-68.6646	-57.9834	-27.4658	12.207	62.561		-155.64	-115.967	-100.708	-39.6729	-57.373
	7	-70.1904	-54.9316	-27.4658	18.3105	62.561		-113.525	-114.136	-98.2666	-39.6729	-57.9834
	7.05	-67.1387	-57.9834	-27.4658	21.3623	61.0352		-127.563	-112.305	-93.9942	-36.0108	-55.542
	7.1	-67.1387	-54.9316	-28.9917	15.2588	59.5093		-126.953	-114.136	-95.2148	-33.5693	-56.7627
	7.15	-67.1387	-54.9316	-27.4658	15.2588	59.5093		-129.395	-117.188	-98.2666	-34.79	-56.7627
	7.2	-68.6646	-54.9316	-22.8882	16.7847	62.561		-133.057	-116.577	-92.7734	-36.6211	-56.1523
	7.25	-70.1904	-53.4058	-16.7847	15.2588	61.0352		-132.446	-116.577	-90.9424	-36.6211	-57.373
	7.3	-68.6646	-53.4058	-12.207	13.7329	62.561		-128.174	-114.746	-91.5527	-39.6729	-58.5938
	7.35	-70.1904	-53.4058	-18.3105	15.2588	67.1387		-130.005	-117.798	-90.9424	-38.4522	-59.2041
	7.4	-71.7163	-51.8799	-13.7329	10.6812	64.0869		-130.615	-119.629	-98.2666	-39.0625	-62.2559
	7.45	-71.7163	-50.354	-12.207	10.6812	67.1387		-133.057	-117.798	-97.0459	-37.2315	-64.0869
	7.5	-71.7163	-51.8799	-15.2588	12.207	64.0869		-131.836	-116.577	-96.4356	-39.6729	-59.2041
	7.55	-73.2422	-51.8799	-16.7847	10.6812	62.561		-130.615	-114.136	-98.877	-42.7246	-54.9316
	7.6	-71.7163	-59.5093	-18.3105	12.207	59.5093		-128.784	-117.188	-92.7734	-39.6729	-61.0352
	7.65	-71.7163	-56.4575	-18.3105	13.7329	56.4575		-128.784	-120.239	-95.8252	-43.9453	-63.4766
	7.7	-68.6646	-57.9834	-21.3623	16.7847	54.9316		-127.563	-119.629	-94.6045	-43.335	-62.2559
	7.75	-64.0869	-56.4575	-22.8882	15.2588	56.4575		-129.395	-119.019	-94.6045	-45.166	-59.2041
	7.8	-67.1387	-64.0869	-25.9399	15.2588	57.9834		-128.784	-117.798	-94.6045	-45.166	-54.9316
	7.85	-64.0869	-65.6128	-25.9399	18.3105	61.0352		-129.395	-119.019	-92.7734	-43.335	-54.3213
	7.9	-64.0869	-62.561	-22.8882	18.3105	57.9834		-133.057	-117.188	-97.0459	-42.1143	-53.7109
	7.95	-64.0869	-62.561	-25.9399	19.8364	59.5093		-131.836	-118.408	-98.877	-40.2832	-56.1523
	8	-65.6128	-59.5093	-24.4141	24.4141	57.9834		-128.784	-120.85	-101.318	-40.2832	-59.8145
	8.05	-65.6128	-59.5093	-25.9399	18.3105	57.9834		-131.836	-122.07	-100.098	-37.2315	-57.373
	8.1	-68.6646	-57.9834	-27.4658	16.7847	56.4575		-131.836	-122.07	-98.877	-40.8936	-54.9316
	8.15	-67.1387	-57.9834	-24.4141	15.2588	59.5093		-128.784	-121.46	-97.0459	-43.335	-54.9316
	8.2	-67.1387	-53.4058	-27.4658	13.7329	57.9834		-130.615	-119.629	-96.4356	-41.5039	-53.7109
	8.25	-100.708	-50.354	-22.8882	18.3105	61.0352		-131.226	-122.681	-93.9942	-42.7246	-54.9316
	8.3	-54.9316	-53.4058	-24.4141	16.7847	59.5093		-133.057	-120.85	-93.9942	-41.5039	-54.9316
	8.35	-56.4575	-51.8799	-22.8882	13.7329	57.9834		-133.667	-117.798	-93.9942	-41.5039	-53.7109
	8.4	-64.0869	-50.354	-21.3623	15.2588	59.5093		-135.498	-117.798	-98.2666	-43.335	-57.9834
	8.45	-65.6128	-53.4058	-22.8882	10.6812	57.9834		-134.277	-119.019	-93.9942	-42.7246	-55.542
	8.5	-62.561	-51.8799	-21.3623	9.15527	57.9834		-134.888	-118.408	-90.332	-45.7764	-54.9316
	8.55	-64.0869	-54.9316	-22.8882	13.7329	61.0352		-136.108	-114.746	-93.9942	-45.7764	-54.9316
	8.6	-64.0869	-59.5093	-24.4141	15.2588	93.0786		-131.836	-116.577	-90.332	-47.6074	-54.3213
	8.65	-65.6128	-57.9834	-19.8364	15.2588	35.0952		-129.395	-116.577	-89.7217	-48.8281	-53.1006
	8.7	-67.1387	-57.9834	-18.3105	15.2588	57.9834		-131.836	-115.356	-87.8906	-51.8799	-54.3213
	8.75	-67.1387	-54.9316	-19.8364	13.7329	59.5093		-132.446	-114.746	-87.8906	-50.0488	-57.373
	8.8	-67.1387	-54.9316	-21.3623	15.2588	62.561		-130.005	-119.019	-89.1113	-45.7764	-58.5938
	8.85	-68.6646	-56.4575	-25.9399	16.7847	62.561		-128.784	-121.46	-89.7217	-43.335	-59.2041
	8.9	-68.6646	-57.9834	-27.4658	16.7847	54.9316		-128.784	-122.07	-89.1113	-39.6729	-62.2559
	8.95	-68.6646	-56.4575	-24.4141	21.3623	57.9834		-130.615	-121.46	-89.1113	-45.166	-58.5938
	9	-70.1904	-61.0352	-22.8882	15.2588	54.9316		-130.615	-120.85	-87.8906	-46.9971	-56.7627
	9.05	-70.1904	-57.9834	-24.4141	18.3105	57.9834		-127.563	-115.967	-88.501	-56.7627	-54.9316
	9.1	-71.7163	-57.9834	-22.8882	18.3105	59.5093		-128.784	-119.019	-89.7217	-45.166	-56.7627
	9.15	-73.2422	-61.0352	-22.8882	12.207	59.5093		-126.953	-118.408	-92.1631	-34.79	-56.7627
	9.2	-74.7681	-57.9834	-22.8882	12.207	57.9834		-128.784	-116.577	-93.3838	-44.5557	-52.4902
	9.25	-73.2422	-62.561	-21.3623	18.3105	62.561		-131.836	-116.577	-95.2148	-45.7764	-52.4902
	9.3	-65.6128	-61.0352	-22.8882	19.8364	62.561		-130.615	-117.188	-98.2666	-46.3867	-52.4902
	9.35	-65.6128	-57.9834	-21.3623	15.2588	59.5093		-127.563	-117.798	-92.7734	-43.335	-51.8799
	9.4	-68.6646	-59.5093	-21.3623	16.7847	59.5093		-125.122	-114.136	-93.9942	-44.5557	-51.8799
	9.45	-68.6646	-56.4575	-22.8882	18.3105	61.0352		-124.512	-114.746	-97.0459	-40.2832	-50.0488
	9.5	-70.1904	-57.9834	-21.3623	15.2588	56.4575		-125.732	-115.967	-95.8252	-39.6729	-49.4385
	9.55	-70.1904	-57.9834	-22.8882	16.7847	54.9316		-127.563	-119.019	-96.4356	-40.2832	-50.0488
	9.6	-73.2422	-51.8799	-25.9399	15.2588	57.9834		-133.057	-114.746	-96.4356	-40.8936	-53.1006
	9.65	-71.7163	-54.9316	-21.3623	16.7847	54.9316		-132.446	-114.136	-94.6045	-44.5557	-55.542
	9.7	-67.1387	-56.4575	-21.3623	15.2588	59.5093		-135.498	-109.863	-95.8252	-45.7764	-54.9316
	9.75	-70.1904	-48.8281	-19.8364	13.7329	59.5093		-134.277	-109.253	-96.4356	-43.9453	-56.1523
	9.8	-71.7163	-54.9316	-16.7847	12.207	59.5093		-135.498	-111.694	-92.7734	-42.1143	-56.1523
	9.85	-74.7681	-54.9316	-18.3105	12.207	59.5093		-135.498	-109.863	-91.5527	-40.8936	-57.373
	9.9	-73.2422	-53.4058	-15.2588	10.6812	59.5093		-134.277	-112.915	-92.1631	-40.2832	-56.7627
	9.95	-71.7163	-57.9834	-18.3105	12.207	61.0352		-131.836	-113.525	-92.7734	-40.8936	-53.7109
	10	-71.7163	-54.9316	-19.8364	13.7329	61.0352		-133.667	-115.967	-92.7734	-37.2315	-53.1006
	10.05	-67.1387	-53.4058	-19.8364	13.7329	57.9834		-133.667	-115.967	-93.9942	-39.0625	-49.4385
	10.1	-65.6128	-54.9316	-22.8882	13.7329	62.561		-129.395	-114.136	-95.2148	-37.2315	-47.6074
	10.15	-68.6646	-54.9316	-24.4141	16.7847	59.5093		-125.732	-115.356	-92.7734	-39.0625	-46.3867
	10.2	-64.0869	-54.9316	-21.3623	16.7847	61.0352		-127.563	-117.798	-93.3838	-35.4004	-47.6074
	10.25	-65.6128	-54.9316	-21.3623	12.207	59.5093		-123.901	-119.019	-89.7217	-38.4522	-49.4385
	10.3	-67.1387	-56.4575	-19.8364	13.7329	61.0352		-128.174	-121.46	-91.5527	-39.0625	-52.4902
	10.35	-70.1904	-56.4575	-19.8364	9.15527	62.561		-128.174	-119.629	-94.6045	-40.8936	-52.4902
	10.4	-70.1904	-51.8799	-18.3105	9.15527	61.0352		-129.395	-118.408	-92.7734	-40.8936	-53.7109
	10.45	-71.7163	-56.4575	-22.8882	-67.1387	61.0352		-131.226	-117.188	-91.5527	-42.7246	-57.373
	10.5	-71.7163	-54.9316	-21.3623	-19.8364	61.0352		-133.057	-118.408	-91.5527	-43.9453	-56.7627
	10.55	-70.1904	-53.4058	-22.8882	16.7847	61.0352		-128.784	-122.681	-93.9942	-43.9453	-58.5938
	10.6	-68.6646	-56.4575	-22.8882	25.9399	62.561		-128.174	-121.46	-93.9942	-42.1143	-56.1523
	10.65	-68.6646	-56.4575	-25.9399	28.9917	61.0352		-131.226	-120.239	-96.4356	-40.8936	-53.1006
	10.7	-73.2422	-57.9834	-22.8882	27.4658	62.561		-134.888	-114.746	-92.7734	-42.7246	-55.542
	10.75	-76.2939	-56.4575	-21.3623	27.4658	61.0352		-136.108	-111.084	-92.1631	-42.1143	-57.373
	10.8	-73.2422	-53.4058	-24.4141	27.4658	62.561		-134.888	-111.084	-94.6045	-41.5039	-56.7627
	10.85	-68.6646	-54.9316	-21.3623	27.4658	61.0352		-134.888	-108.643	-95.2148	-43.9453	-56.7627
	10.9	-67.1387	-56.4575	-21.3623	28.9917	62.561		-129.395	-111.084	-90.9424	-42.1143	-55.542
	10.95	-68.6646	-56.4575	-24.4141	27.4658	57.9834		-132.446	-115.967	-93.9942	-42.1143	-57.9834
	11	-70.1904	-57.9834	-24.4141	30.5176	57.9834		-135.498	-116.577	-93.3838	-42.7246	-59.2041
	11.05	-70.1904	-54.9316	-24.4141	25.9399	57.9834		-134.888	-119.019	-94.6045	-42.1143	-57.9834
	11.1	-70.1904	-54.9316	-24.4141	25.9399	62.561		-130.615	-120.239	-93.3838	-41.5039	-55.542
	11.15	-73.2422	-54.9316	-18.3105	22.8882	61.0352		-128.174	-119.629	-89.1113	-39.6729	-57.373
	11.2	-73.2422	-54.9316	-24.4141	21.3623	59.5093		-126.343	-118.408	-90.9424	-40.8936	-57.9834
	11.25	-71.7163	-51.8799	-24.4141	18.3105	57.9834		-129.395	-117.798	-93.3838	-42.7246	-54.9316
	11.3	-76.2939	-53.4058	-22.8882	15.2588	59.5093		-130.615	-117.798	-89.7217	-40.8936	-54.9316
	11.35	-71.7163	-56.4575	-22.8882	13.7329	59.5093		-133.667	-117.798	-87.2803	-42.7246	-55.542
	11.4	-68.6646	-53.4058	-19.8364	9.15527	54.9316		-132.446	-117.188	-89.1113	-43.9453	-55.542
	11.45	-64.0869	-56.4575	-21.3623	13.7329	54.9316		-131.226	-118.408	-89.7217	-43.9453	-51.8799
	11.5	-62.561	-59.5093	-21.3623	10.6812	53.4058		-130.615	-117.798	-92.7734	-44.5557	-50.0488
	11.55	-61.0352	-56.4575	-15.2588	12.207	48.8281		-129.395	-118.408	-93.9942	-45.7764	-49.4385
	11.6	-59.5093	-59.5093	-21.3623	13.7329	48.8281		-126.953	-119.019	-92.1631	-39.6729	-50.6592
	11.65	-62.561	-61.0352	-21.3623	15.2588	53.4058		-128.784	-116.577	-90.9424	-39.0625	-57.373
	11.7	-62.561	-59.5093	-19.8364	13.7329	56.4575		-128.784	-118.408	-90.9424	-38.4522	-58.5938
	11.75	-65.6128	-56.4575	-25.9399	15.2588	61.0352		-128.174	-114.746	-93.3838	-37.8418	-57.9834
	11.8	-64.0869	-54.9316	-24.4141	16.7847	62.561		-128.174	-113.525	-95.8252	-37.2315	-57.9834
	11.85	-64.0869	-54.9316	-24.4141	16.7847	64.0869		-130.615	-114.746	-95.2148	-37.8418	-56.7627
	11.9	-70.1904	-56.4575	-24.4141	12.207	65.6128		-128.174	-115.967	-93.9942	-35.4004	-52.4902
	11.95	-68.6646	-51.8799	-24.4141	12.207	62.561		-128.784	-115.356	-92.7734	-37.8418	-53.1006
	12	-70.1904	-53.4058	-30.5176	15.2588	61.0352		-127.563	-113.525	-92.7734	-36.0108	-50.6592
	12.05	-70.1904	-54.9316	-25.9399	12.207	67.1387		-126.953	-113.525	-93.9942	-39.0625	-50.0488
	12.1	-67.1387	-57.9834	-24.4141	13.7329	64.0869		-126.343	-112.915	-95.8252	-38.4522	-50.6592
	12.15	-70.1904	-59.5093	-30.5176	13.7329	64.0869		-128.174	-112.305	-93.3838	-39.6729	-52.4902
	12.2	-71.7163	-57.9834	-27.4658	18.3105	61.0352		-128.174	-112.915	-92.7734	-40.8936	-54.9316
	12.25	-70.1904	-41.1987	-25.9399	16.7847	62.561		-130.005	-115.356	-92.1631	-39.0625	-55.542
	12.3	-67.1387	-61.0352	-24.4141	18.3105	61.0352		-131.836	-118.408	-93.9942	-39.6729	-56.7627
	12.35	-67.1387	-67.1387	-22.8882	16.7847	62.561		-131.226	-119.019	-95.8252	-37.2315	-57.9834
	12.4	-67.1387	-64.0869	-19.8364	13.7329	61.0352		-133.057	-113.525	-93.9942	-37.8418	-58.5938
	12.45	-70.1904	-56.4575	-18.3105	18.3105	61.0352		-131.836	-111.084	-94.6045	-40.8936	-58.5938
	12.5	-71.7163	-56.4575	-21.3623	15.2588	64.0869		-130.615	-110.474	-93.9942	-42.7246	-57.9834
	12.55	-70.1904	-56.4575	-21.3623	15.2588	62.561		-129.395	-115.356	-95.8252	-43.335	-59.2041
	12.6	-70.1904	-54.9316	-22.8882	13.7329	57.9834		-128.784	-119.019	-98.877	-43.9453	-59.8145
	12.65	-67.1387	-57.9834	-22.8882	12.207	61.0352		-128.784	-121.46	-98.2666	-42.1143	-59.2041
	12.7	-68.6646	-59.5093	-24.4141	9.15527	57.9834		-127.563	-123.291	-98.877	-42.1143	-59.2041
	12.75	-67.1387	-53.4058	-21.3623	10.6812	59.5093		-127.563	-122.681	-95.2148	-42.7246	-60.4248
	12.8	-68.6646	-54.9316	-22.8882	12.207	59.5093		-124.512	-120.85	-95.8252	-40.8936	-58.5938
	12.85	-70.1904	-50.354	-21.3623	12.207	61.0352		-123.291	-115.967	-93.9942	-44.5557	-59.2041
	12.9	-67.1387	-50.354	-24.4141	15.2588	61.0352		-122.07	-112.305	-89.7217	-41.5039	-59.2041
	12.95	-64.0869	-54.9316	-22.8882	13.7329	61.0352		-119.629	-109.253	-88.501	-40.8936	-53.1006
	13	-68.6646	-50.354	-24.4141	10.6812	61.0352		-122.07	-112.305	-89.1113	-44.5557	-50.6592
	13.05	-68.6646	-53.4058	-22.8882	10.6812	61.0352		-124.512	-114.136	-90.332	-45.7764	-54.3213
	13.1	-68.6646	-56.4575	-22.8882	10.6812	54.9316		-124.512	-114.746	-91.5527	-45.166	-54.3213
	13.15	-73.2422	-53.4058	-22.8882	9.15527	61.0352		-126.343	-114.746	-89.1113	-43.9453	-53.7109
	13.2	-67.1387	-56.4575	-22.8882	12.207	62.561		-126.343	-115.356	-88.501	-42.1143	-53.1006
	13.25	-67.1387	-54.9316	-21.3623	10.6812	64.0869		-127.563	-109.863	-92.7734	-40.8936	-58.5938
	13.3	-68.6646	-54.9316	-18.3105	13.7329	62.561		-129.395	-112.305	-87.8906	-37.8418	-59.8145
	13.35	-68.6646	-53.4058	-19.8364	12.207	62.561		-130.615	-113.525	-89.7217	-38.4522	-59.2041
	13.4	-68.6646	-51.8799	-21.3623	12.207	61.0352		-129.395	-114.746	-93.3838	-37.8418	-57.373
	13.45	-67.1387	-47.3023	-18.3105	10.6812	56.4575		-127.563	-116.577	-93.9942	-41.5039	-56.7627
	13.5	-64.0869	-51.8799	-16.7847	9.15527	54.9316		-128.174	-119.629	-93.9942	-44.5557	-56.7627
	13.55	-70.1904	-50.354	-19.8364	9.15527	54.9316		-126.953	-119.629	-95.2148	-43.335	-58.5938
	13.6	-65.6128	-53.4058	-22.8882	3.05176	54.9316		-130.005	-117.798	-98.2666	-44.5557	-56.1523
	13.65	-65.6128	-50.354	-25.9399	4.57764	59.5093		-128.784	-120.239	-98.2666	-44.5557	-54.9316
	13.7	-68.6646	-50.354	-32.0435	10.6812	59.5093		-128.784	-119.629	-97.0459	-43.9453	-56.7627
	13.75	-64.0869	-54.9316	-30.5176	12.207	56.4575		-130.005	-118.408	-99.4873	-43.9453	-55.542
	13.8	-67.1387	-54.9316	-32.0435	12.207	53.4058		-128.784	-120.85	-98.2666	-43.9453	-54.9316
	13.85	-67.1387	-54.9316	-28.9917	10.6812	59.5093		-130.615	-119.629	-99.4873	-43.335	-51.8799
	13.9	-64.0869	-56.4575	-30.5176	12.207	61.0352		-132.446	-116.577	-98.877	-43.335	-52.4902
	13.95	-65.6128	-53.4058	-32.0435	16.7847	57.9834		-131.836	-116.577	-102.539	-42.7246	-53.1006
	14	-65.6128	-56.4575	-32.0435	18.3105	62.561		-128.784	-114.136	-96.4356	-41.5039	-51.8799
	14.05	-68.6646	-59.5093	-28.9917	18.3105	57.9834		-130.615	-113.525	-90.9424	-40.8936	-50.6592
	14.1	-68.6646	-51.8799	-30.5176	21.3623	57.9834		-129.395	-112.305	-91.5527	-39.6729	-50.6592
	14.15	-67.1387	-51.8799	-27.4658	19.8364	61.0352		-128.784	-115.356	-89.7217	-40.8936	-52.4902
	14.2	-65.6128	-51.8799	-24.4141	22.8882	57.9834		-128.174	-117.798	-87.2803	-42.7246	-53.1006
	14.25	-64.0869	-50.354	-22.8882	21.3623	61.0352		-128.784	-119.629	-89.1113	-42.7246	-53.1006
	14.3	-67.1387	-53.4058	-19.8364	13.7329	57.9834		-131.226	-120.239	-89.1113	-43.9453	-54.9316
	14.35	-67.1387	-56.4575	-21.3623	15.2588	59.5093		-131.226	-119.629	-87.8906	-45.166	-57.373
	14.4	-67.1387	-51.8799	-19.8364	15.2588	57.9834		-131.836	-119.629	-87.8906	-45.166	-59.2041
	14.45	-70.1904	-51.8799	-19.8364	16.7847	57.9834		-131.226	-119.629	-89.1113	-47.6074	-55.542
	14.5	-67.1387	-48.8281	-22.8882	16.7847	59.5093		-128.174	-121.46	-93.3838	-47.6074	-56.7627
	14.55	-67.1387	-51.8799	-16.7847	13.7329	64.0869		-128.784	-122.681	-96.4356	-45.166	-54.3213
	14.6	-68.6646	-51.8799	-18.3105	12.207	61.0352		-127.563	-123.291	-93.9942	-46.3867	-58.5938
	14.65	-62.561	-54.9316	-21.3623	6.10352	62.561		-129.395	-120.85	-93.9942	-48.2178	-59.2041
	14.7	-59.5093	-59.5093	-19.8364	19.8364	59.5093		-130.615	-117.798	-94.6045	-44.5557	-59.2041
	14.75	-61.0352	-56.4575	-25.9399	21.3623	62.561		-130.615	-119.629	-92.1631	-44.5557	-59.2041
	14.8	-61.0352	-57.9834	-24.4141	25.9399	64.0869		-133.667	-119.629	-89.7217	-44.5557	-58.5938
	14.85	-68.6646	-62.561	-22.8882	27.4658	64.0869		-132.446	-121.46	-89.1113	-46.9971	-55.542
	14.9	-67.1387	-61.0352	-21.3623	27.4658	64.0869		-130.615	-120.85	-87.8906	-46.9971	-54.9316
	14.95	-67.1387	-62.561	-15.2588	22.8882	61.0352		-130.005	-119.629	-90.332	-43.9453	-55.542
	15	-67.1387	-59.5093	-18.3105	19.8364	61.0352		-129.395	-118.408	-93.3838	-45.7764	-55.542
	15.05	-67.1387	-62.561	-16.7847	16.7847	61.0352		-129.395	-114.746	-95.8252	-43.9453	-55.542
	15.1	-70.1904	-59.5093	-15.2588	19.8364	62.561		-128.784	-114.136	-98.877	-40.8936	-56.1523
	15.15	-68.6646	-56.4575	-19.8364	18.3105	64.0869		-128.784	-114.746	-96.4356	-39.6729	-57.9834
	15.2	-64.0869	-56.4575	-22.8882	16.7847	64.0869		-128.784	-117.188	-95.8252	-40.2832	-56.1523
	15.25	-64.0869	-51.8799	-21.3623	18.3105	64.0869		-127.563	-115.967	-95.8252	-38.4522	-57.373
	15.3	-64.0869	-50.354	-24.4141	16.7847	64.0869		-131.836	-113.525	-93.3838	-36.0108	-56.7627
	15.35	-65.6128	-50.354	-19.8364	13.7329	61.0352		-133.057	-112.915	-93.9942	-36.0108	-54.3213
	15.4	-64.0869	-48.8281	-21.3623	13.7329	59.5093		-131.226	-112.915	-94.6045	-34.79	-53.1006
	15.45	-68.6646	-50.354	-18.3105	15.2588	57.9834		-133.667	-112.915	-94.6045	-34.1797	-48.8281
	15.5	-70.1904	-51.8799	-13.7329	13.7329	61.0352		-129.395	-114.746	-92.7734	-34.79	-48.2178
	15.55	-70.1904	-47.3023	-15.2588	15.2588	59.5093		-128.174	-114.746	-89.1113	-38.4522	-46.9971
	15.6	-67.1387	-51.8799	-16.7847	16.7847	59.5093		-129.395	-111.694	-88.501	-39.6729	-47.6074
	15.65	-70.1904	-54.9316	-15.2588	13.7329	59.5093		-131.226	-112.915	-90.9424	-42.7246	-54.3213
	15.7	-68.6646	-54.9316	-18.3105	15.2588	57.9834		-134.888	-113.525	-90.9424	-40.2832	-52.4902
	15.75	-71.7163	-53.4058	-16.7847	10.6812	56.4575		-134.277	-115.356	-93.3838	-36.6211	-53.1006
	15.8	-73.2422	-54.9316	-21.3623	15.2588	54.9316		-133.057	-117.188	-92.1631	-40.2832	-54.9316
	15.85	-71.7163	-51.8799	-21.3623	12.207	54.9316		-129.395	-115.967	-92.1631	-39.6729	-56.7627
	15.9	-67.1387	-54.9316	-24.4141	9.15527	57.9834		-131.226	-117.798	-93.3838	-36.6211	-60.4248
	15.95	-64.0869	-54.9316	-24.4141	9.15527	56.4575		-130.005	-115.967	-91.5527	-39.6729	-59.2041
	16	-65.6128	-51.8799	-24.4141	10.6812	61.0352		-130.615	-114.746	-92.7734	-42.7246	-59.8145
	16.05	-68.6646	-53.4058	-21.3623	9.15527	57.9834		-129.395	-114.746	-93.9942	-42.1143	-57.9834
	16.1	-62.561	-54.9316	-22.8882	9.15527	57.9834		-128.174	-112.305	-95.2148	-40.8936	-60.4248
	16.15	-64.0869	-54.9316	-24.4141	6.10352	62.561		-126.343	-116.577	-98.877	-42.1143	-57.373
	16.2	-64.0869	-54.9316	-25.9399	12.207	59.5093		-125.122	-118.408	-97.0459	-42.7246	-54.9316
	16.25	-61.0352	-54.9316	-30.5176	16.7847	57.9834		-125.732	-119.629	-99.4873	-42.1143	-54.3213
	16.3	-64.0869	-54.9316	-30.5176	18.3105	57.9834		-127.563	-117.798	-100.098	-46.3867	-59.8145
	16.35	-67.1387	-56.4575	-27.4658	19.8364	59.5093		-130.615	-113.525	-96.4356	-48.2178	-61.0352
	16.4	-64.0869	-50.354	-24.4141	21.3623	61.0352		-131.836	-111.084	-97.0459	-46.9971	-57.373
	16.45	-65.6128	-57.9834	-24.4141	18.3105	62.561		-128.174	-110.474	-95.2148	-45.166	-50.6592
	16.5	-59.5093	-56.4575	-25.9399	15.2588	59.5093		-130.615	-109.863	-95.8252	-46.9971	-50.0488
	16.55	-57.9834	-57.9834	-25.9399	13.7329	57.9834		-132.446	-111.694	-95.2148	-48.2178	-47.6074
	16.6	-62.561	-57.9834	-25.9399	13.7329	57.9834		-128.784	-114.746	-91.5527	-45.166	-49.4385
	16.65	-59.5093	-56.4575	-50.354	21.3623	57.9834		-128.784	-115.356	-90.9424	-45.166	-51.2695
	16.7	-65.6128	-53.4058	-7.62939	16.7847	57.9834		-129.395	-115.967	-89.1113	-43.9453	-54.3213
	16.75	-65.6128	-54.9316	-22.8882	16.7847	56.4575		-128.784	-117.798	-87.2803	-40.8936	-56.7627
	16.8	-68.6646	-47.3023	-27.4658	16.7847	61.0352		-127.563	-115.967	-83.6182	-42.1143	-56.7627
	16.85	-73.2422	-50.354	-25.9399	18.3105	62.561		-126.953	-119.629	-81.7871	-42.1143	-53.1006
	16.9	-71.7163	-51.8799	-21.3623	21.3623	64.0869		-132.446	-119.019	-84.8389	-44.5557	-55.542
	16.95	-73.2422	-51.8799	-19.8364	18.3105	67.1387		-130.615	-121.46	-83.0078	-45.7764	-53.7109
	17	-70.1904	-50.354	-18.3105	21.3623	65.6128		-131.836	-120.85	-81.7871	-45.166	-54.3213
	17.05	-68.6646	-54.9316	-15.2588	19.8364	65.6128		-130.005	-119.629	-83.6182	-46.9971	-51.8799
	17.1	-74.7681	-54.9316	-15.2588	24.4141	62.561		-127.563	-119.019	-84.2285	-47.6074	-53.7109
	17.15	-71.7163	-57.9834	-16.7847	24.4141	62.561		-128.784	-119.629	-86.6699	-48.2178	-56.7627
	17.2	-67.1387	-56.4575	-19.8364	19.8364	59.5093		-131.226	-117.188	-90.332	-47.6074	-56.1523
	17.25	-68.6646	-56.4575	-24.4141	13.7329	54.9316		-130.615	-116.577	-92.1631	-45.166	-53.7109
	17.3	-68.6646	-56.4575	-22.8882	12.207	51.8799		-130.615	-117.188	-95.2148	-42.7246	-51.8799
	17.35	-71.7163	-56.4575	-21.3623	12.207	50.354		-128.784	-119.629	-92.1631	-42.1143	-54.3213
	17.4	-67.1387	-59.5093	-22.8882	10.6812	50.354		-128.174	-122.07	-93.9942	-43.335	-58.5938
	17.45	-62.561	-57.9834	-25.9399	15.2588	51.8799		-124.512	-121.46	-92.1631	-44.5557	-57.9834
	17.5	-67.1387	-54.9316	-27.4658	13.7329	48.8281		-126.343	-118.408	-90.332	-44.5557	-56.7627
	17.55	-67.1387	-51.8799	-30.5176	16.7847	51.8799		-126.343	-117.188	-90.332	-45.7764	-58.5938
	17.6	-62.561	-51.8799	-28.9917	12.207	51.8799		-126.953	-115.356	-91.5527	-48.2178	-56.7627
	17.65	-62.561	-48.8281	-30.5176	15.2588	54.9316		-122.681	-117.188	-92.7734	-48.2178	-53.1006
	17.7	-62.561	-50.354	-30.5176	19.8364	54.9316		-125.732	-119.019	-94.6045	-50.0488	-54.3213
	17.75	-65.6128	-57.9834	-27.4658	18.3105	56.4575		-126.343	-120.85	-92.7734	-50.0488	-55.542
	17.8	-65.6128	-56.4575	-30.5176	21.3623	57.9834		-123.901	-119.629	-92.1631	-47.6074	-53.1006
	17.85	-64.0869	-57.9834	-30.5176	16.7847	54.9316		-128.174	-117.798	-92.1631	-46.9971	-50.0488
	17.9	-67.1387	-54.9316	-27.4658	16.7847	54.9316		-126.953	-119.629	-91.5527	-46.3867	-53.1006
	17.95	-67.1387	-53.4058	-27.4658	16.7847	57.9834		-128.174	-117.188	-90.9424	-42.1143	-51.2695
	18	-71.7163	-54.9316	-25.9399	15.2588	57.9834		-131.836	-114.746	-88.501	-41.5039	-50.6592
	18.05	-70.1904	-54.9316	-24.4141	13.7329	59.5093		-132.446	-113.525	-86.0596	-41.5039	-50.6592
	18.1	-67.1387	-53.4058	-24.4141	15.2588	59.5093		-131.226	-117.188	-87.8906	-40.2832	-49.4385
	18.15	-64.0869	-54.9316	-18.3105	15.2588	61.0352		-130.615	-118.408	-88.501	-36.0108	-49.4385
	18.2	-65.6128	-53.4058	-15.2588	15.2588	59.5093		-129.395	-116.577	-88.501	-39.0625	-52.4902
	18.25	-68.6646	-56.4575	-18.3105	12.207	56.4575		-130.615	-115.356	-90.9424	-37.2315	-51.2695
	18.3	-65.6128	-57.9834	-15.2588	13.7329	54.9316		-129.395	-111.694	-93.3838	-36.0108	-50.0488
	18.35	-65.6128	-54.9316	-19.8364	15.2588	56.4575		-128.784	-111.694	-94.6045	-37.2315	-52.4902
	18.4	-62.561	-59.5093	-21.3623	13.7329	57.9834		-130.005	-111.694	-96.4356	-35.4004	-54.3213
	18.45	-62.561	-56.4575	-22.8882	12.207	59.5093		-129.395	-111.694	-94.6045	-39.0625	-53.1006
	18.5	-64.0869	-56.4575	-19.8364	16.7847	57.9834		-126.953	-108.032	-94.6045	-40.8936	-52.4902
	18.55	-67.1387	-51.8799	-15.2588	18.3105	57.9834		-126.953	-109.863	-94.6045	-41.5039	-51.8799
	18.6	-67.1387	-51.8799	-16.7847	19.8364	59.5093		-131.226	-112.305	-93.9942	-44.5557	-51.2695
	18.65	-68.6646	-53.4058	-16.7847	18.3105	62.561		-131.836	-109.253	-93.3838	-48.8281	-55.542
	18.7	-71.7163	-51.8799	-18.3105	16.7847	64.0869		-131.226	-111.694	-98.2666	-50.0488	-57.373
	18.75	-71.7163	-53.4058	-21.3623	21.3623	57.9834		-131.226	-111.694	-96.4356	-50.0488	-57.373
	18.8	-70.1904	-53.4058	-21.3623	19.8364	61.0352		-129.395	-114.746	-92.1631	-50.0488	-59.8145
	18.85	-68.6646	-54.9316	-18.3105	19.8364	61.0352		-128.784	-115.356	-90.9424	-48.8281	-58.5938
	18.9	-68.6646	-57.9834	-21.3623	27.4658	59.5093		-125.732	-113.525	-92.7734	-44.5557	-55.542
	18.95	-70.1904	-57.9834	-22.8882	27.4658	57.9834		-128.174	-119.019	-93.9942	-40.8936	-54.3213
	19	-67.1387	-56.4575	-22.8882	30.5176	61.0352		-128.784	-117.188	-89.1113	-37.8418	-56.7627
	19.05	-67.1387	-56.4575	-18.3105	24.4141	62.561		-128.784	-120.239	-90.9424	-45.166	-57.373
	19.1	-64.0869	-56.4575	-16.7847	24.4141	56.4575		-130.615	-119.019	-92.1631	-43.335	-57.9834
	19.15	-62.561	-56.4575	-15.2588	19.8364	54.9316		-130.615	-117.798	-89.1113	-39.6729	-57.9834
	19.2	-65.6128	-53.4058	-21.3623	16.7847	57.9834		-132.446	-121.46	-92.1631	-37.8418	-55.542
	19.25	-62.561	-54.9316	-21.3623	22.8882	62.561		-133.667	-120.85	-96.4356	-37.2315	-52.4902
	19.3	-64.0869	-51.8799	-19.8364	19.8364	68.6646		-131.836	-119.629	-90.9424	-37.2315	-51.8799
	19.35	-62.561	-54.9316	-21.3623	13.7329	70.1904		-134.888	-119.629	-93.9942	-36.0108	-54.3213
	19.4	-61.0352	-51.8799	-21.3623	13.7329	67.1387		-131.226	-118.408	-95.2148	-37.2315	-52.4902
	19.45	-64.0869	-51.8799	-19.8364	15.2588	62.561		-130.615	-118.408	-96.4356	-35.4004	-51.8799
	19.5	-64.0869	-54.9316	-21.3623	12.207	57.9834		-131.836	-115.967	-98.877	-39.6729	-51.2695
	19.55	-62.561	-56.4575	-19.8364	10.6812	59.5093		-114.136	-118.408	-98.877	-42.7246	-52.4902
	19.6	-68.6646	-53.4058	-19.8364	9.15527	54.9316		-142.822	-117.188	-97.0459	-42.7246	-52.4902
	19.65	-67.1387	-56.4575	-21.3623	10.6812	50.354		-133.057	-116.577	-94.6045	-42.1143	-54.3213
	19.7	-70.1904	-53.4058	-22.8882	10.6812	53.4058		-132.446	-117.188	-93.9942	-43.9453	-56.7627
	19.75	-74.7681	-54.9316	-21.3623	10.6812	51.8799		-128.174	-119.629	-94.6045	-40.8936	-51.8799
	19.8	-70.1904	-53.4058	-24.4141	15.2588	54.9316		-127.563	-119.629	-94.6045	-40.8936	-50.0488
	19.85	-68.6646	-53.4058	-24.4141	13.7329	59.5093		-125.732	-117.188	-91.5527	-42.1143	-50.6592
	19.9	-68.6646	-50.354	-21.3623	13.7329	64.0869		-125.122	-115.967	-95.8252	-41.5039	-51.2695
	19.95	-65.6128	-51.8799	-21.3623	13.7329	64.0869		-126.343	-114.746	-95.2148	-43.9453	-53.7109
	20	-67.1387	-51.8799	-25.9399	12.207	62.561		-126.953	-109.863	-93.3838	-44.5557	-57.373
	20.05	-64.0869	-51.8799	-24.4141	13.7329	61.0352		-131.226	-117.188	-93.9942	-46.3867	-56.7627
	20.1	-64.0869	-50.354	-22.8882	16.7847	57.9834		-131.226	-117.188	-94.6045	-42.7246	-56.1523
	20.15	-67.1387	-53.4058	-21.3623	21.3623	59.5093		-131.226	-117.798	-93.9942	-42.1143	-56.1523
	20.2	-67.1387	-53.4058	-24.4141	15.2588	61.0352		-131.836	-115.967	-91.5527	-42.1143	-54.3213
	20.25	-68.6646	-54.9316	-27.4658	21.3623	62.561		-133.057	-116.577	-91.5527	-40.2832	-55.542
	20.3	-68.6646	-57.9834	-21.3623	24.4141	62.561		-130.615	-115.356	-88.501	-41.5039	-54.9316
	20.35	-68.6646	-54.9316	-22.8882	16.7847	61.0352		-130.615	-117.188	-92.7734	-40.8936	-49.4385
	20.4	-68.6646	-56.4575	-24.4141	15.2588	62.561		-128.174	-116.577	-88.501	-39.6729	-56.7627
	20.45	-67.1387	-57.9834	-22.8882	12.207	65.6128		-126.343	-119.629	-89.7217	-43.335	-57.373
	20.5	-65.6128	-54.9316	-25.9399	12.207	62.561		-128.784	-119.019	-88.501	-43.335	-58.5938
	20.55	-68.6646	-47.3023	-24.4141	15.2588	57.9834		-131.226	-122.681	-87.8906	-45.166	-57.373
	20.6	-65.6128	-51.8799	-24.4141	16.7847	59.5093		-130.005	-121.46	-89.7217	-42.7246	-54.3213
	20.65	-62.561	-57.9834	-19.8364	21.3623	54.9316		-130.615	-150.757	-93.3838	-43.335	-55.542
	20.7	-64.0869	-57.9834	-22.8882	19.8364	54.9316		-131.836	-113.525	-93.3838	-43.9453	-56.7627
	20.75	-65.6128	-54.9316	-21.3623	16.7847	61.0352		-131.836	-109.253	-95.2148	-43.335	-57.9834
	20.8	-68.6646	-51.8799	-18.3105	19.8364	57.9834		-131.836	-119.019	-98.2666	-39.0625	-57.373
	20.85	-67.1387	-54.9316	-19.8364	22.8882	54.9316		-132.446	-122.681	-95.8252	-40.8936	-55.542
	20.9	-70.1904	-57.9834	-15.2588	24.4141	57.9834		-130.615	-119.629	-95.8252	-43.335	-54.9316
	20.95	-67.1387	-57.9834	-16.7847	22.8882	61.0352		-129.395	-118.408	-98.877	-42.1143	-35.4004
	21	-64.0869	-57.9834	-19.8364	22.8882	64.0869		-129.395	-119.019	-98.877	-41.5039	-75.0733
	21.05	-67.1387	-54.9316	-18.3105	25.9399	42.7246		-128.174	-117.188	-95.2148	-40.2832	-61.0352
	21.1	-64.0869	-54.9316	-18.3105	24.4141	73.2422		-129.395	-117.188	-95.8252	-39.6729	-59.8145
	21.15	-64.0869	-56.4575	-19.8364	18.3105	73.2422		-128.784	-114.746	-92.1631	-42.1143	-58.5938
	21.2	-68.6646	-56.4575	-21.3623	22.8882	64.0869		-131.226	-112.305	-85.4492	-43.9453	-60.4248
	21.25	-67.1387	-57.9834	-21.3623	21.3623	68.6646		-131.226	-111.694	-87.2803	-45.7764	-56.7627
	21.3	-65.6128	-54.9316	-22.8882	24.4141	64.0869		-129.395	-109.863	-92.1631	-45.166	-57.373
	21.35	-67.1387	-54.9316	-24.4141	22.8882	62.561		-126.953	-114.136	-93.3838	-46.3867	-60.4248
	21.4	-70.1904	-54.9316	-28.9917	24.4141	65.6128		-131.226	-113.525	-94.6045	-27.4658	-56.7627
	21.45	-68.6646	-53.4058	-24.4141	24.4141	61.0352		-129.395	-115.356	-94.6045	-56.7627	-56.7627
	21.5	-68.6646	-50.354	-21.3623	22.8882	62.561		-126.953	-117.188	-94.6045	-48.8281	-57.373
	21.55	-68.6646	-50.354	-19.8364	16.7847	59.5093		-129.395	-122.681	-90.332	-45.7764	-58.5938
	21.6	-64.0869	-53.4058	-19.8364	12.207	61.0352		-128.784	-124.512	-89.7217	-44.5557	-59.8145
	21.65	-64.0869	-50.354	-18.3105	15.2588	61.0352		-132.446	-126.343	-92.7734	-47.6074	-57.9834
	21.7	-62.561	-51.8799	-21.3623	12.207	59.5093		-131.836	-126.343	-92.7734	-46.9971	-50.0488
	21.75	-59.5093	-54.9316	-24.4141	15.2588	57.9834		-129.395	-122.681	-90.9424	-43.9453	-48.2178
	21.8	-61.0352	-51.8799	-21.3623	13.7329	59.5093		-130.005	-119.019	-91.5527	-40.8936	-51.8799
	21.85	-61.0352	-59.5093	-21.3623	9.15527	59.5093		-130.615	-120.239	-93.3838	-42.7246	-54.9316
	21.9	-61.0352	-57.9834	-19.8364	13.7329	54.9316		-128.784	-122.07	-95.2148	-40.2832	-55.542
	21.95	-57.9834	-56.4575	-19.8364	10.6812	54.9316		-131.836	-120.85	-94.6045	-41.5039	-56.7627
	22	-57.9834	-53.4058	-21.3623	12.207	54.9316		-132.446	-125.732	-145.874	-45.166	-55.542
	22.05	-62.561	-54.9316	-22.8882	16.7847	53.4058		-133.667	-123.901	-56.1523	-46.9971	-54.9316
	22.1	-64.0869	-54.9316	-22.8882	15.2588	50.354		-131.226	-122.681	-77.5147	-44.5557	-55.542
	22.15	-67.1387	-57.9834	-21.3623	15.2588	51.8799		-130.005	-123.291	-87.8906	-44.5557	-54.3213
	22.2	-71.7163	-57.9834	-19.8364	15.2588	54.9316		-131.226	-122.681	-90.9424	-47.6074	-52.4902
	22.25	-70.1904	-53.4058	-21.3623	18.3105	56.4575		-130.615	-121.46	-93.9942	-47.6074	-53.1006
	22.3	-71.7163	-57.9834	-22.8882	21.3623	57.9834		-131.836	-119.629	-95.2148	-44.5557	-57.373
	22.35	-70.1904	-56.4575	-18.3105	16.7847	59.5093		-131.836	-122.07	-96.4356	-45.166	-57.9834
	22.4	-71.7163	-57.9834	-15.2588	15.2588	59.5093		-134.277	-120.85	-95.8252	-43.335	-57.9834
	22.45	-70.1904	-59.5093	-15.2588	16.7847	61.0352		-133.057	-119.019	-96.4356	-39.6729	-57.9834
	22.5	-73.2422	-56.4575	-16.7847	15.2588	61.0352		-133.057	-121.46	-95.8252	-39.0625	-54.9316
	22.55	-73.2422	-54.9316	-21.3623	21.3623	59.5093		-131.836	-115.967	-90.332	-42.7246	-52.4902
	22.6	-73.2422	-57.9834	-18.3105	16.7847	57.9834		-131.226	-114.136	-90.332	-45.166	-51.2695
	22.65	-68.6646	-57.9834	-15.2588	18.3105	59.5093		-130.615	-115.967	-91.5527	-46.9971	-49.4385
	22.7	-68.6646	-59.5093	-16.7847	21.3623	59.5093		-130.615	-117.188	-89.7217	-44.5557	-51.8799
	22.75	-70.1904	-62.561	-13.7329	19.8364	59.5093		-132.446	-116.577	-88.501	-43.9453	-52.4902
	22.8	-73.2422	-62.561	-19.8364	13.7329	54.9316		-131.836	-117.798	-86.0596	-44.5557	-55.542
	22.85	-73.2422	-61.0352	-19.8364	15.2588	53.4058		-132.446	-119.019	-85.4492	-44.5557	-58.5938
	22.9	-73.2422	-59.5093	-19.8364	16.7847	51.8799		-131.226	-117.798	-88.501	-45.7764	-52.4902
	22.95	-73.2422	-59.5093	-15.2588	19.8364	51.8799		-131.836	-117.798	-89.1113	-47.6074	-52.4902
	23	-71.7163	-56.4575	-15.2588	15.2588	51.8799		-131.836	-117.798	-90.9424	-45.166	-51.2695
	23.05	-71.7163	-57.9834	-19.8364	16.7847	54.9316		-131.226	-115.356	-92.1631	-43.9453	-48.2178
	23.1	-70.1904	-56.4575	-18.3105	21.3623	51.8799		-128.174	-115.967	-89.1113	-43.335	-52.4902
	23.15	-70.1904	-54.9316	-18.3105	21.3623	50.354		-131.226	-117.188	-89.1113	-46.3867	-51.8799
	23.2	-64.0869	-53.4058	-18.3105	19.8364	54.9316		-134.888	-115.356	-90.332	-43.335	-54.3213
	23.25	-61.0352	-51.8799	-16.7847	24.4141	54.9316		-136.108	-112.915	-92.1631	-40.8936	-53.7109
	23.3	-64.0869	-47.3023	-19.8364	24.4141	57.9834		-138.55	-111.694	-89.7217	-42.7246	-51.8799
	23.35	-64.0869	-48.8281	-25.9399	19.8364	57.9834		-137.939	-115.356	-89.7217	-43.335	-54.9316
	23.4	-68.6646	-48.8281	-27.4658	24.4141	54.9316		-137.939	-117.188	-86.6699	-42.7246	-54.9316
	23.45	-67.1387	-45.7764	-27.4658	18.3105	54.9316		-134.277	-115.356	-87.2803	-42.7246	-54.3213
	23.5	-64.0869	-51.8799	-28.9917	21.3623	57.9834		-133.057	-117.798	-89.1113	-40.8936	-56.7627
	23.55	-67.1387	-51.8799	-30.5176	21.3623	54.9316		-134.277	-116.577	-90.332	-39.0625	-56.7627
	23.6	-67.1387	-53.4058	-27.4658	19.8364	59.5093		-133.667	-115.356	-93.9942	-39.0625	-57.373
	23.65	-68.6646	-53.4058	-24.4141	21.3623	59.5093		-136.719	-118.408	-94.6045	-39.6729	-55.542
	23.7	-70.1904	-51.8799	-21.3623	19.8364	54.9316		-134.277	-120.85	-95.8252	-41.5039	-52.4902
	23.75	-70.1904	-56.4575	-19.8364	16.7847	57.9834		-128.174	-119.629	-97.0459	-42.7246	-51.8799
	23.8	-70.1904	-54.9316	-27.4658	16.7847	59.5093		-127.563	-119.629	-96.4356	-40.8936	-52.4902
	23.85	-73.2422	-53.4058	-25.9399	12.207	54.9316		-126.343	-120.239	-99.4873	-40.8936	-54.3213
	23.9	-71.7163	-54.9316	-22.8882	12.207	56.4575		-123.901	-115.967	-98.2666	-40.2832	-53.7109
	23.95	-70.1904	-53.4058	-19.8364	13.7329	51.8799		-126.343	-120.239	-94.6045	-40.8936	-56.1523
	24	-70.1904	-51.8799	-21.3623	12.207	53.4058		-125.732	-121.46	-94.6045	-40.8936	-54.3213
	24.05	-74.7681	-53.4058	-22.8882	15.2588	53.4058		-131.836	-120.239	-97.0459	-38.4522	-54.3213
	24.1	-73.2422	-54.9316	-24.4141	15.2588	56.4575		-131.226	-118.408	-97.0459	-39.6729	-54.3213
	24.15	-73.2422	-54.9316	-24.4141	19.8364	57.9834		-128.174	-119.019	-98.877	-40.8936	-53.1006
	24.2	-68.6646	-56.4575	-24.4141	22.8882	57.9834		-128.174	-119.629	-93.9942	-42.7246	-51.8799
	24.25	-68.6646	-57.9834	-19.8364	18.3105	57.9834		-128.784	-120.85	-92.1631	-42.7246	-54.9316
	24.3	-71.7163	-56.4575	-19.8364	19.8364	57.9834		-126.953	-117.798	-93.3838	-43.9453	-57.373
	24.35	-67.1387	-56.4575	-18.3105	22.8882	57.9834		-126.343	-119.019	-91.5527	-43.9453	-56.7627
	24.4	-65.6128	-56.4575	-19.8364	21.3623	61.0352		-125.732	-115.967	-90.332	-43.335	-53.1006
	24.45	-64.0869	-50.354	-18.3105	21.3623	62.561		-127.563	-113.525	-89.7217	-45.166	-57.9834
	24.5	-67.1387	-53.4058	-18.3105	21.3623	61.0352		-123.901	-112.305	-91.5527	-42.7246	-56.1523
	24.55	-68.6646	-51.8799	-19.8364	21.3623	59.5093		-127.563	-118.408	-93.9942	-43.335	-54.9316
	24.6	-65.6128	-50.354	-19.8364	22.8882	57.9834		-129.395	-115.967	-93.3838	-41.5039	-54.9316
	24.65	-68.6646	-48.8281	-16.7847	22.8882	64.0869		-127.563	-117.188	-93.9942	-43.335	-53.1006
	24.7	-70.1904	-48.8281	-19.8364	19.8364	65.6128		-129.395	-115.967	-93.3838	-44.5557	-54.3213
	24.75	-64.0869	-48.8281	-15.2588	19.8364	64.0869		-130.005	-114.136	-93.9942	-42.7246	-54.9316
	24.8	-65.6128	-50.354	-16.7847	19.8364	61.0352		-128.784	-112.915	-94.6045	-42.7246	-57.9834
	24.85	-67.1387	-50.354	-18.3105	18.3105	59.5093		-128.784	-114.136	-93.9942	-43.335	-57.373
	24.9	-67.1387	-48.8281	-21.3623	21.3623	57.9834		-127.563	-118.408	-98.877	-42.1143	-55.542
	24.95	-70.1904	-47.3023	-22.8882	21.3623	54.9316		-127.563	-119.629	-98.877	-42.7246	-57.373
	25	-67.1387	-48.8281	-19.8364	19.8364	53.4058		-130.615	-119.629	-95.8252	-42.7246	-54.3213
	25.05	-65.6128	-47.3023	-21.3623	21.3623	54.9316		-128.784	-121.46	-95.8252	-43.335	-53.7109
	25.1	-68.6646	-48.8281	-21.3623	18.3105	57.9834		-128.784	-122.681	-92.1631	-43.335	-50.6592
	25.15	-64.0869	-54.9316	-24.4141	13.7329	57.9834		-130.005	-119.629	-89.1113	-42.1143	-50.6592
	25.2	-67.1387	-53.4058	-24.4141	13.7329	57.9834		-130.615	-119.019	-89.7217	-40.2832	-48.8281
	25.25	-64.0869	-54.9316	-21.3623	13.7329	68.6646		-130.615	-120.85	-89.7217	-40.2832	-53.1006
	25.3	-67.1387	-56.4575	-21.3623	13.7329	62.561		-129.395	-119.019	-91.5527	-42.7246	-51.8799
	25.35	-73.2422	-56.4575	-18.3105	13.7329	61.0352		-128.784	-117.798	-92.1631	-45.166	-50.6592
	25.4	-71.7163	-61.0352	-16.7847	16.7847	61.0352		-129.395	-117.798	-92.7734	-44.5557	-50.0488
	25.45	-73.2422	-56.4575	-16.7847	15.2588	62.561		-129.395	-116.577	-95.8252	-46.9971	-53.7109
	25.5	-74.7681	-56.4575	-15.2588	13.7329	64.0869		-131.836	-117.798	-95.2148	-47.6074	-54.9316
	25.55	-70.1904	-54.9316	-15.2588	10.6812	62.561		-133.057	-116.577	-92.7734	-50.0488	-55.542
	25.6	-71.7163	-54.9316	-21.3623	10.6812	64.0869		-133.057	-117.798	-92.1631	-46.3867	-53.1006
	25.65	-67.1387	-56.4575	-18.3105	12.207	65.6128		-131.226	-120.85	-92.7734	-42.1143	-53.7109
	25.7	-64.0869	-51.8799	-21.3623	16.7847	64.0869		-131.226	-118.408	-94.6045	-40.8936	-53.1006
	25.75	-68.6646	-54.9316	-21.3623	18.3105	61.0352		-131.836	-117.798	-95.2148	-37.2315	-50.0488
	25.8	-67.1387	-56.4575	-22.8882	16.7847	62.561		-132.446	-116.577	-93.9942	-37.8418	-54.3213
	25.85	-73.2422	-56.4575	-24.4141	15.2588	62.561		-132.446	-116.577	-98.2666	-37.8418	-54.3213
	25.9	-73.2422	-54.9316	-22.8882	13.7329	62.561		-131.226	-117.188	-96.4356	-36.0108	-55.542
	25.95	-68.6646	-53.4058	-27.4658	15.2588	61.0352		-132.446	-119.019	-97.0459	-38.4522	-57.373
	26	-70.1904	-51.8799	-27.4658	16.7847	56.4575		-130.615	-116.577	-93.3838	-40.2832	-58.5938
	26.05	-71.7163	-54.9316	-24.4141	18.3105	54.9316		-131.226	-113.525	-92.1631	-42.7246	-57.373
	26.1	-73.2422	-50.354	-22.8882	13.7329	53.4058		-127.563	-115.967	-92.7734	-39.6729	-58.5938
	26.15	-77.8198	-51.8799	-22.8882	18.3105	53.4058		-127.563	-114.746	-92.1631	-42.1143	-60.4248
	26.2	-73.2422	-53.4058	-25.9399	18.3105	53.4058		-130.615	-120.239	-92.7734	-40.8936	-64.0869
	26.25	-71.7163	-54.9316	-22.8882	18.3105	51.8799		-129.395	-117.798	-92.7734	-39.0625	-61.0352
	26.3	-76.2939	-57.9834	-22.8882	16.7847	54.9316		-126.953	-120.239	-95.8252	-43.335	-60.4248
	26.35	-70.1904	-61.0352	-24.4141	19.8364	53.4058		-127.563	-122.681	-93.9942	-41.5039	-57.373
	26.4	-70.1904	-61.0352	-21.3623	16.7847	59.5093		-128.784	-121.46	-93.3838	-39.6729	-56.1523
	26.45	-67.1387	-61.0352	-21.3623	19.8364	64.0869		-127.563	-119.019	-96.4356	-42.7246	-57.373
	26.5	-67.1387	-61.0352	-24.4141	16.7847	64.0869		-127.563	-120.85	-93.9942	-42.1143	-57.9834
	26.55	-67.1387	-59.5093	-24.4141	16.7847	67.1387		-130.615	-118.408	-91.5527	-46.3867	-57.373
	26.6	-65.6128	-56.4575	-27.4658	15.2588	67.1387		-128.174	-117.188	-90.9424	-46.3867	-58.5938
	26.65	-70.1904	-59.5093	-24.4141	12.207	65.6128		-128.784	-116.577	-93.3838	-42.7246	-57.373
	26.7	-70.1904	-57.9834	-22.8882	13.7329	64.0869		-128.174	-119.629	-87.2803	-47.6074	-54.3213
	26.75	-71.7163	-59.5093	-22.8882	12.207	62.561		-129.395	-117.798	-89.7217	-48.8281	-56.1523
	26.8	-74.7681	-56.4575	-19.8364	12.207	64.0869		-127.563	-115.967	-92.1631	-46.3867	-54.9316
	26.85	-70.1904	-56.4575	-21.3623	13.7329	62.561		-127.563	-118.408	-94.6045	-40.8936	-53.1006
	26.9	-71.7163	-59.5093	-19.8364	13.7329	61.0352		-126.953	-116.577	-95.8252	-40.2832	-52.4902
	26.95	-71.7163	-56.4575	-18.3105	16.7847	59.5093		-124.512	-117.188	-95.8252	-40.8936	-50.0488
	27	-70.1904	-53.4058	-18.3105	18.3105	54.9316		-125.122	-117.188	-96.4356	-40.2832	-52.4902
	27.05	-67.1387	-54.9316	-21.3623	18.3105	54.9316		-128.784	-115.356	-95.8252	-40.8936	-49.4385
	27.1	-68.6646	-48.8281	-22.8882	21.3623	56.4575		-130.005	-115.967	-95.8252	-40.2832	-49.4385
	27.15	-68.6646	-45.7764	-22.8882	22.8882	61.0352		-128.784	-114.746	-93.9942	-39.0625	-47.6074
	27.2	-71.7163	-47.3023	-19.8364	18.3105	61.0352		-129.395	-113.525	-94.6045	-37.8418	-48.8281
	27.25	-71.7163	-48.8281	-16.7847	16.7847	61.0352		-136.719	-114.136	-94.6045	-39.6729	-50.6592
	27.3	-68.6646	-54.9316	-18.3105	16.7847	57.9834		-136.108	-114.136	-95.8252	-39.6729	-50.6592
	27.35	-68.6646	-48.8281	-18.3105	15.2588	54.9316		-133.057	-116.577	-94.6045	-36.6211	-50.0488
	27.4	-73.2422	-50.354	-13.7329	13.7329	59.5093		-133.057	-117.188	-94.6045	-35.4004	-54.9316
	27.45	-71.7163	-53.4058	-13.7329	12.207	61.0352		-132.446	-116.577	-93.3838	-39.0625	-53.1006
	27.5	-73.2422	-51.8799	-16.7847	12.207	61.0352		-131.226	-119.629	-93.9942	-40.8936	-53.1006
	27.55	-70.1904	-54.9316	-13.7329	15.2588	57.9834		-131.836	-117.188	-96.4356	-40.8936	-53.1006
	27.6	-70.1904	-54.9316	-19.8364	15.2588	53.4058		-131.836	-115.967	-93.3838	-40.2832	-54.3213
	27.65	-65.6128	-56.4575	-19.8364	18.3105	51.8799		-132.446	-117.188	-93.3838	-39.6729	-57.373
	27.7	-64.0869	-56.4575	-18.3105	15.2588	53.4058		-133.057	-115.967	-91.5527	-40.8936	-56.7627
	27.75	-65.6128	-57.9834	-15.2588	12.207	56.4575		-134.277	-119.019	-93.3838	-36.6211	-58.5938
	27.8	-64.0869	-59.5093	-13.7329	13.7329	54.9316		-135.498	-117.798	-94.6045	-35.4004	-62.8662
	27.85	-68.6646	-56.4575	-18.3105	12.207	59.5093		-132.446	-119.629	-93.3838	-37.2315	-65.3076
	27.9	-64.0869	-56.4575	-15.2588	13.7329	59.5093		-131.836	-121.46	-93.3838	-40.8936	-64.0869
	27.95	-61.0352	-62.561	-19.8364	13.7329	59.5093		-132.446	-120.85	-93.9942	-40.2832	-63.4766
	28	-64.0869	-57.9834	-18.3105	10.6812	59.5093		-130.615	-119.019	-97.0459	-39.6729	-61.6455
	28.05	-65.6128	-54.9316	-22.8882	12.207	57.9834		-133.667	-117.188	-100.098	-40.8936	-62.8662
	28.1	-67.1387	-50.354	-21.3623	15.2588	59.5093		-133.667	-121.46	-100.098	-41.5039	-63.4766
	28.15	-67.1387	-51.8799	-22.8882	10.6812	65.6128		-132.446	-121.46	-93.9942	-39.0625	-60.4248
	28.2	-67.1387	-54.9316	-21.3623	12.207	62.561		-130.005	-122.681	-93.9942	-42.1143	-57.373
	28.25	-68.6646	-48.8281	-24.4141	10.6812	62.561		-128.784	-122.07	-89.1113	-40.8936	-54.3213
	28.3	-68.6646	-51.8799	-22.8882	15.2588	64.0869		-128.174	-121.46	-87.8906	-40.2832	-54.9316
	28.35	-67.1387	-47.3023	-18.3105	16.7847	62.561		-130.005	-116.577	-89.1113	-39.0625	-53.7109
	28.4	-65.6128	-47.3023	-21.3623	10.6812	64.0869		-130.005	-113.525	-92.7734	-39.6729	-57.9834
	28.45	-68.6646	-50.354	-18.3105	13.7329	65.6128		-129.395	-115.356	-96.4356	-40.2832	-57.373
	28.5	-68.6646	-45.7764	-18.3105	13.7329	62.561		-130.615	-114.136	-96.4356	-40.2832	-56.7627
	28.55	-67.1387	-48.8281	-15.2588	12.207	57.9834		-132.446	-112.915	-98.2666	-39.0625	-57.373
	28.6	-70.1904	-50.354	-19.8364	15.2588	64.0869		-128.784	-114.136	-101.929	-39.6729	-55.542
	28.65	-71.7163	-50.354	-19.8364	13.7329	62.561		-128.784	-117.798	-100.708	-39.0625	-56.1523
	28.7	-65.6128	-50.354	-21.3623	18.3105	61.0352		-130.615	-118.408	-101.318	-40.8936	-56.1523
	28.75	-70.1904	-54.9316	-19.8364	15.2588	62.561		-130.005	-118.408	-99.4873	-43.9453	-52.4902
	28.8	-64.0869	-54.9316	-13.7329	15.2588	61.0352		-129.395	-120.239	-98.877	-44.5557	-55.542
	28.85	-67.1387	-57.9834	-13.7329	18.3105	62.561		-128.784	-119.629	-95.8252	-45.166	-53.1006
	28.9	-68.6646	-57.9834	-18.3105	15.2588	61.0352		-127.563	-119.019	-95.2148	-45.166	-52.4902
	28.95	-67.1387	-59.5093	-16.7847	10.6812	61.0352		-128.174	-118.408	-91.5527	-46.3867	-55.542
	29	-68.6646	-59.5093	-18.3105	10.6812	57.9834		-125.732	-118.408	-89.7217	-46.3867	-53.7109
	29.05	-70.1904	-56.4575	-19.8364	9.15527	56.4575		-129.395	-117.798	-91.5527	-44.5557	-54.3213
	29.1	-65.6128	-53.4058	-19.8364	12.207	50.354		-131.226	-117.188	-89.7217	-42.7246	-53.1006
	29.15	-71.7163	-57.9834	-24.4141	15.2588	51.8799		-134.888	-117.188	-92.1631	-44.5557	-53.7109
	29.2	-70.1904	-61.0352	-19.8364	12.207	53.4058		-136.108	-112.915	-90.9424	-42.7246	-54.9316
	29.25	-65.6128	-54.9316	-21.3623	16.7847	57.9834		-131.836	-114.136	-89.1113	-39.6729	-53.1006
	29.3	-68.6646	-53.4058	-24.4141	15.2588	56.4575		-128.174	-114.136	-92.1631	-40.8936	-54.3213
	29.35	-64.0869	-51.8799	-21.3623	15.2588	56.4575		-128.784	-114.746	-90.9424	-42.7246	-55.542
	29.4	-65.6128	-51.8799	-25.9399	19.8364	53.4058		-130.005	-113.525	-90.9424	-42.1143	-54.9316
	29.45	-64.0869	-50.354	-27.4658	16.7847	57.9834		-128.174	-117.798	-92.1631	-46.3867	-52.4902
	29.5	-67.1387	-53.4058	-24.4141	16.7847	64.0869		-129.395	-117.798	-93.9942	-46.3867	-51.8799
	29.55	-71.7163	-51.8799	-22.8882	16.7847	61.0352		-130.005	-117.188	-95.2148	-43.9453	-55.542
	29.6	-68.6646	-54.9316	-22.8882	16.7847	61.0352		-127.563	-117.798	-93.9942	-43.335	-56.1523
	29.65	-73.2422	-56.4575	-22.8882	21.3623	64.0869		-127.563	-117.188	-88.501	-43.335	-58.5938
	29.7	-76.2939	-59.5093	-22.8882	18.3105	61.0352		-127.563	-115.967	-88.501	-44.5557	-57.373
	29.75	-71.7163	-57.9834	-22.8882	18.3105	57.9834		-131.836	-114.746	-90.332	-45.166	-54.9316
	29.8	-71.7163	-56.4575	-19.8364	18.3105	57.9834		-134.277	-115.967	-90.332	-42.7246	-53.7109
	29.85	-70.1904	-56.4575	-24.4141	15.2588	57.9834		-134.888	-114.136	-89.7217	-43.335	-53.1006
	29.9	-68.6646	-54.9316	-21.3623	12.207	56.4575		-134.888	-117.188	-90.9424	-45.166	-53.7109
	29.95	-71.7163	-83.9233	-24.4141	10.6812	54.9316		-134.888	-114.746	-92.1631	-43.9453	-55.542
	30	-68.6646	-38.147	-24.4141	12.207	50.354		-135.498	-117.188	-89.7217	-43.335	-54.3213
	30.05	-67.1387	-53.4058	-22.8882	13.7329	53.4058		-136.108	-117.798	-94.6045	-41.5039	-53.1006
	30.1	-70.1904	-54.9316	-24.4141	18.3105	56.4575		-134.277	-117.798	-93.9942	-40.2832	-56.1523
	30.15	-68.6646	-54.9316	-24.4141	18.3105	59.5093		-133.057	-119.019	-93.9942	-39.0625	-54.3213
	30.2	-68.6646	-54.9316	-25.9399	16.7847	61.0352		-132.446	-118.408	-92.1631	-37.8418	-52.4902
	30.25	-68.6646	-57.9834	-24.4141	18.3105	64.0869		-133.667	-117.798	-93.3838	-40.2832	-52.4902
	30.3	-67.1387	-59.5093	-27.4658	16.7847	62.561		-130.615	-116.577	-92.7734	-42.1143	-54.9316
	30.35	-64.0869	-59.5093	-25.9399	16.7847	62.561		-133.667	-115.967	-92.1631	-37.8418	-56.7627
	30.4	-62.561	-62.561	-30.5176	13.7329	59.5093		-134.277	-116.577	-93.9942	-38.4522	-54.9316
	30.45	-67.1387	-61.0352	-24.4141	12.207	59.5093		-133.667	-116.577	-98.2666	-39.6729	-55.542
	30.5	-70.1904	-61.0352	-24.4141	12.207	57.9834		-133.057	-116.577	-90.9424	-40.2832	-58.5938
	30.55	-71.7163	-56.4575	-24.4141	12.207	59.5093		-134.888	-118.408	-90.9424	-45.7764	-60.4248
	30.6	-65.6128	-51.8799	-24.4141	12.207	61.0352		-132.446	-112.305	-88.501	-45.7764	-56.1523
	30.65	-70.1904	-53.4058	-27.4658	12.207	59.5093		-133.057	-111.084	-90.9424	-47.6074	-54.9316
	30.7	-70.1904	-50.354	-24.4141	12.207	57.9834		-132.446	-111.694	-90.332	-45.7764	-53.1006
	30.75	-70.1904	-51.8799	-25.9399	12.207	56.4575		-133.667	-114.746	-89.7217	-45.166	-55.542
	30.8	-70.1904	-54.9316	-27.4658	18.3105	59.5093		-131.836	-114.136	-89.1113	-46.3867	-56.1523
	30.85	-68.6646	-57.9834	-21.3623	13.7329	62.561		-128.174	-116.577	-89.7217	-44.5557	-53.1006
	30.9	-71.7163	-54.9316	-19.8364	16.7847	65.6128		-126.343	-116.577	-89.7217	-43.9453	-53.7109
	30.95	-68.6646	-53.4058	-18.3105	15.2588	67.1387		-126.953	-120.85	-90.332	-44.5557	-56.1523
	31	-68.6646	-56.4575	-21.3623	16.7847	64.0869		-125.732	-122.07	-87.8906	-40.8936	-53.7109
	31.05	-71.7163	-51.8799	-24.4141	15.2588	61.0352		-123.901	-122.07	-90.9424	-39.6729	-52.4902
	31.1	-68.6646	-53.4058	-19.8364	18.3105	61.0352		-126.953	-120.85	-89.1113	-37.8418	-52.4902
	31.15	-68.6646	-56.4575	-21.3623	12.207	65.6128		-130.005	-123.291	-90.9424	-39.0625	-50.0488
	31.2	-73.2422	-54.9316	-24.4141	16.7847	61.0352		-128.174	-123.901	-94.6045	-40.2832	-54.3213
	31.25	-71.7163	-57.9834	-21.3623	12.207	59.5093		-128.174	-123.901	-94.6045	-42.1143	-51.2695
	31.3	-71.7163	-56.4575	-18.3105	10.6812	59.5093		-127.563	-122.681	-97.0459	-45.166	-50.0488
	31.35	-71.7163	-54.9316	-21.3623	12.207	61.0352		-129.395	-123.901	-97.0459	-44.5557	-49.4385
	31.4	-67.1387	-57.9834	-18.3105	13.7329	64.0869		-130.005	-121.46	-97.0459	-45.7764	-50.6592
	31.45	-67.1387	-51.8799	-21.3623	16.7847	67.1387		-129.395	-119.019	-98.2666	-43.335	-55.542
	31.5	-65.6128	-56.4575	-24.4141	21.3623	64.0869		-131.836	-115.967	-98.2666	-43.335	-57.373
	31.55	-71.7163	-56.4575	-24.4141	16.7847	65.6128		-132.446	-112.915	-101.318	-39.0625	-56.7627
	31.6	-68.6646	-56.4575	-25.9399	18.3105	65.6128		-130.005	-112.305	-103.149	-41.5039	-56.7627
	31.65	-68.6646	-54.9316	-25.9399	16.7847	64.0869		-130.005	-114.746	-103.149	-40.8936	-55.542
	31.7	-65.6128	-56.4575	-21.3623	19.8364	62.561		-157.471	-113.525	-100.098	-40.8936	-57.373
	31.75	-67.1387	-61.0352	-22.8882	21.3623	61.0352		-103.76	-114.136	-98.2666	-42.7246	-60.4248
	31.8	-70.1904	-61.0352	-22.8882	18.3105	62.561		-123.291	-113.525	-94.6045	-42.7246	-59.2041
	31.85	-67.1387	-57.9834	-21.3623	21.3623	62.561		-126.343	-111.694	-95.8252	-40.2832	-54.9316
	31.9	-68.6646	-56.4575	-19.8364	24.4141	59.5093		-130.005	-111.694	-98.877	-39.6729	-52.4902
	31.95	-70.1904	-53.4058	-18.3105	16.7847	57.9834		-130.615	-109.863	-95.2148	-37.8418	-54.9316
	32	-73.2422	-56.4575	-19.8364	15.2588	59.5093		-130.615	-110.474	-94.6045	-37.8418	-56.1523
	32.05	-70.1904	-56.4575	-22.8882	12.207	59.5093		-130.005	-112.915	-94.6045	-38.4522	-57.373
	32.1	-68.6646	-56.4575	-19.8364	13.7329	59.5093		-130.615	-109.253	-94.6045	-36.0108	-59.8145
	32.15	-70.1904	-57.9834	-22.8882	18.3105	57.9834		-133.667	-112.915	-92.7734	-37.8418	-64.0869
	32.2	-73.2422	-57.9834	-25.9399	13.7329	57.9834		-133.667	-113.525	-95.8252	-37.2315	-64.6973
	32.25	-71.7163	-57.9834	-21.3623	16.7847	61.0352		-129.395	-112.915	-93.9942	-38.4522	-61.6455
	32.3	-73.2422	-56.4575	-21.3623	15.2588	57.9834		-126.953	-118.408	-98.2666	-40.2832	-60.4248
	32.35	-71.7163	-54.9316	-21.3623	10.6812	56.4575		-126.343	-116.577	-98.877	-39.0625	-58.5938
	32.4	-68.6646	-56.4575	-22.8882	13.7329	56.4575		-126.953	-116.577	-100.708	-39.0625	-56.7627
	32.45	-67.1387	-54.9316	-22.8882	13.7329	54.9316		-131.836	-115.967	-98.2666	-40.8936	-56.7627
	32.5	-62.561	-53.4058	-24.4141	12.207	56.4575		-131.226	-114.746	-94.6045	-39.6729	-55.542
	32.55	-62.561	-54.9316	-22.8882	15.2588	57.9834		-130.615	-117.188	-92.1631	-45.166	-58.5938
	32.6	-65.6128	-56.4575	-22.8882	28.9917	59.5093		-128.174	-113.525	-95.8252	-39.6729	-61.6455
	32.65	-62.561	-56.4575	-19.8364	6.10352	61.0352		-131.836	-112.915	-92.7734	-42.1143	-61.0352
	32.7	-64.0869	-56.4575	-18.3105	1.52588	61.0352		-131.226	-112.915	-90.9424	-64.0869	-62.8662
	32.75	-65.6128	-56.4575	-18.3105	9.15527	61.0352		-130.615	-113.525	-90.9424	-21.9727	-61.6455
	32.8	-67.1387	-56.4575	-21.3623	12.207	56.4575		-129.395	-112.305	-90.9424	-34.79	-59.8145
	32.85	-67.1387	-57.9834	-21.3623	15.2588	61.0352		-126.953	-114.746	-89.7217	-40.2832	-60.4248
	32.9	-65.6128	-59.5093	-19.8364	13.7329	64.0869		-125.122	-117.188	-91.5527	-43.335	-57.373
	32.95	-64.0869	-54.9316	-25.9399	15.2588	62.561		-125.732	-117.798	-92.7734	-43.335	-54.9316
	33	-62.561	-53.4058	-24.4141	15.2588	57.9834		-126.953	-117.188	-91.5527	-42.7246	-52.4902
	33.05	-64.0869	-53.4058	-27.4658	15.2588	62.561		-128.174	-117.798	-90.332	-44.5557	-51.2695
	33.1	-67.1387	-57.9834	-28.9917	18.3105	62.561		-131.226	-120.239	-93.3838	-47.6074	-48.2178
	33.15	-67.1387	-57.9834	-25.9399	10.6812	64.0869		-131.836	-119.019	-93.3838	-44.5557	-48.2178
	33.2	-68.6646	-59.5093	-22.8882	10.6812	65.6128		-129.395	-118.408	-95.8252	-44.5557	-49.4385
	33.25	-64.0869	-59.5093	-24.4141	12.207	64.0869		-130.005	-118.408	-97.0459	-42.7246	-50.6592
	33.3	-64.0869	-56.4575	-27.4658	12.207	64.0869		-131.836	-119.629	-93.9942	-39.0625	-52.4902
	33.35	-67.1387	-56.4575	-22.8882	12.207	62.561		-131.836	-118.408	-92.1631	-34.79	-57.373
	33.4	-64.0869	-57.9834	-24.4141	13.7329	62.561		-128.784	-117.188	-89.7217	-37.2315	-59.2041
	33.45	-68.6646	-54.9316	-25.9399	16.7847	61.0352		-132.446	-119.019	-88.501	-40.2832	-58.5938
	33.5	-47.3023	-53.4058	-24.4141	18.3105	59.5093		-128.784	-112.915	-91.5527	-40.2832	-59.2041
	33.55	-67.1387	-53.4058	-22.8882	15.2588	54.9316		-126.343	-114.746	-88.501	-42.1143	-59.8145
	33.6	-83.9233	-51.8799	-24.4141	15.2588	54.9316		-125.122	-113.525	-90.332	-42.1143	-57.373
	33.65	-76.2939	-53.4058	-18.3105	18.3105	59.5093		-126.343	-114.746	-89.7217	-41.5039	-56.7627
	33.7	-74.7681	-56.4575	-18.3105	16.7847	56.4575		-126.953	-115.356	-91.5527	-44.5557	-53.1006
	33.75	-71.7163	-62.561	-22.8882	15.2588	57.9834		-126.343	-115.967	-90.9424	-45.7764	-56.1523
	33.8	-71.7163	-67.1387	-25.9399	13.7329	57.9834		-126.953	-114.136	-92.7734	-48.8281	-55.542
	33.85	-70.1904	-54.9316	-25.9399	16.7847	62.561		-128.784	-112.915	-92.1631	-48.8281	-57.9834
	33.9	-67.1387	-48.8281	-27.4658	15.2588	64.0869		-127.563	-117.188	-89.1113	-50.0488	-60.4248
	33.95	-64.0869	-48.8281	-19.8364	15.2588	65.6128		-130.005	-119.019	-91.5527	-47.6074	-60.4248
	34	-62.561	-51.8799	-18.3105	16.7847	65.6128		-130.005	-119.019	-90.9424	-42.7246	-59.2041
	34.05	-64.0869	-54.9316	-21.3623	18.3105	64.0869		-130.005	-119.629	-93.9942	-40.2832	-54.3213
	34.1	-64.0869	-54.9316	-19.8364	15.2588	61.0352		-131.226	-121.46	-92.1631	-42.1143	-53.7109
	34.15	-65.6128	-51.8799	-22.8882	12.207	61.0352		-130.615	-121.46	-90.332	-40.8936	-51.2695
	34.2	-67.1387	-54.9316	-24.4141	13.7329	73.2422		-129.395	-119.629	-90.9424	-39.6729	-49.4385
	34.25	-64.0869	-56.4575	-24.4141	12.207	51.8799		-128.784	-119.629	-91.5527	-40.2832	-50.6592
	34.3	-65.6128	-54.9316	-24.4141	13.7329	50.354		-125.732	-117.798	-93.9942	-42.1143	-53.7109
	34.35	-67.1387	-51.8799	-22.8882	12.207	48.8281		-128.784	-120.239	-95.8252	-40.2832	-53.7109
	34.4	-65.6128	-54.9316	-22.8882	12.207	53.4058		-128.784	-119.629	-89.1113	-37.8418	-53.7109
	34.45	-61.0352	-57.9834	-21.3623	10.6812	48.8281		-130.615	-119.629	-89.1113	-36.6211	-54.3213
	34.5	-56.4575	-56.4575	-25.9399	10.6812	53.4058		-128.174	-122.07	-91.5527	-38.4522	-53.7109
	34.55	-62.561	-57.9834	-21.3623	12.207	51.8799		-133.667	-120.85	-91.5527	-40.2832	-52.4902
	34.6	-68.6646	-57.9834	-22.8882	12.207	56.4575		-129.395	-122.07	-89.7217	-43.335	-51.8799
	34.65	-64.0869	-61.0352	-18.3105	10.6812	57.9834		-127.563	-120.239	-91.5527	-43.335	-52.4902
	34.7	-64.0869	-59.5093	-19.8364	10.6812	53.4058		-130.005	-117.798	-92.1631	-44.5557	-53.7109
	34.75	-67.1387	-62.561	-21.3623	12.207	54.9316		-128.784	-117.798	-89.7217	-43.335	-54.9316
	34.8	-64.0869	-62.561	-22.8882	15.2588	57.9834		-128.174	-119.019	-91.5527	-42.7246	-56.1523
	34.85	-64.0869	-59.5093	-24.4141	12.207	54.9316		-131.836	-119.629	-91.5527	-45.166	-57.373
	34.9	-65.6128	-59.5093	-22.8882	12.207	57.9834		-126.343	-120.85	-92.1631	-43.335	-54.9316
	34.95	-68.6646	-62.561	-22.8882	16.7847	62.561		-125.732	-121.46	-93.3838	-45.166	-54.3213
	35	-64.0869	-64.0869	-19.8364	13.7329	64.0869		-126.953	-120.239	-92.7734	-45.7764	-53.1006
	35.05	-64.0869	-62.561	-19.8364	13.7329	65.6128		-128.784	-119.019	-92.1631	-43.335	-53.7109
	35.1	-67.1387	-62.561	-18.3105	15.2588	62.561		-126.953	-120.85	-91.5527	-40.2832	-53.1006
	35.15	-65.6128	-57.9834	-15.2588	16.7847	64.0869		-128.784	-119.019	-89.1113	-40.8936	-53.7109
	35.2	-61.0352	-57.9834	-18.3105	22.8882	62.561		-127.563	-115.967	-86.6699	-39.6729	-56.1523
	35.25	-56.4575	-59.5093	-22.8882	21.3623	64.0869		-125.732	-114.136	-89.7217	-40.2832	-58.5938
	35.3	-61.0352	-61.0352	-25.9399	19.8364	65.6128		-125.732	-114.746	-93.3838	-41.5039	-51.8799
	35.35	-57.9834	-57.9834	-27.4658	19.8364	64.0869		-126.953	-115.967	-92.7734	-42.7246	-53.1006
	35.4	-62.561	-56.4575	-24.4141	16.7847	65.6128		-128.784	-114.746	-93.9942	-39.6729	-56.1523
	35.45	-67.1387	-53.4058	-24.4141	19.8364	61.0352		-126.953	-112.305	-91.5527	-40.8936	-57.373
	35.5	-71.7163	-54.9316	-24.4141	16.7847	59.5093		-125.732	-111.694	-90.332	-39.0625	-56.1523
	35.55	-70.1904	-56.4575	-24.4141	16.7847	59.5093		-126.953	-111.694	-92.7734	-39.6729	-56.1523
	35.6	-71.7163	-56.4575	-22.8882	18.3105	59.5093		-126.343	-111.084	-91.5527	-40.2832	-56.1523
	35.65	-67.1387	-51.8799	-22.8882	18.3105	57.9834		-125.732	-111.694	-92.1631	-40.2832	-57.9834
	35.7	-70.1904	-54.9316	-22.8882	16.7847	57.9834		-127.563	-111.694	-89.1113	-37.2315	-58.5938
	35.75	-67.1387	-53.4058	-22.8882	18.3105	56.4575		-132.446	-114.746	-90.332	-37.8418	-57.373
	35.8	-67.1387	-56.4575	-25.9399	18.3105	61.0352		-130.005	-113.525	-90.9424	-40.2832	-56.7627
	35.85	-70.1904	-61.0352	-25.9399	15.2588	64.0869		-130.615	-115.967	-88.501	-42.1143	-55.542
	35.9	-67.1387	-57.9834	-25.9399	13.7329	67.1387		-133.057	-117.188	-86.6699	-45.166	-56.7627
	35.95	-68.6646	-59.5093	-27.4658	13.7329	67.1387		-133.667	-114.746	-87.8906	-44.5557	-59.8145
	36	-71.7163	-59.5093	-25.9399	12.207	64.0869		-133.057	-116.577	-87.8906	-45.166	-60.4248
	36.05	-64.0869	-59.5093	-19.8364	15.2588	65.6128		-132.446	-117.188	-89.1113	-46.3867	-59.8145
	36.1	-67.1387	-57.9834	-22.8882	15.2588	64.0869		-133.057	-114.136	-93.3838	-45.166	-58.5938
	36.15	-61.0352	-57.9834	-25.9399	13.7329	61.0352		-131.836	-110.474	-93.9942	-44.5557	-58.5938
	36.2	-67.1387	-54.9316	-25.9399	13.7329	59.5093		-130.005	-111.084	-96.4356	-44.5557	-59.8145
	36.25	-68.6646	-53.4058	-27.4658	13.7329	57.9834		-129.395	-112.915	-99.4873	-44.5557	-54.3213
	36.3	-67.1387	-54.9316	-24.4141	12.207	59.5093		-130.615	-114.746	-101.318	-44.5557	-53.1006
	36.35	-68.6646	-54.9316	-22.8882	10.6812	57.9834		-133.667	-117.188	-98.877	-43.9453	-54.3213
	36.4	-70.1904	-53.4058	-25.9399	12.207	53.4058		-131.226	-117.188	-98.877	-42.1143	-53.7109
	36.45	-65.6128	-59.5093	-25.9399	15.2588	54.9316		-131.226	-113.525	-98.877	-42.7246	-52.4902
	36.5	-68.6646	-56.4575	-25.9399	12.207	57.9834		-131.226	-115.356	-99.4873	-37.2315	-49.4385
	36.55	-65.6128	-54.9316	-24.4141	9.15527	54.9316		-128.174	-114.136	-97.0459	-40.2832	-48.8281
	36.6	-62.561	-50.354	-22.8882	10.6812	53.4058		-124.512	-113.525	-98.2666	-43.335	-49.4385
	36.65	-64.0869	-50.354	-24.4141	10.6812	54.9316		-126.953	-114.136	-94.6045	-43.335	-50.6592
	36.7	-65.6128	-53.4058	-27.4658	13.7329	48.8281		-125.122	-114.746	-91.5527	-46.3867	-50.6592
	36.75	-67.1387	-51.8799	-24.4141	16.7847	50.354		-123.901	-117.798	-89.7217	-44.5557	-50.6592
	36.8	-65.6128	-51.8799	-27.4658	16.7847	48.8281		-122.07	-118.408	-88.501	-45.166	-50.6592
	36.85	-62.561	-54.9316	-25.9399	16.7847	50.354		-124.512	-119.629	-111.694	-48.2178	-55.542
	36.9	-65.6128	-50.354	-27.4658	15.2588	53.4058		-125.732	-119.629	-92.1631	-48.8281	-56.1523
	36.95	-64.0869	-56.4575	-24.4141	15.2588	54.9316		-130.615	-118.408	-84.8389	-48.2178	-59.2041
	37	-65.6128	-57.9834	-24.4141	15.2588	53.4058		-131.836	-117.798	-84.2285	-48.2178	-59.8145
	37.05	-64.0869	-56.4575	-22.8882	15.2588	56.4575		-132.446	-119.019	-86.0596	-47.6074	-59.2041
	37.1	-67.1387	-54.9316	-19.8364	21.3623	54.9316		-129.395	-117.188	-87.8906	-43.9453	-57.373
	37.15	-67.1387	-53.4058	-18.3105	21.3623	57.9834		-131.836	-112.915	-89.7217	-45.166	-57.9834
	37.2	-64.0869	-54.9316	-19.8364	21.3623	61.0352		-129.395	-112.305	-93.3838	-41.5039	-59.2041
	37.25	-64.0869	-59.5093	-18.3105	21.3623	59.5093		-129.395	-110.474	-91.5527	-42.7246	-56.1523
	37.3	-64.0869	-61.0352	-16.7847	19.8364	61.0352		-128.174	-113.525	-89.7217	-41.5039	-52.4902
	37.35	-64.0869	-59.5093	-18.3105	24.4141	61.0352		-129.395	-115.356	-90.9424	-45.166	-56.7627
	37.4	-70.1904	-61.0352	-21.3623	25.9399	62.561		-129.395	-119.629	-93.3838	-43.335	-55.542
	37.45	-70.1904	-57.9834	-19.8364	25.9399	62.561		-130.005	-117.188	-92.1631	-46.3867	-53.7109
	37.5	-68.6646	-59.5093	-22.8882	28.9917	62.561		-130.615	-118.408	-92.1631	-46.3867	-53.1006
	37.55	-64.0869	-57.9834	-21.3623	27.4658	62.561		-135.498	-119.019	-92.1631	-42.7246	-50.6592
	37.6	-65.6128	-56.4575	-24.4141	27.4658	61.0352		-131.226	-123.901	-90.9424	-45.166	-50.0488
	37.65	-68.6646	-56.4575	-22.8882	27.4658	61.0352		-130.005	-123.291	-92.1631	-44.5557	-48.2178
	37.7	-68.6646	-54.9316	-25.9399	24.4141	57.9834		-130.615	-120.85	-94.6045	-39.6729	-44.5557
	37.75	-71.7163	-54.9316	-21.3623	18.3105	57.9834		-131.836	-120.239	-92.7734	-37.8418	-46.3867
	37.8	-70.1904	-57.9834	-21.3623	19.8364	57.9834		-128.174	-115.356	-93.3838	-36.6211	-48.8281
	37.85	-67.1387	-57.9834	-21.3623	16.7847	61.0352		-134.277	-112.915	-90.332	-37.8418	-46.3867
	37.9	-68.6646	-57.9834	-21.3623	18.3105	61.0352		-134.888	-109.863	-91.5527	-38.4522	-52.4902
	37.95	-73.2422	-56.4575	-21.3623	21.3623	61.0352		-134.888	-112.915	-90.9424	-40.2832	-50.0488
	38	-74.7681	-51.8799	-19.8364	19.8364	59.5093		-137.329	-112.305	-91.5527	-46.3867	-51.2695
	38.05	-73.2422	-56.4575	-18.3105	22.8882	59.5093		-133.057	-114.746	-88.501	-44.5557	-50.6592
	38.1	-67.1387	-54.9316	-18.3105	19.8364	57.9834		-133.057	-113.525	-91.5527	-42.7246	-53.1006
	38.15	-70.1904	-54.9316	-15.2588	15.2588	56.4575		-132.446	-117.188	-91.5527	-43.335	-53.1006
	38.2	-70.1904	-54.9316	-18.3105	16.7847	56.4575		-128.174	-117.188	-92.1631	-42.1143	-84.8389
	38.25	-67.1387	-56.4575	-21.3623	15.2588	57.9834		-128.784	-119.629	-95.2148	-40.2832	-50.0488
	38.3	-64.0869	-57.9834	-18.3105	15.2588	59.5093		-127.563	-119.019	-95.8252	-40.8936	-47.6074
	38.35	-61.0352	-56.4575	-18.3105	16.7847	59.5093		-126.343	-120.85	-95.8252	-40.8936	-56.7627
	38.4	-64.0869	-53.4058	-22.8882	13.7329	56.4575		-125.732	-119.019	-94.6045	-45.7764	-57.373
	38.45	-65.6128	-53.4058	-25.9399	16.7847	56.4575		-125.732	-117.798	-93.9942	-45.166	-57.373
	38.5	-59.5093	-54.9316	-24.4141	18.3105	59.5093		-126.343	-118.408	-93.3838	-45.7764	-58.5938
	38.55	-67.1387	-50.354	-24.4141	15.2588	56.4575		-126.953	-118.408	-89.7217	-49.4385	-55.542
	38.6	-68.6646	-47.3023	-24.4141	15.2588	56.4575		-126.953	-120.85	-89.7217	-46.3867	-56.7627
	38.65	-67.1387	-50.354	-25.9399	10.6812	57.9834		-128.784	-119.629	-92.1631	-43.9453	-59.8145
	38.7	-73.2422	-47.3023	-22.8882	15.2588	53.4058		-126.343	-117.188	-90.9424	-42.7246	-55.542
	38.75	-71.7163	-50.354	-19.8364	13.7329	53.4058		-130.005	-119.629	-90.332	-44.5557	-54.9316
	38.8	-68.6646	-47.3023	-19.8364	9.15527	53.4058		-129.395	-117.798	-87.2803	-43.335	-54.3213
	38.85	-68.6646	-45.7764	-19.8364	10.6812	54.9316		-126.953	-114.746	-90.332	-45.166	-51.8799
	38.9	-67.1387	-48.8281	-21.3623	10.6812	56.4575		-125.732	-110.474	-90.9424	-40.8936	-52.4902
	38.95	-67.1387	-48.8281	-24.4141	10.6812	57.9834		-125.732	-108.643	-90.9424	-39.6729	-51.2695
	39	-64.0869	-50.354	-21.3623	15.2588	59.5093		-127.563	-111.084	-91.5527	-40.2832	-51.8799
	39.05	-64.0869	-50.354	-21.3623	12.207	57.9834		-128.174	-114.136	-90.9424	-39.6729	-48.8281
	39.1	-65.6128	-50.354	-18.3105	22.8882	59.5093		-130.615	-112.915	-90.9424	-40.2832	-53.1006
	39.15	-67.1387	-54.9316	-19.8364	24.4141	59.5093		-131.226	-119.629	-90.332	-40.2832	-56.7627
	39.2	-64.0869	-51.8799	-22.8882	21.3623	61.0352		-128.784	-122.07	-94.6045	-41.5039	-57.9834
	39.25	-62.561	-53.4058	-21.3623	24.4141	56.4575		-129.395	-123.901	-95.8252	-43.335	-56.1523
	39.3	-62.561	-56.4575	-24.4141	19.8364	56.4575		-131.836	-123.291	-94.6045	-40.8936	-55.542
	39.35	-68.6646	-56.4575	-22.8882	22.8882	56.4575		-129.395	-122.681	-92.7734	-42.1143	-53.1006
	39.4	-70.1904	-56.4575	-22.8882	22.8882	53.4058		-128.174	-119.019	-92.7734	-40.2832	-54.3213
	39.45	-68.6646	-57.9834	-18.3105	18.3105	53.4058		-130.615	-119.019	-89.7217	-37.2315	-54.3213
	39.5	-71.7163	-61.0352	-18.3105	22.8882	53.4058		-130.005	-113.525	-89.1113	-39.0625	-57.373
	39.55	-71.7163	-59.5093	-24.4141	16.7847	53.4058		-130.005	-114.136	-88.501	-36.0108	-55.542
	39.6	-67.1387	-57.9834	-22.8882	15.2588	54.9316		-127.563	-114.136	-89.7217	-37.8418	-51.8799
	39.65	-71.7163	-62.561	-24.4141	18.3105	57.9834		-129.395	-112.915	-88.501	-36.6211	-52.4902
	39.7	-71.7163	-59.5093	-25.9399	13.7329	57.9834		-133.667	-112.305	-91.5527	-40.2832	-54.9316
	39.75	-68.6646	-61.0352	-27.4658	15.2588	62.561		-133.057	-113.525	-93.9942	-40.8936	-56.7627
	39.8	-68.6646	-61.0352	-24.4141	13.7329	62.561		-130.615	-115.967	-98.877	-44.5557	-58.5938
	39.85	-64.0869	-61.0352	-19.8364	15.2588	68.6646		-127.563	-118.408	-98.877	-44.5557	-58.5938
	39.9	-62.561	-59.5093	-21.3623	16.7847	65.6128		-130.615	-115.967	-97.0459	-43.9453	-61.6455
	39.95	-67.1387	-59.5093	-22.8882	16.7847	67.1387		-133.057	-114.136	-97.0459	-44.5557	-60.4248
	40	-62.561	-57.9834	-21.3623	12.207	68.6646		-129.395	-114.746	-100.708	-42.7246	-55.542
	40.05	-65.6128	-56.4575	-21.3623	15.2588	67.1387		-126.343	-114.136	-97.0459	-44.5557	-56.1523
	40.1	-68.6646	-54.9316	-21.3623	18.3105	65.6128		-126.953	-120.85	-97.0459	-43.9453	-54.9316
	40.15	-65.6128	-54.9316	-24.4141	18.3105	57.9834		-128.784	-120.239	-93.3838	-44.5557	-54.3213
	40.2	-71.7163	-50.354	-21.3623	22.8882	53.4058		-130.005	-119.629	-89.7217	-45.7764	-51.8799
	40.25	-68.6646	-45.7764	-21.3623	21.3623	53.4058		-130.005	-117.188	-89.1113	-40.8936	-51.8799
	40.3	-67.1387	-50.354	-25.9399	16.7847	51.8799		-129.395	-114.746	-89.1113	-43.335	-54.9316
	40.35	-65.6128	-51.8799	-22.8882	21.3623	51.8799		-128.174	-114.136	-93.9942	-40.8936	-57.373
	40.4	-67.1387	-53.4058	-24.4141	21.3623	51.8799		-130.005	-114.746	-91.5527	-40.2832	-59.2041
	40.45	-70.1904	-53.4058	-24.4141	21.3623	51.8799		-131.226	-117.188	-91.5527	-38.4522	-57.373
	40.5	-67.1387	-50.354	-19.8364	25.9399	53.4058		-129.395	-118.408	-90.332	-43.335	-57.373
	40.55	-67.1387	-53.4058	-21.3623	22.8882	54.9316		-130.615	-116.577	-89.1113	-42.1143	-54.9316
	40.6	-65.6128	-51.8799	-18.3105	16.7847	54.9316		-129.395	-118.408	-89.1113	-42.7246	-54.3213
	40.65	-61.0352	-51.8799	-22.8882	21.3623	53.4058		-131.836	-120.85	-92.7734	-40.8936	-53.7109
	40.7	-61.0352	-54.9316	-21.3623	15.2588	53.4058		-131.836	-121.46	-92.1631	-43.9453	-52.4902
	40.75	-65.6128	-57.9834	-15.2588	12.207	56.4575		-130.615	-121.46	-94.6045	-47.6074	-56.1523
	40.8	-65.6128	-54.9316	-13.7329	16.7847	57.9834		-128.784	-119.019	-95.2148	-46.9971	-52.4902
	40.85	-70.1904	-53.4058	-18.3105	16.7847	61.0352		-130.615	-123.291	-94.6045	-48.2178	-53.7109
	40.9	-67.1387	-56.4575	-19.8364	16.7847	61.0352		-130.615	-122.681	-93.9942	-46.3867	-56.7627
	40.95	-67.1387	-51.8799	-22.8882	13.7329	61.0352		-132.446	-122.07	-92.1631	-45.7764	-55.542
	41	-64.0869	-50.354	-19.8364	9.15527	57.9834		-133.057	-122.07	-92.1631	-46.3867	-52.4902
	41.05	-61.0352	-56.4575	-22.8882	10.6812	54.9316		-133.667	-120.85	-92.1631	-43.335	-53.7109
	41.1	-67.1387	-53.4058	-24.4141	9.15527	56.4575		-134.277	-121.46	-89.1113	-43.9453	-54.3213
	41.15	-68.6646	-51.8799	-24.4141	16.7847	54.9316		-130.615	-122.07	-90.332	-45.7764	-55.542
	41.2	-64.0869	-50.354	-24.4141	12.207	53.4058		-126.953	-117.188	-92.1631	-42.7246	-52.4902
	41.25	-62.561	-48.8281	-21.3623	12.207	57.9834		-123.901	-120.239	-92.1631	-37.8418	-54.3213
	41.3	-61.0352	-51.8799	-21.3623	13.7329	59.5093		-124.512	-115.967	-89.7217	-41.5039	-54.3213
	41.35	-57.9834	-48.8281	-24.4141	13.7329	59.5093		-125.732	-115.967	-88.501	-38.4522	-53.1006
	41.4	-62.561	-48.8281	-24.4141	15.2588	57.9834		-125.122	-117.188	-87.8906	-37.2315	-56.1523
	41.45	-67.1387	-48.8281	-24.4141	13.7329	61.0352		-128.174	-117.188	-87.8906	-40.2832	-57.9834
	41.5	-65.6128	-51.8799	-24.4141	13.7329	65.6128		-127.563	-117.188	-92.1631	-43.9453	-58.5938
	41.55	-64.0869	-54.9316	-24.4141	16.7847	62.561		-131.836	-116.577	-92.7734	-43.9453	-54.9316
	41.6	-65.6128	-51.8799	-21.3623	21.3623	61.0352		-132.446	-117.798	-94.6045	-44.5557	-56.7627
	41.65	-70.1904	-51.8799	-21.3623	15.2588	62.561		-131.226	-118.408	-92.1631	-46.9971	-54.3213
	41.7	-68.6646	-50.354	-21.3623	16.7847	65.6128		-131.226	-119.629	-88.501	-46.3867	-53.7109
	41.75	-67.1387	-50.354	-15.2588	16.7847	61.0352		-130.005	-119.019	-88.501	-45.166	-53.7109
	41.8	-70.1904	-54.9316	-12.207	15.2588	59.5093		-129.395	-121.46	-87.8906	-45.7764	-52.4902
	41.85	-73.2422	-56.4575	-9.15527	19.8364	62.561		-128.784	-121.46	-85.4492	-45.7764	-54.3213
	41.9	-68.6646	-56.4575	-10.6812	16.7847	64.0869		-128.174	-118.408	-87.2803	-43.335	-54.3213
	41.95	-71.7163	-59.5093	-12.207	16.7847	62.561		-128.784	-117.188	-89.7217	-44.5557	-56.1523
	42	-73.2422	-61.0352	-10.6812	21.3623	59.5093		-126.953	-114.136	-93.9942	-45.7764	-57.9834
	42.05	-71.7163	-59.5093	-10.6812	21.3623	59.5093		-128.784	-112.915	-95.2148	-45.166	-54.3213
	42.1	-73.2422	-57.9834	-18.3105	18.3105	59.5093		-128.174	-115.967	-93.9942	-44.5557	-57.9834
	42.15	-71.7163	-59.5093	-18.3105	19.8364	59.5093		-126.343	-117.188	-95.8252	-43.335	-55.542
	42.2	-68.6646	-59.5093	-21.3623	13.7329	57.9834		-127.563	-117.188	-98.877	-42.7246	-50.0488
	42.25	-68.6646	-62.561	-24.4141	12.207	54.9316		-129.395	-115.967	-97.0459	-44.5557	-51.8799
	42.3	-64.0869	-59.5093	-24.4141	16.7847	54.9316		-125.732	-116.577	-93.3838	-43.335	-48.8281
	42.35	-67.1387	-61.0352	-25.9399	13.7329	50.354		-131.226	-118.408	-89.7217	-42.7246	-49.4385
	42.4	-67.1387	-61.0352	-27.4658	18.3105	51.8799		-128.784	-117.798	-84.8389	-39.6729	-45.166
	42.45	-68.6646	-59.5093	-27.4658	13.7329	51.8799		-130.615	-115.356	-86.0596	-38.4522	-47.6074
	42.5	-70.1904	-51.8799	-25.9399	13.7329	53.4058		-132.446	-114.746	-89.1113	-36.6211	-49.4385
	42.55	-70.1904	-51.8799	-25.9399	16.7847	59.5093		-132.446	-116.577	-91.5527	-39.0625	-51.8799
	42.6	-67.1387	-48.8281	-25.9399	18.3105	59.5093		-128.784	-115.967	-95.2148	-40.8936	-51.8799
	42.65	-64.0869	-53.4058	-18.3105	15.2588	59.5093		-128.174	-115.356	-91.5527	-42.1143	-53.7109
	42.7	-64.0869	-50.354	-21.3623	15.2588	57.9834		-130.615	-120.85	-91.5527	-43.335	-54.9316
	42.75	-64.0869	-48.8281	-18.3105	18.3105	59.5093		-132.446	-119.629	-91.5527	-45.7764	-54.3213
	42.8	-64.0869	-54.9316	-19.8364	19.8364	61.0352		-129.395	-121.46	-90.9424	-45.7764	-55.542
	42.85	-65.6128	-53.4058	-19.8364	19.8364	61.0352		-126.953	-122.681	-89.1113	-47.6074	-57.373
	42.9	-67.1387	-53.4058	-21.3623	18.3105	57.9834		-126.953	-123.901	-87.2803	-47.6074	-54.9316
	42.95	-64.0869	-56.4575	-18.3105	22.8882	62.561		-126.343	-120.239	-92.1631	-47.6074	-58.5938
	43	-67.1387	-51.8799	-19.8364	19.8364	61.0352		-124.512	-121.46	-95.2148	-46.3867	-56.1523
	43.05	-68.6646	-54.9316	-19.8364	21.3623	57.9834		-125.122	-120.85	-97.0459	-43.335	-56.7627
	43.1	-67.1387	-54.9316	-16.7847	22.8882	61.0352		-125.732	-119.629	-97.0459	-38.4522	-58.5938
	43.15	-67.1387	-54.9316	-15.2588	18.3105	56.4575		-131.226	-120.85	-95.8252	-37.8418	-60.4248
	43.2	-65.6128	-59.5093	-21.3623	16.7847	56.4575		-134.277	-119.629	-94.6045	-37.8418	-59.8145
	43.25	-65.6128	-57.9834	-19.8364	13.7329	56.4575		-136.108	-119.019	-95.8252	-39.0625	-57.373
	43.3	-67.1387	-57.9834	-19.8364	15.2588	53.4058		-137.329	-119.629	-95.2148	-39.6729	-55.542
	43.35	-67.1387	-56.4575	-18.3105	16.7847	50.354		-133.667	-119.019	-93.3838	-39.0625	-54.3213
	43.4	-65.6128	-56.4575	-18.3105	13.7329	51.8799		-133.057	-116.577	-90.332	-39.6729	-49.4385
	43.45	-67.1387	-59.5093	-22.8882	16.7847	48.8281		-131.226	-113.525	-93.9942	-44.5557	-50.6592
	43.5	-71.7163	-56.4575	-24.4141	18.3105	54.9316		-130.615	-110.474	-91.5527	-44.5557	-52.4902
	43.55	-70.1904	-56.4575	-21.3623	19.8364	57.9834		-130.005	-113.525	-93.9942	-43.9453	-49.4385
	43.6	-65.6128	-54.9316	-24.4141	19.8364	56.4575		-129.395	-115.967	-93.3838	-43.335	-50.0488
	43.65	-68.6646	-51.8799	-25.9399	16.7847	59.5093		-128.784	-114.746	-90.9424	-40.8936	-46.3867
	43.7	-68.6646	-48.8281	-19.8364	19.8364	56.4575		-128.784	-117.798	-90.332	-40.8936	-45.7764
	43.75	-67.1387	-54.9316	-16.7847	19.8364	57.9834		-130.615	-123.291	-91.5527	-41.5039	-44.5557
	43.8	-68.6646	-53.4058	-18.3105	19.8364	59.5093		-131.226	-121.46	-95.2148	-40.2832	-45.7764
	43.85	-71.7163	-57.9834	-21.3623	19.8364	54.9316		-131.836	-118.408	-94.6045	-41.5039	-48.8281
	43.9	-70.1904	-57.9834	-21.3623	18.3105	54.9316		-131.836	-118.408	-93.9942	-43.335	-50.0488
	43.95	-68.6646	-54.9316	-25.9399	21.3623	56.4575		-133.057	-119.019	-89.1113	-43.335	-48.2178
	44	-67.1387	-59.5093	-21.3623	21.3623	54.9316		-135.498	-117.188	-91.5527	-40.2832	-50.0488
	44.05	-67.1387	-59.5093	-21.3623	16.7847	56.4575		-134.888	-119.629	-92.1631	-40.8936	-53.1006
	44.1	-67.1387	-56.4575	-25.9399	10.6812	56.4575		-138.55	-119.629	-95.2148	-42.7246	-57.373
	44.15	-67.1387	-59.5093	-22.8882	9.15527	56.4575		-136.108	-119.629	-95.2148	-46.3867	-60.4248
	44.2	-65.6128	-59.5093	-22.8882	10.6812	57.9834		-136.108	-120.239	-94.6045	-45.7764	-64.6973
	44.25	-70.1904	-61.0352	-22.8882	10.6812	57.9834		-133.057	-120.239	-96.4356	-45.7764	-63.4766
	44.3	-70.1904	-59.5093	-22.8882	10.6812	59.5093		-135.498	-119.629	-99.4873	-44.5557	-67.1387
	44.35	-68.6646	-57.9834	-22.8882	12.207	57.9834		-128.174	-117.798	-99.4873	-48.8281	-65.3076
	44.4	-70.1904	-54.9316	-27.4658	18.3105	57.9834		-128.784	-115.356	-97.0459	-46.9971	-62.2559
	44.45	-68.6646	-57.9834	-25.9399	16.7847	57.9834		-129.395	-118.408	-94.6045	-44.5557	-59.8145
	44.5	-67.1387	-51.8799	-27.4658	16.7847	61.0352		-128.784	-120.85	-94.6045	-42.7246	-59.2041
	44.55	-64.0869	-51.8799	-24.4141	13.7329	64.0869		-126.953	-119.629	-93.9942	-39.6729	-57.9834
	44.6	-62.561	-51.8799	-25.9399	15.2588	64.0869		-127.563	-120.85	-93.3838	-39.6729	-53.7109
	44.65	-64.0869	-50.354	-19.8364	13.7329	64.0869		-126.953	-119.629	-92.1631	-39.0625	-53.1006
	44.7	-64.0869	-48.8281	-18.3105	19.8364	64.0869		-128.174	-117.798	-91.5527	-41.5039	-54.3213
	44.75	-64.0869	-50.354	-19.8364	21.3623	61.0352		-131.226	-116.577	-88.501	-39.6729	-53.7109
	44.8	-67.1387	-50.354	-19.8364	22.8882	57.9834		-130.005	-115.967	-88.501	-38.4522	-51.2695
	44.85	-67.1387	-48.8281	-21.3623	22.8882	54.9316		-128.784	-113.525	-90.332	-39.0625	-54.3213
	44.9	-67.1387	-45.7764	-25.9399	18.3105	59.5093		-129.395	-112.915	-90.9424	-39.0625	-53.7109
	44.95	-67.1387	-47.3023	-27.4658	18.3105	59.5093		-133.667	-110.474	-90.9424	-42.1143	-53.7109
	45	-67.1387	-45.7764	-25.9399	19.8364	57.9834		-129.395	-110.474	-87.2803	-43.335	-56.1523
	45.05	-70.1904	-45.7764	-22.8882	21.3623	57.9834		-132.446	-111.694	-87.2803	-45.166	-56.7627
	45.1	-68.6646	-47.3023	-19.8364	22.8882	59.5093		-135.498	-114.746	-89.1113	-41.5039	-53.7109
	45.15	-68.6646	-48.8281	-16.7847	24.4141	64.0869		-131.226	-114.136	-93.9942	-41.5039	-51.8799
	45.2	-71.7163	-54.9316	-18.3105	24.4141	65.6128		-131.226	-115.967	-91.5527	-42.1143	-54.3213
	45.25	-73.2422	-53.4058	-21.3623	24.4141	61.0352		-133.667	-117.188	-90.9424	-40.2832	-56.7627
	45.3	-74.7681	-53.4058	-21.3623	19.8364	54.9316		-133.057	-117.798	-89.7217	-41.5039	-57.373
	45.35	-74.7681	-59.5093	-21.3623	21.3623	51.8799		-134.888	-117.188	-92.1631	-40.8936	-57.373
	45.4	-74.7681	-57.9834	-21.3623	16.7847	54.9316		-134.888	-113.525	-89.1113	-42.1143	-53.7109
	45.45	-73.2422	-56.4575	-19.8364	15.2588	53.4058		-133.057	-114.136	-90.332	-45.7764	-54.9316
	45.5	-73.2422	-53.4058	-18.3105	15.2588	50.354		-131.836	-115.967	-95.8252	-46.9971	-57.373
	45.55	-73.2422	-48.8281	-19.8364	15.2588	53.4058		-131.226	-117.188	-97.0459	-48.8281	-56.7627
	45.6	-71.7163	-50.354	-18.3105	13.7329	57.9834		-131.836	-120.239	-101.929	-48.2178	-56.7627
	45.65	-71.7163	-48.8281	-15.2588	9.15527	59.5093		-128.174	-117.188	-98.877	-42.1143	-55.542
	45.7	-68.6646	-45.7764	-16.7847	12.207	62.561		-126.953	-114.136	-94.6045	-40.2832	-51.8799
	45.75	-67.1387	-47.3023	-15.2588	15.2588	62.561		-130.615	-118.408	-93.9942	-7.32422	-51.8799
	45.8	-68.6646	-47.3023	-16.7847	15.2588	59.5093		-130.005	-117.188	-97.0459	-73.8525	-52.4902
	45.85	-67.1387	-50.354	-19.8364	13.7329	65.6128		-129.395	-118.408	-98.2666	-50.0488	-53.7109
	45.9	-68.6646	-53.4058	-16.7847	10.6812	30.5176		-126.343	-119.629	-95.8252	-44.5557	-53.1006
	45.95	-68.6646	-54.9316	-18.3105	9.15527	93.0786		-125.732	-117.798	-95.8252	-41.5039	-53.1006
	46	-67.1387	-51.8799	-22.8882	12.207	70.1904		-128.174	-122.07	-89.7217	-42.1143	-55.542
	46.05	-64.0869	-50.354	-22.8882	16.7847	65.6128		-130.005	-125.732	-91.5527	-41.5039	-55.542
	46.1	-67.1387	-53.4058	-21.3623	16.7847	62.561		-126.343	-123.901	-88.501	-42.1143	-54.3213
	46.15	-67.1387	-53.4058	-18.3105	12.207	59.5093		-126.953	-121.46	-87.8906	-39.6729	-54.9316
	46.2	-70.1904	-51.8799	-18.3105	9.15527	57.9834		-128.784	-117.798	-85.4492	-37.8418	-54.3213
	46.25	-68.6646	-53.4058	-18.3105	13.7329	59.5093		-132.446	-115.356	-85.4492	-38.4522	-52.4902
	46.3	-67.1387	-56.4575	-18.3105	15.2588	64.0869		-131.836	-115.356	-88.501	-36.0108	-54.3213
	46.35	-65.6128	-54.9316	-13.7329	16.7847	61.0352		-131.226	-118.408	-90.332	-35.4004	-52.4902
	46.4	-70.1904	-54.9316	-19.8364	15.2588	57.9834		-129.395	-116.577	-90.9424	-36.0108	-52.4902
	46.45	-67.1387	-54.9316	-18.3105	13.7329	57.9834		-132.446	-116.577	-90.332	-34.1797	-53.1006
	46.5	-67.1387	-56.4575	-18.3105	13.7329	57.9834		-108.032	-117.188	-88.501	-39.0625	-56.7627
	46.55	-68.6646	-57.9834	-19.8364	10.6812	59.5093		-150.147	-118.408	-89.1113	-38.4522	-58.5938
	46.6	-70.1904	-56.4575	-16.7847	15.2588	57.9834		-136.719	-117.798	-90.332	-41.5039	-82.3975
	46.65	-71.7163	-54.9316	-15.2588	16.7847	57.9834		-131.226	-118.408	-91.5527	-41.5039	-77.5147
	46.7	-71.7163	-53.4058	-16.7847	15.2588	61.0352		-131.836	-123.291	-90.332	-41.5039	-67.1387
	46.75	-73.2422	-56.4575	-18.3105	13.7329	57.9834		-132.446	-123.291	-92.1631	-41.5039	-61.6455
	46.8	-71.7163	-54.9316	-19.8364	13.7329	56.4575		-128.174	-118.408	-62.8662	-40.8936	-56.7627
	46.85	-71.7163	-56.4575	-18.3105	12.207	56.4575		-131.226	-119.629	-100.098	-41.5039	-49.4385
	46.9	-70.1904	-56.4575	-19.8364	13.7329	56.4575		-129.395	-118.408	-125.732	-44.5557	-43.335
	46.95	-68.6646	-57.9834	-19.8364	18.3105	61.0352		-126.343	-116.577	-102.539	-40.2832	-40.2832
	47	-67.1387	-57.9834	-24.4141	18.3105	59.5093		-127.563	-119.019	-100.098	-43.9453	-42.7246
	47.05	-67.1387	-50.354	-24.4141	21.3623	57.9834		-124.512	-118.408	-96.4356	-44.5557	-43.9453
	47.1	-65.6128	-51.8799	-19.8364	16.7847	61.0352		-124.512	-120.239	-95.8252	-43.335	-42.7246
	47.15	-65.6128	-51.8799	-19.8364	16.7847	59.5093		-123.901	-121.46	-93.9942	-45.7764	-46.9971
	47.2	-70.1904	-50.354	-25.9399	16.7847	64.0869		-122.07	-120.85	-95.8252	-44.5557	-47.6074
	47.25	-70.1904	-48.8281	-25.9399	18.3105	61.0352		-125.122	-127.563	-98.877	-39.6729	-51.2695
	47.3	-70.1904	-51.8799	-27.4658	21.3623	59.5093		-127.563	-125.732	-98.2666	-40.8936	-54.9316
	47.35	-70.1904	-53.4058	-22.8882	15.2588	62.561		-128.784	-122.681	-98.2666	-39.6729	-59.2041
	47.4	-70.1904	-51.8799	-21.3623	13.7329	61.0352		-127.563	-120.85	-97.0459	-42.1143	-55.542
	47.45	-70.1904	-51.8799	-18.3105	16.7847	64.0869		-130.615	-117.188	-100.098	-40.8936	-56.1523
	47.5	-67.1387	-51.8799	-16.7847	18.3105	64.0869		-129.395	-118.408	-95.2148	-39.0625	-54.3213
	47.55	-65.6128	-50.354	-19.8364	16.7847	61.0352		-132.446	-116.577	-94.6045	-40.8936	-57.9834
	47.6	-67.1387	-50.354	-19.8364	19.8364	61.0352		-134.888	-120.85	-92.1631	-39.0625	-59.8145
	47.65	-70.1904	-32.0435	-16.7847	22.8882	59.5093		-136.108	-122.07	-90.9424	-37.2315	-57.373
	47.7	-70.1904	-68.6646	-16.7847	24.4141	57.9834		-137.329	-117.188	-89.7217	-39.0625	-55.542
	47.75	-67.1387	-65.6128	-18.3105	19.8364	61.0352		-140.381	-101.929	-88.501	-37.2315	-57.9834
	47.8	-68.6646	-59.5093	-21.3623	19.8364	56.4575		-138.55	-109.863	-89.1113	-34.1797	-56.1523
	47.85	-65.6128	-54.9316	-24.4141	18.3105	54.9316		-136.108	-148.315	-93.3838	-32.959	-56.7627
	47.9	-67.1387	-57.9834	-21.3623	18.3105	54.9316		-135.498	-123.901	-93.3838	-34.79	-61.0352
	47.95	-64.0869	-56.4575	-21.3623	19.8364	53.4058		-136.719	-115.967	-95.8252	-38.4522	-61.6455
	48	-65.6128	-56.4575	-22.8882	18.3105	53.4058		-131.836	-117.188	-98.2666	-37.8418	-64.0869
	48.05	-67.1387	-56.4575	-21.3623	15.2588	54.9316		-131.226	-115.967	-97.0459	-37.2315	-60.4248
	48.1	-68.6646	-57.9834	-18.3105	18.3105	57.9834		-129.395	-114.136	-98.2666	-40.2832	-57.9834
	48.15	-65.6128	-56.4575	-21.3623	16.7847	61.0352		-128.784	-114.136	-99.4873	-40.2832	-57.373
	48.2	-64.0869	-51.8799	-24.4141	13.7329	62.561		-127.563	-116.577	-97.0459	-42.7246	-57.373
	48.25	-64.0869	-54.9316	-21.3623	9.15527	65.6128		-130.005	-116.577	-92.7734	-42.7246	-57.373
	48.3	-65.6128	-59.5093	-18.3105	10.6812	67.1387		-128.784	-117.798	-90.9424	-38.4522	-56.7627
	48.35	-67.1387	-56.4575	-19.8364	10.6812	67.1387		-131.226	-116.577	-92.1631	-40.2832	-56.7627
	48.4	-65.6128	-57.9834	-22.8882	13.7329	68.6646		-131.226	-115.967	-94.6045	-40.8936	-56.7627
	48.45	-68.6646	-54.9316	-22.8882	12.207	70.1904		-131.226	-116.577	-96.4356	-39.6729	-60.4248
	48.5	-67.1387	-53.4058	-22.8882	16.7847	64.0869		-130.615	-112.915	-92.7734	-36.6211	-57.373
	48.55	-70.1904	-54.9316	-22.8882	15.2588	61.0352		-128.784	-112.305	-92.7734	-37.8418	-58.5938
	48.6	-71.7163	-56.4575	-22.8882	12.207	62.561		-129.395	-113.525	-94.6045	-42.7246	-59.8145
	48.65	-73.2422	-56.4575	-24.4141	12.207	57.9834		-130.615	-112.915	-92.7734	-45.166	-57.373
	48.7	-68.6646	-61.0352	-21.3623	9.15527	61.0352		-132.446	-114.746	-95.8252	-44.5557	-57.9834
	48.75	-65.6128	-57.9834	-19.8364	10.6812	59.5093		-133.667	-115.967	-98.877	-43.9453	-56.1523
	48.8	-67.1387	-59.5093	-18.3105	12.207	59.5093		-132.446	-114.746	-93.9942	-43.9453	-56.1523
	48.85	-62.561	-57.9834	-19.8364	12.207	62.561		-134.277	-115.967	-95.2148	-45.166	-57.9834
	48.9	-61.0352	-57.9834	-21.3623	13.7329	59.5093		-132.446	-115.967	-97.0459	-45.7764	-58.5938
	48.95	-65.6128	-61.0352	-25.9399	13.7329	62.561		-136.108	-114.136	-92.7734	-47.6074	-56.7627
	49	-67.1387	-50.354	-24.4141	9.15527	62.561		-137.939	-115.356	-93.3838	-43.9453	-54.3213
	49.05	-71.7163	-53.4058	-24.4141	12.207	59.5093		-135.498	-112.915	-92.1631	-39.0625	-55.542
	49.1	-68.6646	-57.9834	-22.8882	10.6812	61.0352		-131.226	-111.694	-90.9424	-39.0625	-56.7627
	49.15	-64.0869	-51.8799	-21.3623	10.6812	61.0352		-131.226	-112.305	-90.332	-39.0625	-54.3213
	49.2	-65.6128	-57.9834	-21.3623	9.15527	59.5093		-131.226	-113.525	-90.9424	-40.8936	-54.3213
	49.25	-67.1387	-53.4058	-21.3623	12.207	61.0352		-134.277	-113.525	-92.1631	-41.5039	-53.1006
	49.3	-64.0869	-50.354	-21.3623	12.207	62.561		-131.836	-112.915	-90.9424	-42.7246	-54.9316
	49.35	-71.7163	-56.4575	-21.3623	12.207	59.5093		-131.836	-112.305	-92.7734	-46.3867	-51.2695
	49.4	-65.6128	-51.8799	-21.3623	15.2588	56.4575		-128.784	-113.525	-91.5527	-43.335	-50.6592
	49.45	-67.1387	-56.4575	-18.3105	15.2588	59.5093		-128.784	-113.525	-88.501	-42.7246	-51.2695
	49.5	-64.0869	-54.9316	-18.3105	16.7847	64.0869		-129.395	-117.188	-89.1113	-43.335	-53.1006
	49.55	-64.0869	-57.9834	-19.8364	16.7847	62.561		-128.174	-112.305	-86.6699	-42.7246	-54.3213
	49.6	-65.6128	-57.9834	-19.8364	10.6812	67.1387		-132.446	-112.915	-89.1113	-45.166	-55.542
	49.65	-67.1387	-54.9316	-21.3623	12.207	65.6128		-133.667	-116.577	-90.9424	-41.5039	-54.3213
	49.7	-68.6646	-54.9316	-19.8364	13.7329	61.0352		-133.667	-117.188	-89.7217	-40.2832	-53.1006
	49.75	-67.1387	-57.9834	-19.8364	13.7329	57.9834		-134.277	-119.019	-89.1113	-44.5557	-51.8799
	49.8	-64.0869	-56.4575	-21.3623	15.2588	57.9834		-132.446	-122.07	-86.0596	-43.335	-53.7109
	49.85	-67.1387	-61.0352	-22.8882	10.6812	56.4575		-130.005	-122.681	-84.8389	-43.9453	-53.7109
	49.9	-68.6646	-61.0352	-24.4141	15.2588	54.9316		-130.005	-124.512	-89.1113	-44.5557	-52.4902
	49.95	-68.6646	-54.9316	-24.4141	18.3105	53.4058		-131.836	-119.629	-89.1113	-42.1143	-51.8799
	50	-67.1387	-59.5093	-22.8882	19.8364	54.9316		-133.667	-118.408	-89.7217	-43.335	-51.8799
	50.05	-62.561	-59.5093	-19.8364	19.8364	53.4058		-131.836	-119.019	-91.5527	-45.166	-55.542
	50.1	-64.0869	-57.9834	-24.4141	19.8364	57.9834		-130.005	-116.577	-93.3838	-42.1143	-52.4902
	50.15	-65.6128	-59.5093	-22.8882	19.8364	59.5093		-130.005	-118.408	-95.8252	-45.7764	-54.3213
	50.2	-65.6128	-56.4575	-22.8882	15.2588	59.5093		-128.174	-115.967	-96.4356	-46.3867	-50.6592
	50.25	-67.1387	-54.9316	-21.3623	12.207	54.9316		-131.226	-117.798	-95.8252	-47.6074	-53.1006
	50.3	-64.0869	-54.9316	-21.3623	13.7329	56.4575		-130.615	-119.629	-97.0459	-48.2178	-55.542
	50.35	-64.0869	-53.4058	-22.8882	12.207	59.5093		-126.953	-114.746	-100.708	-48.2178	-54.3213
	50.4	-62.561	-54.9316	-22.8882	12.207	59.5093		-126.953	-115.967	-100.098	-48.8281	-53.1006
	50.45	-67.1387	-56.4575	-24.4141	12.207	61.0352		-126.953	-113.525	-98.877	-48.2178	-53.1006
	50.5	-68.6646	-54.9316	-28.9917	9.15527	62.561		-126.953	-113.525	-98.2666	-45.166	-53.1006
	50.55	-68.6646	-56.4575	-27.4658	10.6812	61.0352		-128.174	-114.746	-98.877	-44.5557	-55.542
	50.6	-68.6646	-56.4575	-22.8882	13.7329	61.0352		-125.122	-114.136	-99.4873	-46.9971	-57.373
	50.65	-68.6646	-54.9316	-22.8882	12.207	61.0352		-125.732	-113.525	-101.929	-46.9971	-56.7627
	50.7	-70.1904	-59.5093	-19.8364	16.7847	57.9834		-125.732	-113.525	-99.4873	-48.2178	-57.9834
	50.75	-70.1904	-56.4575	-21.3623	18.3105	64.0869		-127.563	-112.915	-100.098	-45.7764	-57.9834
	50.8	-67.1387	-57.9834	-22.8882	15.2588	59.5093		-128.174	-114.136	-97.0459	-43.335	-56.1523
	50.85	-68.6646	-57.9834	-21.3623	18.3105	57.9834		-128.784	-113.525	-96.4356	-45.166	-55.542
	50.9	-70.1904	-56.4575	-25.9399	16.7847	62.561		-127.563	-113.525	-93.9942	-43.9453	-57.9834
	50.95	-71.7163	-57.9834	-24.4141	18.3105	62.561		-131.226	-112.915	-91.5527	-39.6729	-59.2041
	51	-68.6646	-54.9316	-22.8882	18.3105	59.5093		-134.277	-116.577	-92.1631	-39.0625	-59.8145
	51.05	-68.6646	-53.4058	-22.8882	15.2588	59.5093		-133.667	-120.239	-90.332	-36.0108	-59.2041
	51.1	-71.7163	-53.4058	-18.3105	15.2588	56.4575		-130.615	-123.291	-89.7217	-34.79	-58.5938
	51.15	-71.7163	-54.9316	-16.7847	13.7329	64.0869		-131.836	-123.291	-87.8906	-37.2315	-53.1006
	51.2	-70.1904	-57.9834	-24.4141	16.7847	61.0352		-127.563	-125.122	-88.501	-36.0108	-51.8799
	51.25	-73.2422	-57.9834	-19.8364	15.2588	61.0352		-126.953	-125.122	-91.5527	-37.2315	-52.4902
	51.3	-73.2422	-59.5093	-22.8882	13.7329	62.561		-129.395	-120.85	-92.1631	-38.4522	-51.8799
	51.35	-70.1904	-61.0352	-21.3623	19.8364	59.5093		-129.395	-119.019	-91.5527	-36.6211	-51.2695
	51.4	-67.1387	-62.561	-19.8364	21.3623	57.9834		-129.395	-117.188	-95.2148	-34.79	-50.6592
	51.45	-67.1387	-62.561	-21.3623	21.3623	59.5093		-128.784	-112.915	-95.8252	-34.79	-51.8799
	51.5	-70.1904	-62.561	-1.52588	18.3105	57.9834		-125.732	-114.746	-97.0459	-34.1797	-56.7627
	51.55	-70.1904	-57.9834	-19.8364	19.8364	56.4575		-126.343	-113.525	-94.6045	-36.0108	-59.8145
	51.6	-68.6646	-56.4575	-41.1987	19.8364	53.4058		-126.953	-113.525	-97.0459	-37.8418	-62.2559
	51.65	-67.1387	-56.4575	-27.4658	19.8364	54.9316		-129.395	-112.915	-100.098	-42.7246	-61.6455
	51.7	-68.6646	-54.9316	-24.4141	19.8364	57.9834		-129.395	-112.305	-102.539	-43.9453	-61.6455
	51.75	-64.0869	-56.4575	-19.8364	18.3105	57.9834		-126.343	-112.915	-103.76	-45.166	-59.8145
	51.8	-65.6128	-56.4575	-19.8364	19.8364	57.9834		-127.563	-113.525	-100.098	-42.7246	-54.3213
	51.85	-65.6128	-59.5093	-22.8882	16.7847	59.5093		-126.953	-112.915	-97.0459	-39.6729	-54.3213
	51.9	-64.0869	-57.9834	-21.3623	16.7847	59.5093		-125.122	-112.305	-98.877	-39.6729	-52.4902
	51.95	-67.1387	-59.5093	-24.4141	12.207	61.0352		-124.512	-115.967	-93.3838	-37.2315	-51.8799
	52	-71.7163	-57.9834	-27.4658	10.6812	64.0869		-126.953	-117.188	-93.3838	-35.4004	-50.0488
	52.05	-71.7163	-54.9316	-21.3623	13.7329	61.0352		-130.615	-119.629	-91.5527	-36.0108	-50.6592
	52.1	-73.2422	-54.9316	-25.9399	10.6812	64.0869		-130.615	-117.798	-89.7217	-39.0625	-54.3213
	52.15	-71.7163	-54.9316	-22.8882	13.7329	62.561		-130.005	-114.746	-89.7217	-39.0625	-54.3213
	52.2	-68.6646	-57.9834	-24.4141	15.2588	62.561		-134.888	-112.915	-89.7217	-39.6729	-54.9316
	52.25	-70.1904	-54.9316	-24.4141	13.7329	61.0352		-132.446	-116.577	-87.2803	-43.9453	-57.373
	52.3	-70.1904	-53.4058	-21.3623	21.3623	59.5093		-133.057	-117.798	-86.0596	-44.5557	-54.3213
	52.35	-64.0869	-56.4575	-18.3105	21.3623	61.0352		-133.057	-117.798	-84.8389	-43.9453	-58.5938
	52.4	-65.6128	-53.4058	-16.7847	18.3105	64.0869		-132.446	-117.188	-90.332	-45.7764	-57.9834
	52.45	-67.1387	-54.9316	-18.3105	15.2588	56.4575		-135.498	-115.967	-95.8252	-42.7246	-54.9316
	52.5	-67.1387	-53.4058	-24.4141	16.7847	59.5093		-131.226	-115.967	-100.708	-42.7246	-55.542
	52.55	-67.1387	-48.8281	-19.8364	10.6812	59.5093		-133.057	-117.798	-102.539	-41.5039	-55.542
	52.6	-65.6128	-53.4058	-21.3623	10.6812	57.9834		-133.667	-119.629	-103.149	-42.1143	-56.7627
	52.65	-68.6646	-51.8799	-22.8882	12.207	62.561		-131.836	-119.629	-102.539	-40.2832	-57.9834
	52.7	-67.1387	-53.4058	-18.3105	13.7329	54.9316		-133.057	-123.291	-102.539	-39.0625	-62.8662
	52.75	-70.1904	-59.5093	-22.8882	12.207	57.9834		-128.784	-122.07	-99.4873	-37.2315	-63.4766
	52.8	-65.6128	-53.4058	-22.8882	12.207	61.0352		-128.174	-120.239	-94.6045	-36.0108	-62.2559
	52.85	-67.1387	-57.9834	-21.3623	12.207	56.4575		-129.395	-120.85	-91.5527	-37.2315	-61.0352
	52.9	-68.6646	-62.561	-21.3623	12.207	59.5093		-126.343	-117.798	-87.8906	-36.0108	-57.373
	52.95	-64.0869	-54.9316	-19.8364	12.207	62.561		-125.732	-114.746	-88.501	-36.0108	-53.1006
	53	-64.0869	-56.4575	-19.8364	12.207	62.561		-126.953	-116.577	-90.9424	-38.4522	-53.7109
	53.05	-61.0352	-53.4058	-19.8364	10.6812	65.6128		-126.343	-117.188	-87.8906	-37.8418	-54.9316
	53.1	-62.561	-53.4058	-21.3623	10.6812	64.0869		-126.343	-115.967	-87.2803	-40.2832	-57.373
	53.15	-67.1387	-54.9316	-25.9399	10.6812	61.0352		-127.563	-113.525	-87.2803	-42.1143	-56.1523
	53.2	-65.6128	-53.4058	-25.9399	16.7847	64.0869		-131.226	-116.577	-88.501	-42.1143	-56.7627
	53.25	-67.1387	-51.8799	-27.4658	15.2588	61.0352		-131.226	-114.136	-89.7217	-39.0625	-56.7627
	53.3	-65.6128	-56.4575	-28.9917	12.207	62.561		-130.005	-112.915	-89.7217	-40.2832	-57.373
	53.35	-65.6128	-51.8799	-25.9399	15.2588	61.0352		-133.057	-112.305	-91.5527	-40.2832	-59.2041
	53.4	-71.7163	-54.9316	-25.9399	13.7329	59.5093		-132.446	-115.356	-89.7217	-37.8418	-58.5938
	53.45	-70.1904	-54.9316	-24.4141	16.7847	59.5093		-131.836	-113.525	-87.8906	-39.6729	-58.5938
	53.5	-74.7681	-53.4058	-25.9399	18.3105	57.9834		-129.395	-112.305	-87.2803	-38.4522	-59.8145
	53.55	-76.2939	-56.4575	-22.8882	19.8364	57.9834		-126.953	-112.305	-88.501	-40.2832	-57.373
	53.6	-74.7681	-53.4058	-22.8882	18.3105	61.0352		-123.901	-112.305	-92.1631	-43.335	-57.9834
	53.65	-77.8198	-54.9316	-24.4141	13.7329	61.0352		-124.512	-113.525	-93.3838	-43.335	-55.542
	53.7	-74.7681	-57.9834	-25.9399	12.207	57.9834		-125.732	-114.136	-95.8252	-42.1143	-54.3213
	53.75	-70.1904	-54.9316	-30.5176	13.7329	61.0352		-127.563	-114.746	-96.4356	-46.3867	-57.373
	53.8	-70.1904	-54.9316	-30.5176	13.7329	62.561		-128.174	-118.408	-92.7734	-45.7764	-59.8145
	53.85	-70.1904	-54.9316	-27.4658	16.7847	62.561		-127.563	-115.967	-92.7734	-46.3867	-56.7627
	53.9	-71.7163	-54.9316	-24.4141	18.3105	62.561		-125.732	-114.746	-93.9942	-48.8281	-52.4902
	53.95	-65.6128	-57.9834	-19.8364	19.8364	65.6128		-128.174	-117.798	-91.5527	-51.2695	-49.4385
	54	-67.1387	-62.561	-22.8882	16.7847	64.0869		-128.174	-119.629	-95.2148	-50.0488	-50.6592
	54.05	-68.6646	-62.561	-18.3105	16.7847	56.4575		-131.226	-120.85	-95.2148	-46.9971	-49.4385
	54.1	-71.7163	-62.561	-21.3623	15.2588	59.5093		-133.057	-118.408	-93.9942	-42.1143	-49.4385
	54.15	-68.6646	-61.0352	-22.8882	12.207	61.0352		-132.446	-116.577	-93.3838	-38.4522	-50.6592
	54.2	-64.0869	-61.0352	-19.8364	16.7847	57.9834		-131.836	-114.746	-92.1631	-34.79	-51.8799
	54.25	-64.0869	-62.561	-16.7847	15.2588	59.5093		-131.836	-118.408	-93.9942	-37.2315	-52.4902
	54.3	-68.6646	-56.4575	-19.8364	13.7329	62.561		-132.446	-115.967	-95.8252	-39.0625	-48.8281
	54.35	-65.6128	-56.4575	-22.8882	12.207	62.561		-132.446	-117.798	-93.9942	-38.4522	-48.8281
	54.4	-61.0352	-57.9834	-25.9399	10.6812	62.561		-128.784	-118.408	-95.8252	-39.6729	-48.8281
	54.45	-62.561	-53.4058	-25.9399	15.2588	62.561		-131.226	-116.577	-98.877	-38.4522	-50.0488
	54.5	-59.5093	-51.8799	-21.3623	18.3105	61.0352		-131.836	-120.85	-97.0459	-40.2832	-54.3213
	54.55	-65.6128	-51.8799	-22.8882	15.2588	65.6128		-133.667	-117.798	-98.877	-42.7246	-52.4902
	54.6	-62.561	-54.9316	-22.8882	15.2588	64.0869		-132.446	-118.408	-96.4356	-39.6729	-53.7109
	54.65	-65.6128	-54.9316	-19.8364	13.7329	64.0869		-129.395	-117.798	-96.4356	-42.7246	-55.542
	54.7	-64.0869	-53.4058	-22.8882	12.207	62.561		-128.784	-115.967	-92.1631	-42.1143	-53.7109
	54.75	-64.0869	-54.9316	-22.8882	12.207	62.561		-126.953	-116.577	-92.7734	-42.1143	-52.4902
	54.8	-65.6128	-57.9834	-21.3623	10.6812	61.0352		-125.122	-116.577	-93.3838	-43.335	-54.3213
	54.85	-64.0869	-54.9316	-21.3623	13.7329	59.5093		-125.732	-113.525	-93.9942	-43.335	-56.7627
	54.9	-67.1387	-51.8799	-18.3105	15.2588	61.0352		-126.953	-114.136	-93.9942	-42.1143	-55.542
	54.95	-67.1387	-56.4575	-16.7847	15.2588	57.9834		-129.395	-112.915	-97.0459	-43.9453	-55.542
	55	-70.1904	-56.4575	-22.8882	16.7847	56.4575		-132.446	-112.915	-93.9942	-45.166	-56.7627
	55.05	-70.1904	-61.0352	-19.8364	21.3623	57.9834		-129.395	-112.305	-95.2148	-42.7246	-51.8799
	55.1	-71.7163	-59.5093	-22.8882	22.8882	62.561		-129.395	-109.863	-93.3838	-40.2832	-35.4004
	55.15	-70.1904	-61.0352	-21.3623	22.8882	62.561		-132.446	-112.305	-90.9424	-40.2832	-64.6973
	55.2	-68.6646	-57.9834	-21.3623	19.8364	64.0869		-131.836	-114.746	-88.501	-42.7246	-47.6074
	55.25	-61.0352	-59.5093	-24.4141	18.3105	61.0352		-133.057	-115.967	-89.1113	-43.335	-59.2041
	55.3	-64.0869	-59.5093	-27.4658	18.3105	61.0352		-131.836	-117.798	-89.7217	-40.2832	-53.1006
	55.35	-57.9834	-57.9834	-22.8882	18.3105	57.9834		-131.226	-115.967	-92.1631	-37.8418	-53.1006
	55.4	-61.0352	-54.9316	-24.4141	18.3105	56.4575		-131.836	-115.356	-92.1631	-37.2315	-51.8799
	55.45	-64.0869	-54.9316	-22.8882	21.3623	61.0352		-134.277	-114.136	-92.1631	-37.2315	-54.9316
	55.5	-64.0869	-50.354	-19.8364	19.8364	64.0869		-130.005	-111.694	-93.3838	-36.0108	-53.7109
	55.55	-65.6128	-53.4058	-21.3623	18.3105	59.5093		-132.446	-112.305	-93.3838	-33.5693	-51.8799
	55.6	-65.6128	-48.8281	-22.8882	16.7847	57.9834		-131.226	-115.356	-89.1113	-37.2315	-51.8799
	55.65	-65.6128	-50.354	-24.4141	16.7847	59.5093		-131.226	-116.577	-92.1631	-38.4522	-53.1006
	55.7	-64.0869	-51.8799	-24.4141	13.7329	59.5093		-133.057	-119.019	-91.5527	-37.8418	-50.6592
	55.75	-64.0869	-51.8799	-25.9399	7.62939	57.9834		-134.277	-120.85	-92.7734	-40.2832	-55.542
	55.8	-68.6646	-56.4575	-27.4658	10.6812	54.9316		-128.784	-120.239	-90.9424	-39.6729	-57.9834
	55.85	-67.1387	-56.4575	-21.3623	13.7329	57.9834		-130.005	-122.681	-90.332	-43.335	-58.5938
	55.9	-67.1387	-53.4058	-22.8882	13.7329	51.8799		-126.343	-117.798	-91.5527	-47.6074	-61.6455
	55.95	-67.1387	-57.9834	-24.4141	16.7847	51.8799		-128.174	-117.798	-93.9942	-50.0488	-59.2041
	56	-68.6646	-54.9316	-18.3105	13.7329	51.8799		-129.395	-118.408	-92.7734	-50.0488	-57.373
	56.05	-65.6128	-54.9316	-16.7847	9.15527	51.8799		-125.732	-114.136	-98.877	-51.2695	-60.4248
	56.1	-68.6646	-56.4575	-19.8364	15.2588	56.4575		-125.122	-115.356	-97.0459	-48.2178	-58.5938
	56.15	-67.1387	-50.354	-19.8364	15.2588	59.5093		-125.732	-114.136	-97.0459	-49.4385	-57.373
	56.2	-67.1387	-53.4058	-21.3623	15.2588	59.5093		-126.343	-112.915	-94.6045	-49.4385	-54.3213
	56.25	-64.0869	-51.8799	-19.8364	19.8364	61.0352		-129.395	-117.798	-95.2148	-50.6592	-55.542
	56.3	-64.0869	-51.8799	-19.8364	21.3623	64.0869		-127.563	-119.629	-95.8252	-48.8281	-58.5938
	56.35	-62.561	-51.8799	-24.4141	21.3623	64.0869		-128.174	-119.019	-98.877	-48.2178	-57.9834
	56.4	-62.561	-51.8799	-25.9399	22.8882	62.561		-128.784	-120.85	-95.8252	-46.3867	-50.6592
	56.45	-62.561	-54.9316	-27.4658	16.7847	59.5093		-129.395	-119.019	-99.4873	-43.9453	-51.8799
	56.5	-62.561	-57.9834	-27.4658	18.3105	61.0352		-130.005	-117.798	-95.8252	-40.8936	-49.4385
	56.55	-64.0869	-57.9834	-27.4658	16.7847	64.0869		-130.005	-116.577	-93.9942	-37.8418	-45.166
	56.6	-64.0869	-54.9316	-22.8882	16.7847	59.5093		-131.226	-115.356	-95.2148	-36.0108	-45.166
	56.65	-64.0869	-56.4575	-25.9399	19.8364	59.5093		-131.226	-112.915	-94.6045	-37.2315	-47.6074
	56.7	-68.6646	-56.4575	-18.3105	19.8364	59.5093		-133.057	-114.136	-93.3838	-38.4522	-50.0488
	56.75	-67.1387	-56.4575	-24.4141	16.7847	57.9834		-131.226	-115.967	-88.501	-39.0625	-54.3213
	56.8	-70.1904	-57.9834	-25.9399	18.3105	56.4575		-133.057	-114.136	-87.8906	-37.2315	-54.9316
	56.85	-67.1387	-54.9316	-25.9399	18.3105	57.9834		-132.446	-117.188	-86.6699	-36.0108	-54.3213
	56.9	-64.0869	-59.5093	-27.4658	18.3105	56.4575		-132.446	-118.408	-86.6699	-37.2315	-55.542
	56.95	-67.1387	-57.9834	-22.8882	15.2588	59.5093		-130.615	-117.798	-83.6182	-39.6729	-56.7627
	57	-64.0869	-56.4575	-21.3623	10.6812	59.5093		-130.615	-117.188	-86.0596	-43.9453	-57.373
	57.05	-67.1387	-61.0352	-21.3623	10.6812	59.5093		-129.395	-115.356	-83.6182	-45.7764	-53.1006
	57.1	-67.1387	-62.561	-15.2588	7.62939	62.561		-126.953	-114.136	-85.4492	-45.7764	-54.3213
	57.15	-67.1387	-61.0352	-19.8364	7.62939	59.5093		-128.174	-115.967	-79.3457	-47.6074	-57.9834
	57.2	-65.6128	-61.0352	-18.3105	7.62939	62.561		-130.615	-114.746	-81.7871	-45.7764	-60.4248
	57.25	-68.6646	-61.0352	-12.207	10.6812	59.5093		-128.784	-111.084	-82.3975	-46.9971	-59.8145
	57.3	-68.6646	-56.4575	-18.3105	12.207	57.9834		-126.343	-114.136	-84.2285	-42.1143	-62.8662
	57.35	-67.1387	-56.4575	-21.3623	12.207	62.561		-126.953	-117.188	-84.2285	-43.335	-59.8145
	57.4	-67.1387	-50.354	-22.8882	13.7329	61.0352		-126.343	-115.967	-87.8906	-42.7246	-53.7109
	57.45	-67.1387	-48.8281	-24.4141	16.7847	65.6128		-127.563	-118.408	-90.9424	-42.7246	-51.8799
	57.5	-68.6646	-47.3023	-24.4141	18.3105	59.5093		-125.732	-114.746	-90.332	-43.335	-53.1006
	57.55	-73.2422	-47.3023	-27.4658	18.3105	53.4058		-125.122	-114.746	-89.1113	-43.335	-53.1006
	57.6	-68.6646	-48.8281	-24.4141	15.2588	54.9316		-128.784	-115.967	-91.5527	-45.7764	-51.2695
	57.65	-67.1387	-47.3023	-24.4141	15.2588	54.9316		-130.005	-116.577	-92.7734	-43.9453	-51.2695
	57.7	-64.0869	-47.3023	-25.9399	18.3105	56.4575		-126.953	-113.525	-92.1631	-45.166	-50.0488
	57.75	-68.6646	-48.8281	-22.8882	21.3623	61.0352		-127.563	-114.746	-94.6045	-46.3867	-51.2695
	57.8	-68.6646	-51.8799	-22.8882	19.8364	57.9834		-128.174	-114.136	-95.2148	-46.3867	-54.9316
	57.85	-68.6646	-51.8799	-22.8882	24.4141	59.5093		-126.953	-114.746	-96.4356	-47.6074	-54.9316
	57.9	-70.1904	-51.8799	-25.9399	25.9399	56.4575		-125.732	-115.356	-95.8252	-48.8281	-52.4902
	57.95	-67.1387	-53.4058	-25.9399	24.4141	56.4575		-126.343	-115.356	-91.5527	-48.8281	-53.7109
	58	-67.1387	-54.9316	-24.4141	24.4141	59.5093		-126.953	-113.525	-89.7217	-47.6074	-56.1523
	58.05	-65.6128	-51.8799	-24.4141	21.3623	57.9834		-128.174	-115.967	-89.7217	-47.6074	-51.8799
	58.1	-67.1387	-54.9316	-21.3623	19.8364	61.0352		-126.343	-117.188	-86.6699	-43.9453	-50.6592
	58.15	-62.561	-56.4575	-19.8364	18.3105	53.4058		-128.174	-115.356	-89.1113	-45.7764	-50.6592
	58.2	-68.6646	-54.9316	-22.8882	15.2588	50.354		-130.005	-117.188	-89.7217	-45.166	-52.4902
	58.25	-68.6646	-57.9834	-18.3105	18.3105	53.4058		-134.888	-112.915	-89.7217	-44.5557	-49.4385
	58.3	-64.0869	-57.9834	-18.3105	16.7847	50.354		-132.446	-115.967	-89.7217	-42.7246	-50.6592
	58.35	-70.1904	-59.5093	-19.8364	15.2588	53.4058		-130.615	-118.408	-94.6045	-42.1143	-52.4902
	58.4	-67.1387	-53.4058	-19.8364	16.7847	57.9834		-129.395	-114.136	-96.4356	-40.2832	-51.8799
	58.45	-71.7163	-57.9834	-24.4141	12.207	54.9316		-127.563	-114.746	-96.4356	-42.7246	-50.6592
	58.5	-67.1387	-59.5093	-22.8882	12.207	57.9834		-126.343	-112.915	-95.2148	-43.9453	-49.4385
	58.55	-65.6128	-56.4575	-21.3623	12.207	54.9316		-126.953	-112.305	-93.3838	-40.2832	-50.0488
	58.6	-68.6646	-56.4575	-24.4141	12.207	53.4058		-125.122	-113.525	-92.1631	-41.5039	-51.2695
	58.65	-65.6128	-61.0352	-27.4658	19.8364	57.9834		-126.953	-112.915	-93.3838	-40.2832	-48.8281
	58.7	-65.6128	-62.561	-22.8882	18.3105	54.9316		-127.563	-112.915	-93.3838	-42.7246	-50.6592
	58.75	-67.1387	-64.0869	-24.4141	18.3105	57.9834		-128.784	-111.084	-95.8252	-41.5039	-49.4385
	58.8	-68.6646	-57.9834	-21.3623	18.3105	59.5093		-128.784	-117.188	-93.3838	-39.6729	-51.8799
	58.85	-73.2422	-51.8799	-19.8364	15.2588	59.5093		-129.395	-120.85	-92.7734	-41.5039	-50.6592
	58.9	-71.7163	-51.8799	-19.8364	18.3105	59.5093		-129.395	-123.291	-90.9424	-43.335	-51.2695
	58.95	-70.1904	-53.4058	-18.3105	21.3623	59.5093		-130.615	-123.291	-90.332	-36.6211	-52.4902
	59	-73.2422	-51.8799	-19.8364	19.8364	65.6128		-130.005	-120.239	-91.5527	-37.8418	-52.4902
	59.05	-73.2422	-53.4058	-21.3623	18.3105	68.6646		-130.615	-120.239	-89.1113	-38.4522	-53.1006
	59.1	-74.7681	-50.354	-19.8364	19.8364	67.1387		-126.953	-118.408	-88.501	-68.3594	-50.6592
	59.15	-73.2422	-53.4058	-22.8882	19.8364	65.6128		-127.563	-118.408	-90.332	-30.5176	-53.7109
	59.2	-70.1904	-53.4058	-22.8882	16.7847	62.561		-129.395	-119.019	-88.501	-29.9072	-55.542
	59.25	-70.1904	-54.9316	-21.3623	13.7329	64.0869		-129.395	-120.239	-88.501	-40.2832	-58.5938
	59.3	-68.6646	-54.9316	-24.4141	15.2588	62.561		-128.174	-118.408	-92.7734	-42.7246	-62.2559
	59.35	-67.1387	-51.8799	-22.8882	12.207	61.0352		-130.005	-118.408	-90.332	-43.335	-61.0352
	59.4	-68.6646	-53.4058	-22.8882	16.7847	64.0869		-130.615	-115.967	-93.3838	-45.7764	-62.8662
	59.45	-68.6646	-57.9834	-25.9399	15.2588	59.5093		-131.836	-117.188	-95.2148	-46.9971	-60.4248
	59.5	-67.1387	-57.9834	-24.4141	13.7329	54.9316		-131.226	-116.577	-95.8252	-45.166	-57.373
	59.55	-65.6128	-54.9316	-24.4141	16.7847	53.4058		-130.005	-115.356	-94.6045	-43.9453	-54.9316
	59.6	-64.0869	-57.9834	-24.4141	13.7329	53.4058		-130.005	-115.356	-98.877	-44.5557	-54.3213
	59.65	-65.6128	-53.4058	-25.9399	15.2588	51.8799		-130.615	-114.136	-101.929	-44.5557	-53.7109
	59.7	-65.6128	-56.4575	-25.9399	15.2588	54.9316		-128.784	-111.694	-100.708	-45.166	-61.6455
	59.75	-64.0869	-57.9834	-22.8882	12.207	51.8799		-126.953	-110.474	-98.877	-42.1143	-59.8145
	59.8	-67.1387	-57.9834	-21.3623	13.7329	50.354		-126.343	-112.915	-99.4873	-41.5039	-57.373
	59.85	-67.1387	-53.4058	-19.8364	15.2588	53.4058		-126.953	-116.577	-98.2666	-41.5039	-54.3213
	59.9	-64.0869	-48.8281	-21.3623	12.207	54.9316		-126.343	-118.408	-97.0459	-41.5039	-55.542
	59.95	-68.6646	-48.8281	-24.4141	12.207	54.9316		-126.953	-120.85	-96.4356	-39.0625	-57.9834
	60	-70.1904	-59.5093	-21.3623	12.207	57.9834		-126.343	-121.46	-95.2148	-39.6729	-54.9316
	60.05	-64.0869	-54.9316	-22.8882	9.15527	57.9834		-123.901	-120.85	-87.8906	-42.7246	-53.1006
	60.1	-67.1387	-53.4058	-24.4141	16.7847	61.0352		-124.512	-120.239	-87.2803	-40.8936	-49.4385
	60.15	-65.6128	-50.354	-18.3105	16.7847	59.5093		-130.615	-121.46	-89.1113	-39.0625	-48.8281
	60.2	-65.6128	-50.354	-19.8364	21.3623	57.9834		-128.784	-122.681	-89.7217	-36.0108	-48.2178
	60.25	-67.1387	-53.4058	-19.8364	22.8882	59.5093		-130.005	-119.019	-91.5527	-39.0625	-51.8799
	60.3	-64.0869	-57.9834	-13.7329	22.8882	59.5093		-132.446	-115.967	-92.7734	-39.6729	-51.2695
	60.35	-64.0869	-50.354	-19.8364	15.2588	57.9834		-131.226	-115.356	-92.1631	-36.6211	-52.4902
	60.4	-67.1387	-48.8281	-18.3105	15.2588	56.4575		-133.667	-114.746	-95.2148	-39.0625	-53.7109
	60.45	-67.1387	-47.3023	-15.2588	16.7847	61.0352		-134.888	-117.798	-93.3838	-37.2315	-54.3213
	60.5	-67.1387	-51.8799	-15.2588	16.7847	59.5093		-137.939	-117.188	-92.7734	-34.79	-49.4385
	60.55	-68.6646	-53.4058	-18.3105	16.7847	59.5093		-134.888	-118.408	-89.7217	-37.8418	-50.0488
	60.6	-71.7163	-50.354	-19.8364	18.3105	59.5093		-133.667	-120.239	-88.501	-40.2832	-49.4385
	60.65	-70.1904	-53.4058	-21.3623	19.8364	57.9834		-131.226	-122.681	-89.1113	-39.6729	-55.542
	60.7	-70.1904	-51.8799	-21.3623	18.3105	59.5093		-130.005	-120.239	-88.501	-41.5039	-56.1523
	60.75	-70.1904	-51.8799	-24.4141	22.8882	56.4575		-128.174	-118.408	-86.0596	-38.4522	-55.542
	60.8	-67.1387	-53.4058	-25.9399	24.4141	50.354		-128.174	-117.188	-87.8906	-36.0108	-57.373
	60.85	-67.1387	-51.8799	-24.4141	21.3623	56.4575		-128.784	-118.408	-91.5527	-36.0108	-57.9834
	60.9	-71.7163	-51.8799	-24.4141	24.4141	57.9834		-129.395	-116.577	-93.3838	-36.0108	-58.5938
	60.95	-67.1387	-56.4575	-24.4141	21.3623	53.4058		-129.395	-115.967	-91.5527	-36.6211	-56.7627
	61	-68.6646	-56.4575	-21.3623	18.3105	59.5093		-130.005	-115.967	-92.1631	-38.4522	-55.542
	61.05	-74.7681	-53.4058	-19.8364	16.7847	54.9316		-130.615	-113.525	-93.9942	-43.335	-54.3213
	61.1	-83.9233	-51.8799	-18.3105	16.7847	57.9834		-129.395	-112.915	-95.2148	-43.335	-54.3213
	61.15	-48.8281	-56.4575	-21.3623	15.2588	64.0869		-132.446	-112.915	-92.1631	-43.335	-51.2695
	61.2	-57.9834	-50.354	-18.3105	15.2588	57.9834		-132.446	-114.136	-88.501	-42.7246	-50.0488
	61.25	-62.561	-48.8281	-18.3105	12.207	59.5093		-130.615	-113.525	-87.8906	-45.166	-52.4902
	61.3	-64.0869	-48.8281	-21.3623	12.207	59.5093		-130.615	-113.525	-90.9424	-45.7764	-54.9316
	61.35	-67.1387	-48.8281	-21.3623	12.207	57.9834		-131.836	-112.305	-89.1113	-46.9971	-53.7109
	61.4	-67.1387	-50.354	-21.3623	15.2588	62.561		-129.395	-113.525	-88.501	-46.9971	-56.1523
	61.45	-67.1387	-50.354	-22.8882	16.7847	61.0352		-130.615	-115.356	-90.332	-48.2178	-53.7109
	61.5	-67.1387	-50.354	-19.8364	16.7847	61.0352		-129.395	-116.577	-92.1631	-46.9971	-53.1006
	61.55	-68.6646	-56.4575	-19.8364	13.7329	61.0352		-131.836	-116.577	-93.9942	-46.9971	-53.7109
	61.6	-67.1387	-53.4058	-18.3105	15.2588	59.5093		-131.836	-119.019	-90.9424	-46.9971	-53.7109
	61.65	-65.6128	-48.8281	-16.7847	13.7329	57.9834		-130.005	-120.85	-87.8906	-46.9971	-50.0488
	61.7	-65.6128	-42.7246	-18.3105	15.2588	57.9834		-132.446	-120.239	-83.6182	-48.2178	-48.8281
	61.75	-68.6646	-42.7246	-13.7329	16.7847	57.9834		-129.395	-120.239	-83.0078	-47.6074	-48.8281
	61.8	-65.6128	-48.8281	-18.3105	16.7847	59.5093		-130.005	-123.901	-83.6182	-46.9971	-53.1006
	61.85	-61.0352	-47.3023	-18.3105	16.7847	56.4575		-129.395	-123.901	-88.501	-46.9971	-54.3213
	61.9	-65.6128	-53.4058	-16.7847	16.7847	54.9316		-161.743	-120.85	-89.1113	-43.335	-53.1006
	61.95	-64.0869	-53.4058	-19.8364	18.3105	59.5093		-106.201	-121.46	-87.2803	-45.166	-50.0488
	62	-65.6128	-51.8799	-13.7329	15.2588	56.4575		-120.239	-123.291	-89.7217	-45.166	-51.8799
	62.05	-62.561	-51.8799	-16.7847	13.7329	59.5093		-123.901	-119.629	-91.5527	-43.335	-51.2695
	62.1	-62.561	-67.1387	-18.3105	16.7847	59.5093		-126.343	-118.408	-90.9424	-45.7764	-46.9971
	62.15	-65.6128	-62.561	-15.2588	18.3105	57.9834		-126.343	-116.577	-87.8906	-43.9453	-47.6074
	62.2	-67.1387	-39.6728	-21.3623	19.8364	62.561		-127.563	-117.798	-86.6699	-45.166	-49.4385
	62.25	-64.0869	-51.8799	-21.3623	-6.10352	88.501		-128.784	-118.408	-89.1113	-45.166	-53.7109
	62.3	-64.0869	-54.9316	-18.3105	24.4141	36.6211		-127.563	-116.577	-90.9424	-44.5557	-55.542
	62.35	-62.561	-53.4058	-21.3623	24.4141	56.4575		-127.563	-116.577	-89.7217	-45.166	-54.9316
	62.4	-62.561	-54.9316	-22.8882	19.8364	59.5093		-128.174	-116.577	-89.1113	-39.6729	-59.2041
	62.45	-61.0352	-54.9316	-24.4141	19.8364	59.5093		-130.005	-114.746	-88.501	-39.0625	-56.1523
	62.5	-62.561	-54.9316	-21.3623	21.3623	61.0352		-129.395	-117.188	-87.2803	-39.6729	-57.9834
	62.55	-62.561	-54.9316	-24.4141	21.3623	62.561		-129.395	-119.019	-88.501	-43.9453	-60.4248
	62.6	-65.6128	-54.9316	-24.4141	22.8882	61.0352		-130.005	-121.46	-89.1113	-43.9453	-59.2041
	62.65	-67.1387	-51.8799	-25.9399	22.8882	64.0869		-130.615	-119.019	-91.5527	-44.5557	-56.7627
	62.7	-67.1387	-54.9316	-25.9399	21.3623	62.561		-129.395	-119.629	-93.3838	-44.5557	-53.7109
	62.75	-65.6128	-54.9316	-24.4141	15.2588	59.5093		-130.615	-122.07	-91.5527	-43.9453	-53.1006
	62.8	-67.1387	-56.4575	-24.4141	15.2588	56.4575		-130.615	-122.07	-93.9942	-43.335	-53.7109
	62.85	-67.1387	-59.5093	-24.4141	18.3105	56.4575		-129.395	-122.681	-95.8252	-43.335	-57.373
	62.9	-67.1387	-56.4575	-22.8882	18.3105	54.9316		-126.343	-119.629	-99.4873	-42.7246	-58.5938
	62.95	-67.1387	-54.9316	-24.4141	18.3105	53.4058		-129.395	-119.629	-95.8252	-43.335	-54.3213
	63	-65.6128	-54.9316	-24.4141	15.2588	61.0352		-131.836	-117.188	-97.0459	-44.5557	-53.1006
	63.05	-65.6128	-51.8799	-19.8364	16.7847	62.561		-128.784	-118.408	-95.8252	-42.7246	-52.4902
	63.1	-61.0352	-53.4058	-21.3623	15.2588	57.9834		-128.174	-118.408	-93.9942	-43.335	-50.0488
	63.15	-62.561	-54.9316	-22.8882	15.2588	57.9834		-127.563	-117.798	-93.9942	-40.8936	-55.542
	63.2	-65.6128	-51.8799	-15.2588	15.2588	59.5093		-128.784	-114.746	-94.6045	-40.8936	-56.7627
	63.25	-67.1387	-51.8799	-21.3623	15.2588	54.9316		-126.343	-112.915	-93.9942	-37.8418	-56.7627
	63.3	-67.1387	-51.8799	-21.3623	16.7847	59.5093		-126.343	-114.746	-93.3838	-40.2832	-54.9316
	63.35	-67.1387	-53.4058	-19.8364	18.3105	56.4575		-129.395	-114.746	-93.9942	-43.335	-57.373
	63.4	-68.6646	-53.4058	-18.3105	21.3623	54.9316		-129.395	-113.525	-92.7734	-45.166	-59.2041
	63.45	-70.1904	-50.354	-21.3623	24.4141	59.5093		-128.784	-112.915	-92.7734	-45.166	-60.4248
	63.5	-68.6646	-48.8281	-18.3105	21.3623	57.9834		-130.615	-114.746	-89.1113	-45.166	-59.8145
	63.55	-73.2422	-51.8799	-16.7847	21.3623	59.5093		-129.395	-115.356	-89.7217	-45.7764	-57.9834
	63.6	-71.7163	-54.9316	-19.8364	22.8882	62.561		-130.615	-115.967	-91.5527	-45.7764	-56.7627
	63.65	-73.2422	-56.4575	-19.8364	19.8364	62.561		-131.226	-114.746	-89.7217	-45.7764	-54.9316
	63.7	-71.7163	-56.4575	-18.3105	19.8364	61.0352		-131.836	-114.136	-90.9424	-42.1143	-55.542
	63.75	-71.7163	-54.9316	-18.3105	21.3623	59.5093		-130.615	-111.084	-89.1113	-39.6729	-50.0488
	63.8	-71.7163	-56.4575	-16.7847	21.3623	62.561		-130.615	-108.643	-88.501	-39.6729	-51.2695
	63.85	-71.7163	-56.4575	-18.3105	22.8882	62.561		-131.226	-109.863	-90.332	-45.7764	-48.2178
	63.9	-70.1904	-57.9834	-22.8882	24.4141	61.0352		-130.615	-112.915	-89.1113	-45.7764	-48.8281
	63.95	-70.1904	-57.9834	-18.3105	22.8882	64.0869		-135.498	-114.136	-89.1113	-42.7246	-48.2178
	64	-68.6646	-48.8281	-18.3105	19.8364	67.1387		-134.888	-117.188	-88.501	-42.1143	-48.8281
	64.05	-70.1904	-53.4058	-21.3623	16.7847	64.0869		-134.888	-114.136	-89.7217	-42.7246	-46.9971
	64.1	-67.1387	-50.354	-19.8364	15.2588	61.0352		-136.719	-114.136	-90.9424	-46.3867	-53.7109
	64.15	-62.561	-45.7764	-21.3623	16.7847	57.9834		-134.888	-113.525	-93.3838	-45.166	-57.9834
	64.2	-64.0869	-50.354	-19.8364	16.7847	59.5093		-133.057	-115.356	-95.8252	-42.7246	-56.7627
	64.25	-64.0869	-48.8281	-19.8364	16.7847	59.5093		-131.836	-118.408	-100.098	-40.2832	-57.9834
	64.3	-62.561	-51.8799	-19.8364	22.8882	56.4575		-129.395	-117.188	-100.098	-40.8936	-59.2041
	64.35	-64.0869	-54.9316	-21.3623	21.3623	59.5093		-127.563	-120.85	-98.877	-40.8936	-57.9834
	64.4	-64.0869	-51.8799	-22.8882	24.4141	64.0869		-131.226	-117.798	-96.4356	-39.6729	-57.373
	64.45	-67.1387	-53.4058	-21.3623	19.8364	59.5093		-134.277	-119.629	-95.8252	-40.2832	-53.7109
	64.5	-67.1387	-54.9316	-18.3105	19.8364	56.4575		-133.057	-117.798	-100.098	-40.2832	-49.4385
	64.55	-62.561	-51.8799	-21.3623	18.3105	57.9834		-132.446	-119.019	-100.098	-40.2832	-51.2695
	64.6	-65.6128	-54.9316	-15.2588	19.8364	54.9316		-130.005	-119.019	-93.3838	-42.1143	-51.2695
	64.65	-67.1387	-53.4058	-21.3623	13.7329	54.9316		-132.446	-118.408	-92.7734	-40.8936	-53.1006
	64.7	-68.6646	-54.9316	-18.3105	13.7329	54.9316		-132.446	-117.798	-89.7217	-42.7246	-53.1006
	64.75	-70.1904	-54.9316	-15.2588	15.2588	56.4575		-133.057	-120.85	-86.6699	-42.7246	-53.1006
	64.8	-70.1904	-51.8799	-18.3105	13.7329	59.5093		-131.836	-120.85	-92.1631	-42.7246	-55.542
	64.85	-64.0869	-51.8799	-21.3623	16.7847	61.0352		-133.667	-118.408	-93.9942	-42.7246	-55.542
	64.9	-65.6128	-48.8281	-24.4141	16.7847	65.6128		-131.836	-119.629	-94.6045	-43.335	-57.373
	64.95	-65.6128	-50.354	-24.4141	15.2588	67.1387		-131.226	-119.019	-95.2148	-43.9453	-56.1523
	65	-68.6646	-51.8799	-19.8364	15.2588	67.1387		-126.343	-119.019	-92.7734	-45.166	-59.2041
	65.05	-70.1904	-50.354	-19.8364	13.7329	67.1387		-128.174	-118.408	-90.9424	-46.9971	-61.6455
	65.1	-70.1904	-48.8281	-24.4141	16.7847	65.6128		-128.174	-121.46	-92.7734	-43.335	-59.2041
	65.15	-68.6646	-47.3023	-24.4141	15.2588	65.6128		-128.174	-119.019	-89.1113	-42.7246	-53.7109
	65.2	-70.1904	-50.354	-22.8882	9.15527	62.561		-124.512	-118.408	-93.3838	-42.7246	-53.7109
	65.25	-62.561	-48.8281	-22.8882	9.15527	57.9834		-126.343	-116.577	-93.3838	-42.1143	-53.7109
	65.3	-65.6128	-47.3023	-21.3623	10.6812	54.9316		-125.732	-114.136	-93.3838	-42.7246	-53.1006
	65.35	-67.1387	-54.9316	-24.4141	6.10352	53.4058		-124.512	-109.253	-92.7734	-42.7246	-52.4902
	65.4	-65.6128	-50.354	-25.9399	9.15527	50.354		-128.174	-109.863	-90.9424	-43.9453	-53.1006
	65.45	-67.1387	-53.4058	-25.9399	10.6812	50.354		-130.615	-111.084	-93.3838	-45.166	-54.3213
	65.5	-65.6128	-51.8799	-25.9399	13.7329	51.8799		-128.784	-111.694	-93.9942	-43.9453	-56.7627
	65.55	-67.1387	-56.4575	-22.8882	15.2588	53.4058		-130.615	-111.694	-97.0459	-42.7246	-61.6455
	65.6	-67.1387	-59.5093	-19.8364	15.2588	57.9834		-134.888	-111.694	-97.0459	-41.5039	-58.5938
	65.65	-67.1387	-51.8799	-18.3105	18.3105	57.9834		-131.836	-112.915	-95.8252	-39.0625	-57.373
	65.7	-67.1387	-48.8281	-15.2588	21.3623	61.0352		-133.057	-111.084	-99.4873	-39.6729	-54.3213
	65.75	-67.1387	-50.354	-18.3105	19.8364	59.5093		-131.226	-111.694	-98.877	-32.959	-54.3213
	65.8	-64.0869	-44.2505	-21.3623	16.7847	57.9834		-131.836	-115.356	-95.8252	-32.959	-50.6592
	65.85	-73.2422	-47.3023	-19.8364	18.3105	59.5093		-130.005	-114.746	-99.4873	-37.2315	-52.4902
	65.9	-71.7163	-50.354	-18.3105	15.2588	61.0352		-128.784	-118.408	-98.877	-37.8418	-56.1523
	65.95	-71.7163	-50.354	-19.8364	13.7329	59.5093		-130.005	-117.798	-93.3838	-39.6729	-59.8145
	66	-74.7681	-47.3023	-24.4141	22.8882	62.561		-128.784	-120.85	-92.7734	-39.0625	-57.9834
	66.05	-73.2422	-50.354	-24.4141	22.8882	61.0352		-129.395	-124.512	-89.1113	-42.1143	-58.5938
	66.1	-74.7681	-47.3023	-21.3623	21.3623	67.1387		-128.784	-123.291	-89.1113	-45.7764	-56.1523
	66.15	-70.1904	-50.354	-18.3105	16.7847	65.6128		-126.343	-120.85	-90.9424	-46.9971	-56.1523
	66.2	-70.1904	-53.4058	-19.8364	16.7847	65.6128		-128.174	-119.629	-92.1631	-44.5557	-55.542
	66.25	-74.7681	-56.4575	-21.3623	15.2588	65.6128		-130.005	-118.408	-96.4356	-41.5039	-64.0869
	66.3	-68.6646	-59.5093	-22.8882	16.7847	68.6646		-128.174	-121.46	-97.0459	-42.7246	-59.8145
	66.35	-73.2422	-54.9316	-19.8364	15.2588	67.1387		-129.395	-122.07	-99.4873	-43.9453	-53.7109
	66.4	-71.7163	-57.9834	-21.3623	15.2588	70.1904		-129.395	-123.291	-98.2666	-44.5557	-55.542
	66.45	-71.7163	-57.9834	-18.3105	12.207	68.6646		-129.395	-123.291	-93.9942	-43.9453	-56.7627
	66.5	-71.7163	-57.9834	-15.2588	13.7329	68.6646		-132.446	-121.46	-92.1631	-42.1143	-57.9834
	66.55	-73.2422	-56.4575	-21.3623	13.7329	59.5093		-129.395	-122.07	-89.7217	-46.3867	-57.373
	66.6	-71.7163	-56.4575	-18.3105	13.7329	59.5093		-131.836	-121.46	-91.5527	-47.6074	-54.9316
	66.65	-73.2422	-54.9316	-18.3105	16.7847	64.0869		-134.888	-118.408	-92.1631	-50.0488	-56.7627
	66.7	-71.7163	-53.4058	-19.8364	13.7329	62.561		-136.719	-119.629	-92.7734	-48.2178	-54.9316
	66.75	-68.6646	-54.9316	-22.8882	13.7329	64.0869		-132.446	-115.967	-90.332	-46.3867	-53.7109
	66.8	-68.6646	-54.9316	-22.8882	15.2588	61.0352		-133.667	-116.577	-93.3838	-45.7764	-53.7109
	66.85	-68.6646	-54.9316	-22.8882	15.2588	59.5093		-129.395	-114.746	-92.1631	-43.9453	-52.4902
	66.9	-64.0869	-54.9316	-18.3105	13.7329	61.0352		-129.395	-116.577	-94.6045	-43.335	-54.9316
	66.95	-64.0869	-85.4492	-16.7847	13.7329	59.5093		-128.784	-119.019	-94.6045	-43.335	-56.7627
	67	-67.1387	-82.3975	-18.3105	15.2588	61.0352		-128.784	-117.188	-93.3838	-40.2832	-55.542
	67.05	-64.0869	-71.7163	-16.7847	18.3105	62.561		-128.784	-118.408	-89.1113	-39.6729	-56.7627
	67.1	-64.0869	-64.0869	-18.3105	15.2588	61.0352		-124.512	-120.239	-90.332	-38.4522	-54.9316
	67.15	-64.0869	-56.4575	-21.3623	13.7329	61.0352		-133.057	-120.85	-92.1631	-40.2832	-53.7109
	67.2	-70.1904	-51.8799	-22.8882	12.207	62.561		-133.057	-120.239	-91.5527	-37.2315	-57.373
	67.25	-71.7163	-54.9316	-19.8364	9.15527	61.0352		-133.057	-117.188	-92.1631	-36.6211	-54.9316
	67.3	-70.1904	-50.354	-21.3623	12.207	61.0352		-131.836	-117.798	-94.6045	-37.8418	-56.1523
	67.35	-71.7163	-48.8281	-19.8364	12.207	62.561		-130.615	-120.85	-94.6045	-37.8418	-56.1523
	67.4	-71.7163	-50.354	-19.8364	12.207	59.5093		-133.667	-119.019	-97.0459	-37.2315	-57.373
	67.45	-71.7163	-50.354	-18.3105	13.7329	64.0869		-133.667	-117.798	-93.9942	-38.4522	-57.9834
	67.5	-70.1904	-48.8281	-18.3105	12.207	64.0869		-134.277	-114.746	-93.3838	-40.2832	-56.7627
	67.55	-70.1904	-47.3023	-21.3623	13.7329	62.561		-132.446	-112.305	-95.2148	-40.2832	-57.373
	67.6	-71.7163	-44.2505	-21.3623	13.7329	64.0869		-129.395	-115.967	-96.4356	-38.4522	-56.7627
	67.65	-70.1904	-48.8281	-19.8364	16.7847	57.9834		-129.395	-115.967	-95.8252	-38.4522	-56.1523
	67.7	-67.1387	-47.3023	-24.4141	19.8364	56.4575		-130.005	-115.356	-94.6045	-36.0108	-54.9316
	67.75	-68.6646	-47.3023	-21.3623	18.3105	57.9834		-130.005	-114.136	-89.1113	-36.6211	-54.9316
	67.8	-65.6128	-51.8799	-21.3623	18.3105	59.5093		-126.953	-115.356	-91.5527	-36.6211	-55.542
	67.85	-65.6128	-56.4575	-21.3623	16.7847	62.561		-123.291	-116.577	-93.3838	-34.79	-56.1523
	67.9	-64.0869	-57.9834	-21.3623	13.7329	57.9834		-126.343	-119.019	-98.2666	-37.2315	-58.5938
	67.95	-64.0869	-54.9316	-21.3623	13.7329	56.4575		-128.174	-117.188	-93.3838	-37.8418	-57.373
	68	-65.6128	-57.9834	-19.8364	16.7847	59.5093		-130.005	-114.746	-95.8252	-37.8418	-55.542
	68.05	-67.1387	-56.4575	-21.3623	18.3105	57.9834		-130.005	-114.746	-96.4356	-40.2832	-54.9316
	68.1	-68.6646	-56.4575	-21.3623	19.8364	57.9834		-128.784	-114.136	-98.2666	-42.1143	-56.7627
	68.15	-67.1387	-54.9316	-24.4141	16.7847	56.4575		-129.395	-113.525	-98.2666	-42.7246	-54.9316
	68.2	-70.1904	-54.9316	-25.9399	18.3105	57.9834		-134.277	-112.305	-94.6045	-41.5039	-58.5938
	68.25	-68.6646	-54.9316	-21.3623	16.7847	62.561		-133.667	-112.305	-96.4356	-43.9453	-60.4248
	68.3	-67.1387	-56.4575	-21.3623	15.2588	59.5093		-134.888	-111.694	-95.8252	-43.9453	-63.4766
	68.35	-70.1904	-54.9316	-21.3623	19.8364	64.0869		-138.55	-111.694	-98.2666	-41.5039	-59.8145
	68.4	-67.1387	-54.9316	-21.3623	18.3105	61.0352		-140.991	-112.915	-93.9942	-42.7246	-54.9316
	68.45	-67.1387	-56.4575	-24.4141	18.3105	64.0869		-138.55	-111.694	-92.1631	-40.8936	-59.2041
	68.5	-67.1387	-56.4575	-22.8882	21.3623	64.0869		-137.329	-114.746	-94.6045	-40.8936	-56.7627
	68.55	-67.1387	-56.4575	-24.4141	21.3623	65.6128		-131.836	-117.798	-92.7734	-39.6729	-57.373
	68.6	-70.1904	-54.9316	-25.9399	19.8364	68.6646		-128.784	-117.798	-93.3838	-42.1143	-61.6455
	68.65	-65.6128	-51.8799	-25.9399	19.8364	65.6128		-129.395	-117.188	-92.1631	-42.7246	-62.8662
	68.7	-68.6646	-51.8799	-27.4658	16.7847	62.561		-129.395	-117.798	-93.9942	-40.8936	-59.8145
	68.75	-68.6646	-51.8799	-24.4141	16.7847	62.561		-128.784	-115.967	-93.9942	-42.1143	-56.7627
	68.8	-67.1387	-54.9316	-27.4658	13.7329	62.561		-128.174	-115.967	-94.6045	-42.7246	-55.542
	68.85	-70.1904	-54.9316	-27.4658	15.2588	59.5093		-126.953	-117.798	-91.5527	-45.166	-57.373
	68.9	-67.1387	-54.9316	-22.8882	15.2588	62.561		-128.174	-119.019	-89.7217	-44.5557	-61.0352
	68.95	-64.0869	-51.8799	-21.3623	13.7329	64.0869		-130.615	-117.798	-90.9424	-47.6074	-96.4356
	69	-68.6646	-50.354	-21.3623	12.207	65.6128		-133.057	-115.967	-89.1113	-48.2178	-42.7246
	69.05	-68.6646	-51.8799	-16.7847	13.7329	64.0869		-129.395	-115.356	-87.8906	-48.8281	-56.7627
	69.1	-67.1387	-51.8799	-22.8882	12.207	64.0869		-127.563	-117.188	-87.8906	-47.6074	-58.5938
	69.15	-74.7681	-54.9316	-19.8364	13.7329	62.561		-126.953	-118.408	-88.501	-49.4385	-58.5938
	69.2	-70.1904	-53.4058	-22.8882	13.7329	61.0352		-128.174	-119.629	-90.9424	-47.6074	-59.2041
	69.25	-70.1904	-53.4058	-18.3105	16.7847	54.9316		-128.174	-119.629	-92.1631	-46.9971	-56.7627
	69.3	-70.1904	-50.354	-16.7847	15.2588	59.5093		-130.005	-118.408	-92.1631	-44.5557	-54.3213
	69.35	-65.6128	-48.8281	-19.8364	10.6812	57.9834		-130.615	-114.746	-91.5527	-46.9971	-51.8799
	69.4	-70.1904	-50.354	-18.3105	16.7847	56.4575		-130.615	-113.525	-93.3838	-45.7764	-50.0488
	69.45	-65.6128	-51.8799	-18.3105	12.207	57.9834		-129.395	-114.136	-92.1631	-44.5557	-53.1006
	69.5	-62.561	-53.4058	-18.3105	10.6812	59.5093		-130.005	-117.188	-92.7734	-45.166	-52.4902
	69.55	-68.6646	-57.9834	-10.6812	12.207	64.0869		-127.563	-116.577	-95.2148	-45.166	-56.7627
	69.6	-67.1387	-57.9834	-10.6812	10.6812	68.6646		-126.343	-125.732	-94.6045	-43.335	-58.5938
	69.65	-70.1904	-54.9316	-12.207	12.207	70.1904		-128.784	-137.939	-95.8252	-39.6729	-57.9834
	69.7	-68.6646	-61.0352	-13.7329	10.6812	73.2422		-129.395	-72.6318	-95.2148	-40.2832	-56.7627
	69.75	-67.1387	-57.9834	-15.2588	7.62939	71.7163		-128.784	-106.201	-95.8252	-39.0625	-58.5938
	69.8	-70.1904	-57.9834	-19.8364	10.6812	71.7163		-133.667	-113.525	-95.8252	-38.4522	-55.542
	69.85	-70.1904	-56.4575	-21.3623	10.6812	67.1387		-133.057	-116.577	-93.9942	-39.6729	-55.542
	69.9	-68.6646	-51.8799	-22.8882	12.207	64.0869		-133.667	-119.019	-95.2148	-39.6729	-56.7627
	69.95	-73.2422	-51.8799	-24.4141	12.207	61.0352		-133.667	-117.188	-98.2666	-42.1143	-53.7109
	70	-74.7681	-48.8281	-21.3623	9.15527	62.561		-132.446	-114.136	-96.4356	-40.8936	-52.4902
	70.05	-70.1904	-56.4575	-21.3623	10.6812	61.0352		-133.057	-113.525	-98.2666	-39.6729	-51.8799
	70.1	-70.1904	-57.9834	-21.3623	9.15527	57.9834		-131.836	-114.746	-95.8252	-40.2832	-50.0488
	70.15	-70.1904	-53.4058	-19.8364	15.2588	61.0352		-132.446	-119.019	-93.3838	-39.0625	-48.2178
	70.2	-67.1387	-57.9834	-27.4658	22.8882	62.561		-131.836	-116.577	-91.5527	-39.6729	-45.166
	70.25	-67.1387	-56.4575	-21.3623	21.3623	65.6128		-131.226	-114.746	-90.332	-39.6729	-45.7764
	70.3	-68.6646	-57.9834	-27.4658	19.8364	64.0869		-128.784	-112.915	-94.6045	-38.4522	-48.8281
	70.35	-70.1904	-59.5093	-25.9399	19.8364	61.0352		-125.122	-112.915	-92.7734	-40.8936	-45.7764
	70.4	-70.1904	-56.4575	-19.8364	16.7847	64.0869		-128.784	-114.136	-88.501	-38.4522	-46.3867
	70.45	-70.1904	-61.0352	-22.8882	21.3623	64.0869		-128.784	-112.915	-91.5527	-39.6729	-45.7764
	70.5	-70.1904	-59.5093	-19.8364	18.3105	61.0352		-128.784	-112.915	-89.1113	-45.166	-47.6074
	70.55	-68.6646	-57.9834	-18.3105	21.3623	64.0869		-129.395	-111.694	-90.332	-45.7764	-45.7764
	70.6	-71.7163	-54.9316	-21.3623	22.8882	61.0352		-131.226	-109.863	-91.5527	-45.7764	-46.9971
	70.65	-70.1904	-50.354	-18.3105	22.8882	61.0352		-131.226	-109.253	-91.5527	-44.5557	-50.6592
	70.7	-64.0869	-56.4575	-21.3623	21.3623	61.0352		-131.226	-109.253	-90.9424	-48.2178	-52.4902
	70.75	-71.7163	-54.9316	-22.8882	21.3623	57.9834		-131.226	-111.694	-89.1113	-43.9453	-52.4902
	70.8	-70.1904	-50.354	-21.3623	19.8364	59.5093		-130.005	-112.305	-89.7217	-46.3867	-54.3213
	70.85	-65.6128	-53.4058	-27.4658	18.3105	64.0869		-128.174	-114.746	-87.2803	-46.9971	-60.4248
	70.9	-71.7163	-53.4058	-30.5176	16.7847	61.0352		-128.174	-115.967	-87.8906	-40.8936	-61.6455
	70.95	-70.1904	-56.4575	-27.4658	18.3105	61.0352		-128.784	-118.408	-87.8906	-37.2315	-59.8145
	71	-71.7163	-57.9834	-25.9399	16.7847	57.9834		-130.615	-120.85	-89.1113	-39.0625	-55.542
	71.05	-73.2422	-54.9316	-24.4141	16.7847	59.5093		-129.395	-116.577	-93.9942	-40.2832	-54.3213
	71.1	-70.1904	-54.9316	-24.4141	16.7847	61.0352		-128.784	-122.07	-97.0459	-40.2832	-55.542
	71.15	-73.2422	-53.4058	-22.8882	13.7329	59.5093		-130.005	-121.46	-94.6045	-39.0625	-53.1006
	71.2	-71.7163	-54.9316	-21.3623	18.3105	61.0352		-128.784	-119.019	-96.4356	-39.0625	-48.8281
	71.25	-71.7163	-57.9834	-22.8882	16.7847	64.0869		-127.563	-119.629	-97.0459	-41.5039	-51.2695
	71.3	-76.2939	-54.9316	-18.3105	15.2588	62.561		-130.005	-115.967	-95.8252	-43.335	-50.6592
	71.35	-68.6646	-56.4575	-19.8364	18.3105	65.6128		-128.784	-120.85	-98.2666	-42.7246	-52.4902
	71.4	-70.1904	-56.4575	-22.8882	13.7329	64.0869		-129.395	-117.188	-98.877	-43.335	-55.542
	71.45	-73.2422	-54.9316	-21.3623	15.2588	64.0869		-128.784	-118.408	-96.4356	-44.5557	-54.3213
	71.5	-65.6128	-54.9316	-21.3623	15.2588	64.0869		-128.174	-116.577	-95.2148	-45.166	-54.3213
	71.55	-65.6128	-53.4058	-21.3623	12.207	65.6128		-123.901	-116.577	-96.4356	-47.6074	-56.1523
	71.6	-67.1387	-56.4575	-21.3623	13.7329	59.5093		-130.005	-117.798	-97.0459	-48.8281	-57.9834
	71.65	-67.1387	-51.8799	-16.7847	15.2588	64.0869		-130.615	-115.967	-98.877	-45.166	-60.4248
	71.7	-67.1387	-51.8799	-15.2588	15.2588	65.6128		-131.836	-116.577	-95.8252	-44.5557	-67.1387
	71.75	-67.1387	-48.8281	-21.3623	12.207	59.5093		-130.005	-117.188	-98.2666	-40.2832	-63.4766
	71.8	-68.6646	-47.3023	-19.8364	12.207	65.6128		-129.395	-114.746	-98.877	-42.7246	-61.6455
	71.85	-68.6646	-48.8281	-19.8364	12.207	62.561		-130.615	-114.136	-95.8252	-42.7246	-57.373
	71.9	-70.1904	-47.3023	-21.3623	12.207	62.561		-130.615	-114.746	-94.6045	-42.1143	-53.7109
	71.95	-65.6128	-48.8281	-22.8882	12.207	62.561		-129.395	-112.915	-94.6045	-40.8936	-53.7109
	72	-64.0869	-51.8799	-22.8882	16.7847	61.0352		-131.836	-112.915	-93.9942	-36.0108	-52.4902
	72.05	-64.0869	-56.4575	-22.8882	16.7847	61.0352		-130.615	-112.305	-98.877	-36.0108	-54.3213
	72.1	-67.1387	-56.4575	-18.3105	15.2588	59.5093		-128.174	-112.305	-98.2666	-37.2315	-55.542
	72.15	-70.1904	-56.4575	-22.8882	18.3105	62.561		-127.563	-115.967	-98.877	-36.0108	-54.9316
	72.2	-68.6646	-56.4575	-24.4141	21.3623	62.561		-133.057	-117.188	-98.877	-42.1143	-55.542
	72.25	-67.1387	-59.5093	-25.9399	15.2588	59.5093		-133.057	-117.798	-94.6045	-37.8418	-53.1006
	72.3	-67.1387	-57.9834	-24.4141	15.2588	62.561		-130.615	-118.408	-94.6045	-39.6729	-54.9316
	72.35	-65.6128	-57.9834	-24.4141	16.7847	61.0352		-131.226	-118.408	-97.0459	-38.4522	-55.542
	72.4	-67.1387	-57.9834	-27.4658	15.2588	57.9834		-131.226	-116.577	-95.2148	-40.2832	-55.542
	72.45	-64.0869	-56.4575	-30.5176	16.7847	57.9834		-133.057	-117.798	-94.6045	-38.4522	-56.1523
	72.5	-64.0869	-59.5093	-25.9399	16.7847	57.9834		-132.446	-117.188	-97.0459	-40.2832	-55.542
	72.55	-64.0869	-59.5093	-24.4141	18.3105	57.9834		-133.667	-117.798	-93.3838	-40.2832	-54.3213
	72.6	-65.6128	-61.0352	-25.9399	18.3105	62.561		-136.719	-119.019	-93.9942	-42.1143	-54.3213
	72.65	-65.6128	-57.9834	-24.4141	19.8364	59.5093		-134.888	-121.46	-92.1631	-39.6729	-53.7109
	72.7	-68.6646	-56.4575	-24.4141	18.3105	61.0352		-131.836	-122.07	-93.3838	-37.2315	-53.7109
	72.75	-65.6128	-54.9316	-24.4141	15.2588	61.0352		-133.057	-117.188	-93.9942	-40.8936	-55.542
	72.8	-68.6646	-54.9316	-24.4141	15.2588	64.0869		-129.395	-116.577	-93.9942	-40.2832	-55.542
	72.85	-67.1387	-50.354	-25.9399	16.7847	62.561		-128.174	-115.967	-97.0459	-41.5039	-59.2041
	72.9	-67.1387	-54.9316	-22.8882	12.207	65.6128		-128.174	-114.746	-98.2666	-42.7246	-57.373
	72.95	-68.6646	-56.4575	-21.3623	13.7329	62.561		-128.784	-113.525	-94.6045	-39.6729	-51.8799
	73	-67.1387	-54.9316	-22.8882	15.2588	64.0869		-130.615	-118.408	-95.8252	-42.1143	-55.542
	73.05	-67.1387	-57.9834	-24.4141	10.6812	62.561		-129.395	-120.85	-92.7734	-40.8936	-56.7627
	73.1	-67.1387	-61.0352	-24.4141	12.207	64.0869		-129.395	-119.629	-94.6045	-43.9453	-53.7109
	73.15	-68.6646	-57.9834	-19.8364	10.6812	65.6128		-130.005	-117.188	-93.9942	-43.335	-53.7109
	73.2	-67.1387	-59.5093	-18.3105	12.207	67.1387		-130.615	-116.577	-88.501	-42.1143	-52.4902
	73.25	-68.6646	-56.4575	-22.8882	15.2588	68.6646		-128.174	-118.408	-92.7734	-43.9453	-54.9316
	73.3	-70.1904	-51.8799	-22.8882	13.7329	65.6128		-127.563	-117.798	-92.7734	-43.9453	-55.542
	73.35	-73.2422	-57.9834	-22.8882	12.207	65.6128		-125.122	-117.798	-90.9424	-40.8936	-54.3213
	73.4	-70.1904	-51.8799	-19.8364	13.7329	67.1387		-126.953	-119.629	-90.332	-40.8936	-60.4248
	73.45	-68.6646	-50.354	-21.3623	15.2588	65.6128		-124.512	-119.019	-115.967	-40.2832	-62.2559
	73.5	-65.6128	-51.8799	-19.8364	15.2588	62.561		-124.512	-117.798	-66.5283	-43.335	-62.8662
	73.55	-70.1904	-53.4058	-22.8882	15.2588	65.6128		-125.732	-117.188	-81.7871	-42.7246	-59.8145
	73.6	-70.1904	-54.9316	-19.8364	13.7329	64.0869		-122.07	-114.746	-84.8389	-45.7764	-61.0352
	73.65	-67.1387	-56.4575	-18.3105	15.2588	65.6128		-122.07	-114.136	-85.4492	-42.7246	-61.6455
	73.7	-67.1387	-50.354	-21.3623	10.6812	61.0352		-124.512	-117.798	-87.8906	-43.335	-60.4248
	73.75	-62.561	-56.4575	-22.8882	15.2588	57.9834		-127.563	-114.746	-87.2803	-39.6729	-56.7627
	73.8	-64.0869	-51.8799	-24.4141	18.3105	59.5093		-128.174	-114.746	-92.1631	-43.9453	-56.1523
	73.85	-67.1387	-48.8281	-25.9399	15.2588	57.9834		-125.732	-116.577	-90.9424	-45.7764	-58.5938
	73.9	-67.1387	-51.8799	-27.4658	13.7329	61.0352		-129.395	-121.46	-92.1631	-44.5557	-57.373
	73.95	-70.1904	-51.8799	-27.4658	15.2588	62.561		-130.615	-121.46	-97.0459	-43.335	-55.542
	74	-67.1387	-50.354	-25.9399	19.8364	61.0352		-127.563	-122.07	-94.6045	-45.166	-56.1523
	74.05	-71.7163	-50.354	-21.3623	21.3623	61.0352		-129.395	-120.239	-92.7734	-46.9971	-54.3213
	74.1	-70.1904	-47.3023	-22.8882	15.2588	62.561		-130.615	-120.239	-94.6045	-46.9971	-52.4902
	74.15	-67.1387	-51.8799	-24.4141	12.207	57.9834		-128.174	-119.019	-93.9942	-42.7246	-50.0488
	74.2	-64.0869	-54.9316	-22.8882	10.6812	61.0352		-125.732	-117.798	-92.1631	-40.8936	-50.6592
	74.25	-64.0869	-54.9316	-25.9399	9.15527	59.5093		-126.953	-121.46	-95.2148	-40.2832	-53.1006
	74.3	-67.1387	-53.4058	-24.4141	9.15527	57.9834		-126.343	-119.629	-93.3838	-44.5557	-52.4902
	74.35	-68.6646	-50.354	-24.4141	3.05176	57.9834		-130.615	-119.019	-93.9942	-43.335	-54.3213
	74.4	-70.1904	-56.4575	-24.4141	3.05176	54.9316		-131.836	-117.188	-93.9942	-43.9453	-54.9316
	74.45	-68.6646	-56.4575	-27.4658	3.05176	57.9834		-127.563	-117.798	-95.8252	-43.335	-55.542
	74.5	-70.1904	-56.4575	-27.4658	9.15527	56.4575		-128.174	-117.188	-91.5527	-42.1143	-53.7109
	74.55	-70.1904	-61.0352	-22.8882	12.207	56.4575		-129.395	-113.525	-89.7217	-40.2832	-56.7627
	74.6	-64.0869	-59.5093	-21.3623	15.2588	59.5093		-130.615	-111.694	-89.7217	-39.0625	-57.373
	74.65	-62.561	-57.9834	-16.7847	16.7847	61.0352		-130.615	-114.136	-87.8906	-39.6729	-57.373
	74.7	-59.5093	-59.5093	-15.2588	13.7329	61.0352		-130.615	-114.746	-86.0596	-37.8418	-57.9834
	74.75	-62.561	-57.9834	-19.8364	15.2588	62.561		-131.836	-113.525	-87.2803	-26.2451	-63.4766
	74.8	-64.0869	-56.4575	-21.3623	16.7847	64.0869		-133.057	-112.305	-89.1113	-44.5557	-61.0352
	74.85	-64.0869	-59.5093	-16.7847	18.3105	62.561		-133.057	-114.136	-89.7217	-45.7764	-59.2041
	74.9	-68.6646	-57.9834	-19.8364	15.2588	62.561		-133.667	-115.967	-89.7217	-48.2178	-57.373
	74.95	-70.1904	-59.5093	-18.3105	13.7329	61.0352		-130.005	-115.967	-87.8906	-47.6074	-58.5938
	75	-65.6128	-54.9316	-16.7847	16.7847	59.5093		-130.615	-114.746	-87.2803	-50.0488	-58.5938
	75.05	-73.2422	-56.4575	-21.3623	16.7847	57.9834		-128.784	-116.577	-83.0078	-45.7764	-55.542
	75.1	-73.2422	-53.4058	-18.3105	15.2588	54.9316		-128.174	-115.967	-86.6699	-43.335	-54.3213
	75.15	-71.7163	-54.9316	-22.8882	16.7847	57.9834		-131.226	-114.746	-86.6699	-43.335	-53.1006
	75.2	-73.2422	-57.9834	-25.9399	19.8364	59.5093		-130.615	-117.188	-89.1113	-42.7246	-51.8799
	75.25	-73.2422	-54.9316	-19.8364	19.8364	59.5093		-129.395	-113.525	-89.1113	-40.8936	-48.2178
	75.3	-73.2422	-54.9316	-19.8364	24.4141	62.561		-130.005	-115.967	-88.501	-40.8936	-51.2695
	75.35	-70.1904	-56.4575	-19.8364	19.8364	67.1387		-131.226	-114.136	-93.3838	-44.5557	-53.7109
	75.4	-70.1904	-56.4575	-18.3105	21.3623	64.0869		-134.888	-114.136	-94.6045	-43.9453	-53.7109
	75.45	-70.1904	-56.4575	-25.9399	24.4141	62.561		-130.615	-117.798	-91.5527	-43.9453	-51.8799
	75.5	-68.6646	-54.9316	-25.9399	22.8882	64.0869		-132.446	-119.019	-90.9424	-42.7246	-51.8799
	75.55	-64.0869	-50.354	-21.3623	27.4658	59.5093		-131.836	-120.239	-88.501	-43.335	-56.1523
	75.6	-65.6128	-50.354	-19.8364	28.9917	62.561		-132.446	-121.46	-87.8906	-42.7246	-54.9316
	75.65	-64.0869	-54.9316	-15.2588	21.3623	62.561		-133.057	-119.629	-90.332	-40.2832	-53.7109
	75.7	-70.1904	-54.9316	-21.3623	16.7847	65.6128		-130.615	-119.019	-90.9424	-38.4522	-52.4902
	75.75	-68.6646	-56.4575	-25.9399	15.2588	61.0352		-130.615	-119.019	-95.2148	-40.8936	-51.8799
	75.8	-67.1387	-54.9316	-25.9399	19.8364	56.4575		-128.784	-118.408	-92.7734	-40.8936	-53.7109
	75.85	-70.1904	-48.8281	-24.4141	18.3105	57.9834		-129.395	-119.629	-94.6045	-14.0381	-53.1006
	75.9	-64.0869	-53.4058	-22.8882	13.7329	54.9316		-135.498	-117.188	-97.0459	-56.1523	-52.4902
	75.95	-62.561	-51.8799	-25.9399	12.207	57.9834		-133.667	-115.967	-95.2148	-50.0488	-52.4902
	76	-64.0869	-48.8281	-27.4658	10.6812	59.5093		-132.446	-116.577	-95.2148	-47.6074	-52.4902
	76.05	-61.0352	-57.9834	-25.9399	10.6812	59.5093		-131.226	-113.525	-96.4356	-45.166	-53.7109
	76.1	-68.6646	-57.9834	-25.9399	12.207	62.561		-130.005	-113.525	-97.0459	-43.335	-50.6592
	76.15	-70.1904	-64.0869	-24.4141	9.15527	64.0869		-128.784	-112.915	-97.0459	-42.7246	-48.2178
	76.2	-65.6128	-61.0352	-19.8364	12.207	62.561		-131.226	-112.915	-98.2666	-44.5557	-48.8281
	76.25	-67.1387	-59.5093	-24.4141	13.7329	62.561		-133.057	-115.356	-97.0459	-44.5557	-51.2695
	76.3	-61.0352	-59.5093	-27.4658	15.2588	59.5093		-134.888	-117.798	-97.0459	-45.166	-50.6592
	76.35	-62.561	-56.4575	-28.9917	16.7847	61.0352		-128.784	-117.188	-95.8252	-45.7764	-51.8799
	76.4	-61.0352	-61.0352	-27.4658	15.2588	54.9316		-127.563	-117.798	-95.8252	-44.5557	-50.6592
	76.45	-64.0869	-54.9316	-28.9917	15.2588	53.4058		-128.174	-116.577	-92.7734	-42.1143	-54.3213
	76.5	-67.1387	-48.8281	-24.4141	15.2588	51.8799		-127.563	-114.136	-93.9942	-42.7246	-51.8799
	76.55	-64.0869	-56.4575	-25.9399	19.8364	51.8799		-127.563	-114.746	-93.3838	-43.9453	-52.4902
	76.6	-68.6646	-68.6646	-25.9399	13.7329	51.8799		-128.784	-113.525	-93.9942	-42.7246	-53.7109
	76.65	-67.1387	-57.9834	-28.9917	13.7329	53.4058		-127.563	-115.356	-89.7217	-42.7246	-54.9316
	76.7	-67.1387	-54.9316	-27.4658	12.207	57.9834		-128.174	-114.746	-90.9424	-40.2832	-57.373
	76.75	-70.1904	-53.4058	-24.4141	12.207	59.5093		-128.784	-115.967	-89.1113	-39.0625	-57.373
	76.8	-65.6128	-53.4058	-27.4658	12.207	56.4575		-129.395	-117.798	-93.3838	-39.6729	-54.3213
	76.85	-68.6646	-56.4575	-25.9399	9.15527	59.5093		-129.395	-118.408	-92.7734	-42.1143	-55.542
	76.9	-70.1904	-56.4575	-22.8882	13.7329	61.0352		-130.005	-122.681	-87.8906	-39.0625	-53.1006
	76.95	-68.6646	-56.4575	-24.4141	15.2588	59.5093		-130.615	-124.512	-86.6699	-39.0625	-57.9834
	77	-68.6646	-53.4058	-21.3623	16.7847	57.9834		-131.836	-119.629	-84.8389	-35.4004	-56.1523
	77.05	-67.1387	-56.4575	-21.3623	15.2588	62.561		-130.615	-116.577	-86.0596	-34.79	-53.7109
	77.1	-64.0869	-56.4575	-21.3623	15.2588	64.0869		-130.615	-116.577	-87.2803	-37.2315	-56.1523
	77.15	-67.1387	-57.9834	-22.8882	13.7329	65.6128		-131.836	-114.746	-89.1113	-37.8418	-56.7627
	77.2	-67.1387	-59.5093	-21.3623	18.3105	70.1904		-128.784	-111.084	-89.7217	-38.4522	-51.8799
	77.25	-65.6128	-57.9834	-16.7847	19.8364	71.7163		-126.953	-109.863	-90.9424	-42.1143	-51.8799
	77.3	-62.561	-57.9834	-19.8364	19.8364	67.1387		-123.901	-114.746	-89.7217	-46.3867	-53.7109
	77.35	-64.0869	-51.8799	-19.8364	22.8882	64.0869		-123.291	-115.356	-89.1113	-45.166	-57.9834
	77.4	-61.0352	-51.8799	-19.8364	24.4141	67.1387		-126.953	-116.577	-88.501	-45.166	-57.373
	77.45	-59.5093	-51.8799	-24.4141	19.8364	67.1387		-123.901	-115.967	-89.1113	-48.8281	-57.9834
	77.5	-62.561	-50.354	-22.8882	21.3623	62.561		-126.343	-116.577	-88.501	-50.6592	-62.2559
	77.55	-65.6128	-50.354	-19.8364	21.3623	62.561		-130.005	-113.525	-88.501	-51.8799	-61.6455
	77.6	-65.6128	-51.8799	-19.8364	19.8364	57.9834		-126.953	-114.746	-89.7217	-50.0488	-59.8145
	77.65	-68.6646	-48.8281	-19.8364	21.3623	57.9834		-125.732	-112.915	-89.7217	-48.8281	-59.2041
	77.7	-71.7163	-48.8281	-16.7847	16.7847	56.4575		-124.512	-114.746	-93.9942	-47.6074	-53.7109
	77.75	-71.7163	-51.8799	-13.7329	16.7847	54.9316		-125.732	-112.915	-92.1631	-43.335	-53.1006
	77.8	-73.2422	-54.9316	-12.207	21.3623	57.9834		-123.901	-112.915	-93.3838	-41.5039	-54.3213
	77.85	-70.1904	-61.0352	-15.2588	19.8364	59.5093		-124.512	-112.305	-93.9942	-42.7246	-53.7109
	77.9	-70.1904	-67.1387	-13.7329	21.3623	54.9316		-123.901	-113.525	-92.1631	-41.5039	-51.8799
	77.95	-70.1904	-61.0352	-12.207	16.7847	51.8799		-125.122	-115.967	-90.9424	-43.335	-51.2695
	78	-68.6646	-57.9834	-10.6812	13.7329	56.4575		-130.615	-119.629	-91.5527	-44.5557	-48.8281
	78.05	-68.6646	-56.4575	-15.2588	15.2588	62.561		-131.836	-119.019	-92.7734	-43.335	-51.2695
	78.1	-67.1387	-59.5093	-15.2588	16.7847	62.561		-131.226	-117.188	-90.9424	-42.1143	-50.6592
	78.15	-65.6128	-56.4575	-15.2588	16.7847	61.0352		-129.395	-118.408	-92.7734	-40.2832	-52.4902
	78.2	-64.0869	-53.4058	-21.3623	16.7847	62.561		-133.057	-116.577	-93.9942	-40.2832	-48.8281
	78.25	-62.561	-50.354	-22.8882	15.2588	61.0352		-129.395	-113.525	-91.5527	-42.1143	-48.8281
	78.3	-59.5093	-51.8799	-21.3623	16.7847	61.0352		-130.615	-114.136	-93.9942	-43.9453	-46.3867
	78.35	-62.561	-56.4575	-24.4141	19.8364	62.561		-130.615	-113.525	-92.7734	-42.1143	-44.5557
	78.4	-64.0869	-51.8799	-21.3623	15.2588	59.5093		-129.395	-117.188	-91.5527	-42.1143	-45.166
	78.45	-64.0869	-56.4575	-27.4658	21.3623	56.4575		-126.953	-117.188	-89.7217	-41.5039	-47.6074
	78.5	-62.561	-54.9316	-22.8882	21.3623	54.9316		-126.343	-114.746	-90.9424	-42.1143	-49.4385
	78.55	-62.561	-54.9316	-21.3623	25.9399	53.4058		-126.343	-114.136	-92.7734	-37.8418	-53.1006
	78.6	-62.561	-56.4575	-19.8364	22.8882	59.5093		-123.901	-114.746	-91.5527	-36.0108	-57.373
	78.65	-67.1387	-54.9316	-21.3623	21.3623	61.0352		-126.343	-114.746	-93.9942	-39.6729	-59.2041
	78.7	-67.1387	-56.4575	-21.3623	22.8882	62.561		-128.174	-113.525	-95.8252	-42.1143	-57.9834
	78.75	-68.6646	-56.4575	-19.8364	21.3623	61.0352		-127.563	-113.525	-98.2666	-41.5039	-58.5938
	78.8	-67.1387	-51.8799	-22.8882	19.8364	61.0352		-126.343	-117.188	-96.4356	-42.1143	-55.542
	78.85	-73.2422	-51.8799	-21.3623	21.3623	64.0869		-132.446	-119.019	-93.3838	-42.1143	-57.9834
	78.9	-70.1904	-53.4058	-16.7847	18.3105	59.5093		-131.836	-120.239	-89.1113	-42.1143	-59.8145
	78.95	-70.1904	-54.9316	-16.7847	18.3105	61.0352		-133.667	-119.629	-92.1631	-42.7246	-56.7627
	79	-68.6646	-54.9316	-15.2588	22.8882	67.1387		-131.836	-118.408	-90.9424	-39.6729	-57.9834
	79.05	-65.6128	-53.4058	-19.8364	18.3105	65.6128		-133.667	-122.07	-89.7217	-37.8418	-56.1523
	79.1	-68.6646	-51.8799	-21.3623	21.3623	62.561		-135.498	-119.019	-93.3838	-37.8418	-55.542
	79.15	-68.6646	-50.354	-22.8882	16.7847	61.0352		-133.057	-119.629	-93.3838	-36.6211	-54.9316
	79.2	-67.1387	-50.354	-22.8882	18.3105	59.5093		-133.667	-116.577	-90.332	-39.0625	-56.7627
	79.25	-68.6646	-51.8799	-21.3623	22.8882	61.0352		-135.498	-119.629	-88.501	-40.8936	-58.5938
	79.3	-70.1904	-51.8799	-22.8882	18.3105	61.0352		-135.498	-120.85	-93.3838	-43.335	-55.542
	79.35	-67.1387	-57.9834	-24.4141	13.7329	57.9834		-131.836	-120.85	-92.1631	-44.5557	-54.9316
	79.4	-73.2422	-56.4575	-21.3623	15.2588	53.4058		-133.057	-119.019	-95.8252	-43.335	-57.373
	79.45	-71.7163	-59.5093	-24.4141	12.207	53.4058		-134.277	-120.85	-95.8252	-44.5557	-55.542
	79.5	-74.7681	-70.1904	-24.4141	7.62939	45.7764		-137.939	-123.291	-100.708	-50.6592	-61.0352
	79.55	-85.4492	-74.7681	-35.0952	1.52588	38.147		-142.822	-129.395	-106.201	-57.373	-67.1387
	79.6	-91.5527	-79.3457	-41.1987	-6.10352	24.4141		-151.978	-139.16	-116.577	-69.5801	-75.0733
	79.65	-103.76	-86.9751	-50.354	-19.8364	10.6812		-158.691	-143.433	-122.681	-77.5147	-84.2285
	79.7	-108.337	-97.6562	-61.0352	-27.4658	4.57764		-166.016	-149.536	-133.667	-84.2285	-97.0459
	79.75	-115.967	-103.76	-71.7163	-38.147	-6.10352		-170.898	-156.86	-145.264	-93.3838	-106.201
	79.8	-125.122	-114.441	-79.3457	-48.8281	-16.7847		-176.392	-166.626	-153.809	-102.539	-112.915
	79.85	-129.7	-123.596	-91.5527	-61.0352	-27.4658		-181.885	-177.002	-163.574	-111.084	-122.681
	79.9	-137.329	-132.751	-102.234	-73.2422	-32.0435		-188.599	-183.105	-165.405	-115.356	-128.784
	79.95	-149.536	-138.855	-109.863	-77.8198	-39.6728		-195.923	-188.599	-172.73	-122.07	-136.719
	80	-149.536	-148.01	-120.544	-90.0269	-45.7764		-203.857	-194.702	-177.002	-128.784	-145.874
	80.05	-160.217	-152.588	-123.596	-99.1821	-51.8799		-209.351	-200.806	-183.105	-131.226	-154.419
	80.1	-163.269	-155.64	-134.277	-106.812	-62.561		-211.182	-204.468	-187.378	-136.108	-159.302
	80.15	-169.373	-160.217	-137.329	-112.915	-88.501		-214.844	-209.961	-188.599	-137.939	-158.691
	80.2	-175.476	-166.321	-144.958	-111.389	-42.7246		-219.727	-210.571	-191.65	-144.043	-161.133
	80.25	-173.95	-173.95	-149.536	-120.544	-62.561		-223.389	-216.064	-191.04	-149.536	-163.574
	80.3	-178.528	-173.95	-152.588	-122.07	-71.7163		-222.778	-219.116	-194.702	-152.588	-164.185
	80.35	-180.054	-183.105	-157.166	-120.544	-74.7681		-226.44	-225.22	-197.754	-158.081	-160.522
	80.4	-180.054	-184.631	-157.166	-123.596	-77.8198		-227.051	-224.609	-200.806	-158.691	-164.185
	80.45	-184.631	-186.157	-160.217	-125.122	-82.3975		-229.492	-228.882	-201.416	-158.691	-165.405
	80.5	-189.209	-189.209	-161.743	-126.648	-82.3975		-233.765	-230.103	-204.468	-158.691	-165.405
	80.55	-190.735	-187.683	-163.269	-129.7	-83.9233		-238.647	-229.492	-202.026	-158.691	-163.574
	80.6	-192.261	-190.735	-160.217	-131.226	-83.9233		-239.258	-230.713	-204.468	-158.081	-161.743
	80.65	-190.735	-186.157	-160.217	-126.648	-79.3457		-240.479	-231.934	-205.688	-158.081	-164.185
	80.7	-189.209	-189.209	-160.217	-126.648	-79.3457		-242.92	-228.882	-205.078	-155.029	-162.354
	80.75	-190.735	-189.209	-158.691	-125.122	-86.9751		-241.089	-226.44	-204.468	-158.081	-166.016
	80.8	-193.787	-190.735	-160.217	-125.122	-79.3457		-238.037	-227.051	-206.909	-159.302	-167.847
	80.85	-193.787	-189.209	-166.321	-120.544	-82.3975		-239.868	-229.492	-207.52	-158.081	-164.185
	80.9	-193.787	-187.683	-169.373	-117.493	-85.4492		-239.258	-227.051	-211.792	-161.743	-166.016
	80.95	-190.735	-186.157	-167.847	-119.019	-74.7681		-240.479	-227.661	-210.571	-162.354	-166.016
	81	-189.209	-184.631	-164.795	-119.019	-74.7681		-241.699	-230.103	-210.571	-160.522	-168.457
	81.05	-192.261	-181.58	-166.321	-119.019	-73.2422		-239.868	-231.323	-213.623	-164.185	-167.847
	81.1	-192.261	-183.105	-164.795	-115.967	-71.7163		-240.479	-231.323	-210.571	-166.626	-172.73
	81.15	-193.787	-186.157	-163.269	-115.967	-76.2939		-241.699	-233.765	-207.52	-166.626	-173.34
	81.2	-193.787	-184.631	-161.743	-115.967	-71.7163		-239.868	-233.154	-207.52	-165.405	-171.509
	81.25	-190.735	-187.683	-157.166	-122.07	-76.2939		-239.258	-234.375	-206.909	-167.236	-168.457
	81.3	-192.261	-186.157	-157.166	-125.122	-79.3457		-239.868	-232.544	-206.909	-165.405	-169.067
	81.35	-192.261	-187.683	-158.691	-123.596	-74.7681		-239.868	-231.934	-209.351	-161.133	-168.457
	81.4	-195.312	-189.209	-158.691	-126.648	-79.3457		-240.479	-234.375	-206.909	-159.912	-166.626
	81.45	-192.261	-190.735	-155.64	-125.122	-79.3457		-239.868	-235.596	-206.909	-161.743	-168.457
	81.5	-195.312	-193.787	-157.166	-126.648	-82.3975		-241.089	-237.427	-207.52	-161.133	-168.457
	81.55	-195.312	-192.261	-158.691	-126.648	-79.3457		-241.699	-236.816	-211.182	-159.912	-160.522
	81.6	-198.364	-195.312	-157.166	-123.596	-77.8198		-242.92	-239.258	-209.961	-164.185	-178.223
	81.65	-199.89	-198.364	-158.691	-123.596	-82.3975		-245.361	-238.037	-205.688	-162.354	-170.898
	81.7	-198.364	-196.838	-157.166	-125.122	-85.4492		-247.803	-239.258	-208.13	-161.133	-173.95
	81.75	-199.89	-199.89	-151.062	-122.07	-83.9233		-247.192	-236.816	-208.13	-161.743	-178.223
	81.8	-198.364	-198.364	-155.64	-123.596	-83.9233		-250.244	-238.037	-211.182	-165.405	-176.392
	81.85	-199.89	-190.735	-155.64	-125.122	-83.9233		-249.634	-236.206	-209.351	-167.236	-175.781
	81.9	-199.89	-192.261	-154.114	-126.648	-79.3457		-252.075	-236.206	-208.13	-167.847	-175.781
	81.95	-201.416	-190.735	-157.166	-129.7	-86.9751		-249.634	-234.985	-207.52	-167.847	-174.561
	82	-199.89	-192.261	-157.166	-126.648	-85.4492		-244.751	-235.596	-212.402	-166.016	-173.95
	82.05	-196.838	-192.261	-157.166	-126.648	-83.9233		-240.479	-238.647	-214.844	-167.847	-172.73
	82.1	-193.787	-187.683	-158.691	-126.648	-83.9233		-239.868	-237.427	-217.285	-164.185	-172.119
	82.15	-193.787	-192.261	-160.217	-123.596	-83.9233		-210.571	-241.089	-215.454	-164.795	-173.95
	82.2	-195.312	-192.261	-158.691	-131.226	-86.9751		-259.399	-240.479	-214.844	-165.405	-170.898
	82.25	-196.838	-196.838	-160.217	-129.7	-85.4492		-249.634	-242.31	-214.844	-169.678	-171.509
	82.3	-198.364	-196.838	-157.166	-129.7	-86.9751		-246.582	-241.089	-217.285	-166.626	-172.73
	82.35	-202.942	-195.312	-158.691	-128.174	-90.0269		-242.92	-236.206	-219.116	-165.405	-170.898
	82.4	-198.364	-193.787	-158.691	-123.596	-90.0269		-242.31	-236.206	-216.064	-161.743	-174.561
	82.45	-202.942	-187.683	-158.691	-126.648	-86.9751		-242.92	-239.258	-216.064	-165.405	-175.171
	82.5	-196.838	-187.683	-160.217	-128.174	-90.0269		-244.141	-238.647	-216.675	-165.405	-175.171
	82.55	-198.364	-190.735	-163.269	-123.596	-88.501		-243.53	-238.037	-216.064	-168.457	-172.119
	82.6	-198.364	-192.261	-160.217	-128.174	-83.9233		-246.582	-238.647	-215.454	-169.067	-171.509
	82.65	-198.364	-187.683	-160.217	-129.7	-85.4492		-239.258	-236.206	-212.402	-169.067	-154.419
	82.7	-198.364	-189.209	-160.217	-129.7	-83.9233		-242.31	-237.427	-209.961	-171.509	-194.702
	82.75	-201.416	-186.157	-160.217	-132.751	-86.9751		-245.361	-239.868	-211.792	-172.73	-184.326
	82.8	-198.364	-184.631	-163.269	-134.277	-90.0269		-249.634	-237.427	-211.792	-173.95	-183.716
	82.85	-196.838	-186.157	-163.269	-132.751	-94.6045		-247.803	-237.427	-215.454	-175.171	-180.664
	82.9	-196.838	-189.209	-160.217	-131.226	-93.0786		-247.803	-236.206	-215.454	-176.392	-178.223
	82.95	-199.89	-189.209	-160.217	-132.751	-88.501		-251.465	-236.816	-215.454	-177.002	-182.495
	83	-198.364	-184.631	-163.269	-132.751	-90.0269		-251.465	-237.427	-215.454	-175.171	-177.002
	83.05	-195.312	-190.735	-164.795	-132.751	-88.501		-250.244	-234.985	-216.064	-172.73	-180.664
	83.1	-195.312	-193.787	-160.217	-132.751	-88.501		-251.465	-234.375	-215.454	-171.509	-180.664
	83.15	-199.89	-192.261	-163.269	-134.277	-91.5527		-249.023	-232.544	-216.675	-172.73	-178.833
	83.2	-199.89	-192.261	-158.691	-135.803	-90.0269		-248.413	-234.985	-216.675	-173.95	-179.443
	83.25	-198.364	-192.261	-160.217	-131.226	-86.9751		-244.751	-235.596	-218.506	-175.781	-175.781
	83.3	-199.89	-190.735	-163.269	-129.7	-91.5527		-244.751	-236.206	-215.454	-175.781	-177.612
	83.35	-198.364	-189.209	-164.795	-125.122	-86.9751		-245.361	-233.765	-216.064	-176.392	-181.274
	83.4	-198.364	-192.261	-167.847	-126.648	-88.501		-245.972	-234.375	-216.064	-174.561	-179.443
	83.45	-198.364	-189.209	-164.795	-128.174	-90.0269		-246.582	-233.765	-214.233	-173.34	-180.054
	83.5	-199.89	-189.209	-164.795	-129.7	-88.501		-245.361	-234.375	-215.454	-174.561	-178.833
	83.55	-198.364	-192.261	-164.795	-132.751	-96.1304		-244.751	-231.323	-215.454	-173.34	-182.495
	83.6	-198.364	-193.787	-166.321	-135.803	-93.0786		-244.751	-232.544	-216.675	-172.119	-183.716
	83.65	-196.838	-193.787	-166.321	-134.277	-94.6045		-246.582	-230.713	-216.064	-170.288	-181.274
	83.7	-202.942	-193.787	-166.321	-134.277	-96.1304		-248.413	-234.985	-216.675	-170.288	-181.885
	83.75	-202.942	-192.261	-167.847	-131.226	-99.1821		-247.192	-236.206	-214.844	-168.457	-183.105
	83.8	-198.364	-190.735	-169.373	-132.751	-100.708		-244.751	-237.427	-215.454	-170.898	-185.547
	83.85	-202.942	-192.261	-169.373	-131.226	-100.708		-243.53	-236.816	-214.233	-171.509	-189.209
	83.9	-196.838	-192.261	-172.424	-126.648	-99.1821		-246.582	-235.596	-216.675	-170.898	-192.871
	83.95	-201.416	-195.312	-170.898	-129.7	-105.286		-245.972	-233.765	-217.285	-170.898	-192.261
	84	-198.364	-192.261	-192.261	-129.7	-103.76		-246.582	-230.713	-222.168	-170.288	-191.04
	84.05	-195.312	-195.312	-158.691	-129.7	-102.234		-249.023	-233.765	-222.168	-173.34	-190.43
	84.1	-199.89	-195.312	-158.691	-132.751	-100.708		-250.244	-237.427	-220.947	-170.898	-187.988
	84.15	-196.838	-192.261	-164.795	-131.226	-99.1821		-250.855	-240.479	-221.558	-172.119	-186.157
	84.2	-195.312	-192.261	-167.847	-135.803	-99.1821		-249.634	-239.868	-222.168	-172.119	-187.988
	84.25	-199.89	-192.261	-167.847	-138.855	-99.1821		-247.803	-240.479	-221.558	-175.171	-190.43
	84.3	-198.364	-192.261	-169.373	-138.855	-100.708		-246.582	-240.479	-221.558	-177.002	-190.43
	84.35	-204.468	-192.261	-169.373	-138.855	-102.234		-246.582	-239.868	-223.999	-175.781	-187.378
	84.4	-202.942	-196.838	-170.898	-143.433	-100.708		-245.972	-241.089	-227.051	-178.833	-189.819
	84.45	-196.838	-195.312	-173.95	-138.855	-102.234		-246.582	-239.258	-225.22	-183.716	-191.04
	84.5	-198.364	-195.312	-177.002	-141.907	-100.708		-245.361	-236.816	-226.44	-181.274	-194.092
	84.55	-198.364	-196.838	-173.95	-138.855	-97.6562		-243.53	-241.089	-226.44	-184.937	-192.261
	84.6	-199.89	-193.787	-175.476	-138.855	-99.1821		-241.089	-241.699	-226.44	-183.716	-191.65
	84.65	-205.994	-193.787	-172.424	-126.648	-99.1821		-244.141	-239.258	-222.168	-180.664	-189.209
	84.7	-207.52	-195.312	-172.424	-144.958	-100.708		-245.972	-241.699	-221.558	-182.495	-192.261
	84.75	-207.52	-192.261	-170.898	-148.01	-106.812		-248.413	-241.089	-222.168	-183.716	-191.04
	84.8	-204.468	-189.209	-172.424	-143.433	-102.234		-248.413	-242.31	-225.83	-184.937	-189.819
	84.85	-202.942	-198.364	-170.898	-143.433	-100.708		-248.413	-240.479	-227.661	-180.054	-189.209
	84.9	-202.942	-202.942	-170.898	-141.907	-100.708		-246.582	-244.141	-222.778	-180.664	-186.157
	84.95	-201.416	-196.838	-170.898	-141.907	-100.708		-247.803	-240.479	-223.999	-183.105	-184.937
	85	-201.416	-207.52	-169.373	-141.907	-103.76		-247.803	-240.479	-221.558	-183.105	-187.988
	85.05	-204.468	-215.149	-170.898	-143.433	-105.286		-247.803	-239.258	-219.727	-183.716	-191.04
	85.1	-204.468	-198.364	-170.898	-146.484	-106.812		-249.023	-239.868	-220.337	-183.716	-192.871
	85.15	-210.571	-195.312	-169.373	-146.484	-102.234		-250.244	-242.31	-221.558	-187.378	-194.092
	85.2	-210.571	-192.261	-169.373	-148.01	-106.812		-252.686	-243.53	-222.168	-187.378	-190.43
	85.25	-209.045	-186.157	-169.373	-146.484	-106.812		-249.023	-243.53	-223.999	-183.105	-191.65
	85.3	-204.468	-190.735	-169.373	-144.958	-108.337		-248.413	-242.31	-224.609	-183.105	-192.871
	85.35	-202.942	-187.683	-169.373	-149.536	-106.812		-246.582	-243.53	-224.609	-181.885	-190.43
	85.4	-207.52	-187.683	-172.424	-144.958	-103.76		-246.582	-244.751	-225.83	-184.326	-195.923
	85.45	-205.994	-186.157	-173.95	-149.536	-102.234		-250.855	-242.31	-225.83	-183.716	-194.702
	85.5	-204.468	-190.735	-173.95	-146.484	-102.234		-249.023	-239.868	-228.882	-180.054	-195.313
	85.55	-204.468	-192.261	-175.476	-143.433	-103.76		-248.413	-241.699	-231.934	-176.392	-193.481
	85.6	-207.52	-193.787	-172.424	-143.433	-105.286		-248.413	-242.92	-230.103	-178.223	-197.144
	85.65	-207.52	-192.261	-173.95	-143.433	-100.708		-242.92	-241.089	-232.544	-178.223	-197.754
	85.7	-210.571	-190.735	-172.424	-144.958	-105.286		-247.192	-240.479	-231.323	-180.664	-202.026
	85.75	-205.994	-190.735	-169.373	-149.536	-103.76		-247.803	-238.037	-231.934	-181.885	-205.078
	85.8	-204.468	-193.787	-172.424	-149.536	-105.286		-252.075	-283.203	-234.375	-184.326	-205.688
	85.85	-207.52	-202.942	-173.95	-148.01	-109.863		-249.634	-253.296	-232.544	-189.209	-200.195
	85.9	-205.994	-198.364	-175.476	-148.01	-106.812		-250.244	-235.596	-232.544	-189.819	-200.806
	85.95	-207.52	-198.364	-180.054	-149.536	-111.389		-250.244	-235.596	-230.713	-190.43	-200.195
	86	-202.942	-198.364	-180.054	-151.062	-112.915		-249.023	-235.596	-231.934	-187.988	-201.416
	86.05	-201.416	-195.312	-178.528	-149.536	-112.915		-244.751	-238.647	-231.934	-186.157	-198.364
	86.1	-207.52	-195.312	-173.95	-154.114	-112.915		-249.023	-240.479	-227.051	-186.157	-200.806
	86.15	-209.045	-193.787	-172.424	-154.114	-112.915		-250.855	-239.868	-229.492	-189.209	-201.416
	86.2	-205.994	-195.312	-172.424	-154.114	-112.915		-249.634	-241.699	-226.44	-188.599	-197.144
	86.25	-204.468	-198.364	-175.476	-155.64	-115.967		-247.803	-240.479	-226.44	-190.43	-197.754
	86.3	-202.942	-201.416	-180.054	-155.64	-117.493		-249.634	-243.53	-227.051	-187.378	-199.585
	86.35	-198.364	-204.468	-178.528	-154.114	-115.967		-249.634	-247.192	-231.323	-186.768	-195.313
	86.4	-199.89	-202.942	-180.054	-154.114	-117.493		-253.296	-247.803	-230.103	-187.988	-197.144
	86.45	-198.364	-204.468	-180.054	-154.114	-117.493		-252.075	-249.023	-230.103	-187.378	-200.195
	86.5	-199.89	-199.89	-177.002	-154.114	-120.544		-252.686	-252.075	-232.544	-187.988	-201.416
	86.55	-199.89	-201.416	-178.528	-155.64	-119.019		-255.127	-251.465	-233.765	-189.209	-202.637
	86.6	-204.468	-199.89	-173.95	-155.64	-117.493		-255.737	-249.023	-233.765	-191.65	-206.909
	86.65	-199.89	-199.89	-175.476	-155.64	-120.544		-254.517	-245.361	-232.544	-191.04	-206.299
	86.7	-198.364	-202.942	-178.528	-154.114	-117.493		-256.348	-249.023	-233.154	-191.65	-205.078
	86.75	-202.942	-201.416	-178.528	-158.691	-117.493		-254.517	-245.361	-230.103	-191.65	-201.416
	86.8	-202.942	-198.364	-183.105	-155.64	-117.493		-255.127	-249.023	-230.103	-192.261	-206.299
	86.85	-204.468	-198.364	-180.054	-157.166	-117.493		-253.296	-247.192	-230.713	-194.702	-202.637
	86.9	-205.994	-198.364	-180.054	-158.691	-120.544		-251.465	-244.751	-235.596	-192.261	-204.468
	86.95	-204.468	-198.364	-183.105	-158.691	-120.544		-252.075	-244.751	-239.258	-192.871	-204.468
	87	-207.52	-199.89	-177.002	-160.217	-119.019		-253.296	-245.361	-236.206	-192.871	-200.806
	87.05	-204.468	-202.942	-180.054	-155.64	-117.493		-251.465	-245.972	-234.985	-191.04	-198.364
	87.1	-202.942	-201.416	-180.054	-157.166	-120.544		-252.686	-245.972	-234.375	-191.04	-200.195
	87.15	-202.942	-198.364	-178.528	-157.166	-114.441		-251.465	-245.361	-234.375	-192.261	-198.364
	87.2	-204.468	-196.838	-177.002	-154.114	-117.493		-252.075	-245.972	-234.985	-192.871	-201.416
	87.25	-199.89	-196.838	-183.105	-148.01	-117.493		-253.296	-246.582	-232.544	-191.04	-203.857
	87.3	-204.468	-196.838	-180.054	-151.062	-119.019		-253.906	-248.413	-233.765	-189.819	-203.247
	87.35	-201.416	-202.942	-178.528	-154.114	-117.493		-252.686	-248.413	-233.765	-186.157	-204.468
	87.4	-205.994	-207.52	-175.476	-152.588	-111.389		-252.075	-245.972	-236.816	-183.716	-202.026
	87.45	-204.468	-205.994	-180.054	-152.588	-115.967		-252.075	-244.751	-232.544	-187.378	-206.299
	87.5	-205.994	-207.52	-180.054	-151.062	-120.544		-255.127	-244.141	-234.375	-187.378	-206.909
	87.55	-204.468	-209.045	-180.054	-151.062	-122.07		-253.906	-243.53	-233.765	-187.988	-212.402
	87.6	-205.994	-205.994	-183.105	-151.062	-123.596		-257.568	-246.582	-236.206	-190.43	-227.661
	87.65	-209.045	-207.52	-184.631	-154.114	-122.07		-259.399	-252.686	-239.258	-193.481	-229.492
	87.7	-204.468	-207.52	-184.631	-154.114	-122.07		-256.348	-253.296	-235.596	-194.702	-219.116
	87.75	-202.942	-209.045	-183.105	-157.166	-122.07		-256.348	-252.075	-232.544	-195.313	-205.078
	87.8	-207.52	-207.52	-186.157	-160.217	-119.019		-252.686	-250.244	-235.596	-194.702	-209.961
	87.85	-207.52	-204.468	-186.157	-161.743	-123.596		-254.517	-250.244	-233.765	-195.923	-218.506
	87.9	-207.52	-199.89	-184.631	-158.691	-119.019		-255.127	-250.244	-234.985	-194.702	-211.182
	87.95	-210.571	-199.89	-184.631	-157.166	-120.544		-258.179	-248.413	-234.985	-191.04	-209.961
	88	-210.571	-204.468	-183.105	-158.691	-126.648		-259.399	-247.192	-233.765	-192.261	-214.233
	88.05	-210.571	-205.994	-183.105	-155.64	-125.122		-258.179	-245.972	-233.154	-187.378	-211.792
	88.1	-209.045	-204.468	-184.631	-158.691	-129.7		-258.789	-247.192	-233.154	-190.43	-224.609
	88.15	-210.571	-204.468	-186.157	-158.691	-126.648		-256.958	-247.192	-233.154	-194.092	-230.103
	88.2	-209.045	-207.52	-187.683	-158.691	-123.596		-255.127	-249.023	-235.596	-196.533	-214.233
	88.25	-204.468	-212.097	-187.683	-161.743	-125.122		-253.906	-249.023	-233.154	-196.533	-211.792
	88.3	-207.52	-207.52	-189.209	-160.217	-122.07		-256.348	-252.075	-233.765	-195.313	-210.571
	88.35	-205.994	-205.994	-186.157	-163.269	-125.122		-256.958	-255.127	-232.544	-196.533	-214.233
	88.4	-210.571	-210.571	-186.157	-161.743	-126.648		-256.348	-253.296	-231.323	-200.195	-215.454
	88.45	-207.52	-205.994	-186.157	-161.743	-126.648		-257.568	-531.616	-231.934	-200.195	-214.233
	88.5	-207.52	-209.045	-187.683	-167.847	-128.174		-258.789	-272.217	-231.934	-200.806	-211.182
	88.55	-210.571	-228.882	-186.157	-166.321	-131.226		-259.399	-176.392	-232.544	-200.806	-211.792
	88.6	-205.994	-190.735	-190.735	-167.847	-131.226		-259.399	-183.105	-240.479	-199.585	-211.182
	88.65	-204.468	-201.416	-190.735	-167.847	-134.277		-259.399	-197.144	-240.479	-199.585	-214.233
	88.7	-205.994	-201.416	-187.683	-163.269	-132.751		-258.179	-213.013	-241.089	-197.754	-214.844
	88.75	-201.416	-204.468	-183.105	-167.847	-129.7		-258.789	-223.999	-239.868	-201.416	-217.285
	88.8	-202.942	-202.942	-183.105	-166.321	-129.7		-259.399	-233.154	-239.868	-199.585	-214.233
	88.85	-204.468	-205.994	-183.105	-166.321	-131.226		-261.841	-238.037	-242.31	-200.806	-216.064
	88.9	-204.468	-202.942	-186.157	-166.321	-134.277		-255.127	-242.31	-244.751	-199.585	-220.947
	88.95	-209.045	-207.52	-186.157	-167.847	-129.7		-253.906	-243.53	-245.972	-202.026	-222.168
	89	-209.045	-205.994	-186.157	-167.847	-131.226		-251.465	-251.465	-244.141	-203.247	-224.609
	89.05	-205.994	-207.52	-187.683	-169.373	-129.7		-252.075	-252.075	-242.31	-201.416	-221.558
	89.1	-205.994	-207.52	-187.683	-167.847	-131.226		-250.855	-255.127	-239.868	-202.026	-222.168
	89.15	-209.045	-207.52	-193.787	-170.898	-135.803		-252.075	-255.737	-239.258	-205.078	-223.999
	89.2	-212.097	-202.942	-192.261	-166.321	-135.803		-253.906	-255.127	-236.816	-206.299	-222.168
	89.25	-215.149	-198.364	-192.261	-169.373	-134.277		-255.127	-253.906	-238.037	-202.026	-217.896
	89.3	-207.52	-202.942	-189.209	-167.847	-137.329		-253.906	-250.855	-238.037	-202.026	-218.506
	89.35	-209.045	-202.942	-192.261	-166.321	-135.803		-251.465	-251.465	-242.31	-206.909	-220.337
	89.4	-212.097	-202.942	-190.735	-166.321	-137.329		-255.737	-251.465	-245.361	-209.961	-219.727
	89.45	-210.571	-201.416	-192.261	-167.847	-138.855		-254.517	-253.906	-244.141	-206.909	-219.727
	89.5	-209.045	-204.468	-195.312	-166.321	-135.803		-253.906	-252.686	-242.92	-209.351	-216.064
	89.55	-209.045	-205.994	-198.364	-167.847	-132.751		-256.958	-255.127	-242.31	-206.909	-216.064
	89.6	-209.045	-207.52	-195.312	-164.795	-129.7		-259.399	-257.568	-239.868	-207.52	-217.285
	89.65	-212.097	-209.045	-193.787	-158.691	-131.226		-256.348	-255.737	-237.427	-206.299	-218.506
	89.7	-210.571	-210.571	-190.735	-163.269	-129.7		-256.958	-252.075	-238.647	-208.74	-216.064
	89.75	-212.097	-212.097	-192.261	-161.743	-131.226		-257.568	-253.906	-240.479	-204.468	-214.233
	89.8	-215.149	-212.097	-192.261	-164.795	-135.803		-256.958	-225.22	-239.258	-206.909	-214.844
	89.85	-212.097	-212.097	-192.261	-166.321	-135.803		-255.737	-281.372	-240.479	-206.909	-214.233
	89.9	-212.097	-212.097	-195.312	-172.424	-137.329		-255.127	-270.996	-239.868	-202.637	-214.233
	89.95	-207.52	-209.045	-193.787	-175.476	-140.381		-255.737	-256.348	-242.31	-208.74	-217.285
	90	-204.468	-209.045	-193.787	-175.476	-138.855		-258.789	-253.296	-244.751	-208.74	-218.506
	90.05	-212.097	-215.149	-195.312	-178.528	-140.381		-255.737	-249.023	-245.361	-209.351	-222.168
	90.1	-209.045	-212.097	-193.787	-180.054	-140.381		-255.737	-247.803	-247.192	-209.961	-222.778
	90.15	-210.571	-215.149	-192.261	-181.58	-138.855		-257.568	-246.582	-244.751	-209.351	-222.168
	90.2	-213.623	-212.097	-190.735	-180.054	-137.329		-258.179	-247.803	-245.972	-211.182	-222.168
	90.25	-207.52	-213.623	-193.787	-177.002	-138.855		-259.399	-250.855	-292.969	-213.623	-222.168
	90.3	-212.097	-221.252	-193.787	-181.58	-138.855		-260.01	-253.906	-264.282	-213.013	-222.778
	90.35	-209.045	-215.149	-195.312	-180.054	-137.329		-259.399	-252.686	-249.023	-211.182	-227.661
	90.4	-204.468	-216.675	-193.787	-177.002	-138.855		-257.568	-250.855	-234.985	-208.74	-227.661
	90.45	-204.468	-213.623	-196.838	-178.528	-144.958		-258.789	-249.023	-229.492	-210.571	-231.323
	90.5	-204.468	-215.149	-196.838	-180.054	-141.907		-261.231	-249.634	-226.44	-205.688	-232.544
	90.55	-201.416	-218.201	-196.838	-180.054	-148.01		-261.231	-252.075	-227.051	-206.909	-230.713
	90.6	-207.52	-216.675	-193.787	-180.054	-146.484		-260.01	-253.296	-231.934	-206.299	-226.44
	90.65	-209.045	-216.675	-190.735	-180.054	-140.381		-254.517	-252.686	-236.206	-202.637	-226.44
	90.7	-195.312	-213.623	-192.261	-181.58	-143.433		-258.789	-253.906	-238.037	-207.52	-227.661
	90.75	-210.571	-215.149	-192.261	-175.476	-143.433		-256.958	-256.348	-238.647	-210.571	-225.83
	90.8	-219.727	-215.149	-198.364	-180.054	-144.958		-259.399	-254.517	-241.699	-211.792	-225.83
	90.85	-209.045	-210.571	-198.364	-181.58	-149.536		-260.62	-252.686	-249.023	-212.402	-225.83
	90.9	-209.045	-216.675	-196.838	-175.476	-144.958		-257.568	-254.517	-249.023	-210.571	-222.778
	90.95	-209.045	-213.623	-199.89	-178.528	-149.536		-256.958	-259.399	-247.803	-209.351	-220.947
	91	-212.097	-212.097	-201.416	-175.476	-148.01		-257.568	-262.451	-249.023	-211.792	-225.83
	91.05	-212.097	-213.623	-198.364	-173.95	-144.958		-256.348	-261.231	-245.361	-211.792	-227.661
	91.1	-213.623	-210.571	-198.364	-178.528	-149.536		-258.789	-261.231	-245.972	-208.74	-228.882
	91.15	-216.675	-213.623	-199.89	-177.002	-151.062		-256.958	-264.282	-245.972	-206.909	-228.882
	91.2	-213.623	-216.675	-196.838	-175.476	-146.484		-255.737	-261.231	-247.803	-207.52	-230.103
	91.25	-216.675	-212.097	-198.364	-180.054	-141.907		-255.127	-260.62	-247.803	-211.792	-227.051
	91.3	-216.675	-215.149	-198.364	-180.054	-143.433		-256.348	-259.399	-249.023	-213.013	-230.103
	91.35	-215.149	-213.623	-196.838	-180.054	-143.433		-255.737	-260.01	-250.244	-211.792	-227.661
	91.4	-216.675	-212.097	-196.838	-186.157	-148.01		-256.958	-261.231	-252.686	-212.402	-231.934
	91.45	-216.675	-205.994	-195.312	-183.105	-148.01		-255.737	-261.231	-252.686	-211.792	-233.154
	91.5	-218.201	-205.994	-195.312	-183.105	-151.062		-256.348	-264.893	-253.906	-214.233	-233.765
	91.55	-215.149	-207.52	-192.261	-178.528	-155.64		-258.789	-260.62	-250.244	-217.896	-236.206
	91.6	-216.675	-202.942	-192.261	-173.95	-152.588		-258.789	-258.179	-252.075	-216.675	-234.985
	91.65	-215.149	-207.52	-195.312	-178.528	-154.114		-256.348	-256.348	-250.244	-217.896	-235.596
	91.7	-216.675	-204.468	-199.89	-181.58	-157.166		-256.958	-256.958	-249.634	-214.844	-234.375
	91.75	-219.727	-204.468	-199.89	-177.002	-157.166		-259.399	-258.179	-250.244	-215.454	-236.206
	91.8	-224.304	-210.571	-199.89	-178.528	-158.691		-260.62	-258.789	-249.634	-218.506	-236.816
	91.85	-218.201	-209.045	-207.52	-180.054	-155.64		-263.062	-257.568	-249.023	-214.844	-233.154
	91.9	-219.727	-209.045	-207.52	-177.002	-155.64		-263.062	-256.958	-251.465	-214.844	-231.934
	91.95	-218.201	-212.097	-207.52	-180.054	-154.114		-261.841	-257.568	-251.465	-214.233	-233.154
	92	-213.623	-212.097	-207.52	-183.105	-151.062		-264.282	-252.686	-252.686	-213.013	-234.375
	92.05	-218.201	-215.149	-207.52	-183.105	-154.114		-263.672	-254.517	-252.686	-214.844	-231.934
	92.1	-213.623	-213.623	-204.468	-184.631	-154.114		-261.841	-252.686	-252.686	-216.064	-233.765
	92.15	-212.097	-216.675	-205.994	-181.58	-151.062		-267.334	-253.296	-253.906	-217.285	-232.544
	92.2	-216.675	-215.149	-205.994	-184.631	-151.062		-268.555	-255.737	-253.296	-216.064	-233.154
	92.25	-213.623	-218.201	-205.994	-186.157	-148.01		-267.944	-255.127	-253.296	-219.116	-230.103
	92.3	-209.045	-219.727	-204.468	-187.683	-151.062		-267.334	-254.517	-252.686	-217.896	-231.934
	92.35	-210.571	-218.201	-202.942	-186.157	-151.062		-263.672	-255.127	-254.517	-216.675	-236.206
	92.4	-210.571	-218.201	-204.468	-186.157	-152.588		-267.944	-255.737	-250.244	-216.064	-236.816
	92.45	-209.045	-215.149	-202.942	-187.683	-155.64		-264.282	-256.348	-248.413	-212.402	-237.427
	92.5	-215.149	-216.675	-205.994	-187.683	-157.166		-261.841	-258.789	-253.906	-216.675	-241.699
	92.55	-216.675	-219.727	-204.468	-183.105	-158.691		-260.62	-256.958	-255.737	-219.116	-241.089
	92.6	-219.727	-219.727	-201.416	-186.157	-158.691		-261.841	-258.179	-256.348	-221.558	-241.699
	92.65	-216.675	-219.727	-196.838	-187.683	-154.114		-261.231	-260.01	-256.348	-219.727	-245.972
	92.7	-215.149	-221.252	-195.312	-189.209	-157.166		-261.841	-259.399	-258.179	-216.675	-243.53
	92.75	-219.727	-221.252	-199.89	-190.735	-155.64		-262.451	-260.01	-256.348	-213.623	-243.53
	92.8	-213.623	-219.727	-196.838	-187.683	-155.64		-259.399	-257.568	-255.737	-213.623	-240.479
	92.85	-215.149	-221.252	-198.364	-190.735	-155.64		-259.399	-257.568	-253.906	-214.233	-237.427
	92.9	-215.149	-219.727	-205.994	-187.683	-155.64		-260.01	-259.399	-250.855	-213.013	-238.037
	92.95	-216.675	-221.252	-204.468	-187.683	-157.166		-259.399	-261.841	-249.634	-217.896	-236.816
	93	-218.201	-219.727	-204.468	-192.261	-158.691		-260.62	-264.893	-251.465	-217.896	-238.647
	93.05	-215.149	-218.201	-210.571	-193.787	-160.217		-257.568	-262.451	-250.244	-217.285	-238.037
	93.1	-212.097	-219.727	-207.52	-190.735	-160.217		-260.01	-260.01	-250.855	-220.337	-241.699
	93.15	-212.097	-218.201	-205.994	-187.683	-161.743		-261.231	-260.62	-251.465	-221.558	-242.31
	93.2	-212.097	-215.149	-207.52	-187.683	-160.217		-263.672	-261.841	-251.465	-219.727	-244.141
	93.25	-209.045	-216.675	-205.994	-189.209	-158.691		-260.01	-261.841	-252.686	-223.999	-247.192
	93.3	-213.623	-221.252	-205.994	-190.735	-160.217		-260.62	-264.282	-255.737	-227.661	-249.634
	93.35	-213.623	-222.778	-205.994	-187.683	-161.743		-260.01	-263.672	-253.296	-227.661	-249.634
	93.4	-213.623	-219.727	-205.994	-186.157	-160.217		-262.451	-264.282	-252.075	-231.323	-249.023
	93.45	-207.52	-221.252	-202.942	-190.735	-163.269		-261.841	-269.165	-250.855	-231.323	-250.244
	93.5	-212.097	-221.252	-205.994	-195.312	-164.795		-264.282	-267.334	-249.634	-231.323	-249.634
	93.55	-212.097	-218.201	-207.52	-193.787	-167.847		-264.282	-262.451	-248.413	-230.713	-247.803
	93.6	-210.571	-218.201	-209.045	-192.261	-172.424		-261.231	-260.62	-250.244	-225.22	-246.582
	93.65	-210.571	-212.097	-210.571	-195.312	-167.847		-261.231	-260.01	-253.906	-225.83	-246.582
	93.7	-210.571	-213.623	-204.468	-198.364	-167.847		-260.01	-258.179	-255.737	-225.83	-249.023
	93.75	-209.045	-216.675	-207.52	-195.312	-167.847		-260.62	-258.789	-257.568	-224.609	-244.141
	93.8	-209.045	-218.201	-209.045	-195.312	-167.847		-259.399	-260.62	-256.958	-223.389	-242.92
	93.85	-215.149	-215.149	-207.52	-196.838	-167.847		-261.841	-263.062	-256.958	-224.609	-245.972
	93.9	-212.097	-218.201	-207.52	-196.838	-166.321		-263.672	-263.062	-258.789	-222.168	-242.31
	93.95	-215.149	-216.675	-207.52	-195.312	-167.847		-262.451	-263.672	-256.348	-222.778	-242.31
	94	-221.252	-218.201	-210.571	-195.312	-170.898		-264.893	-266.724	-256.348	-224.609	-244.751
	94.05	-222.778	-221.252	-205.994	-195.312	-169.373		-268.555	-269.775	-255.737	-227.051	-247.192
	94.1	-221.252	-222.778	-205.994	-195.312	-169.373		-267.944	-268.555	-256.958	-225.83	-248.413
	94.15	-224.304	-221.252	-210.571	-195.312	-166.321		-263.672	-266.113	-256.958	-226.44	-244.751
	94.2	-224.304	-224.304	-209.045	-199.89	-166.321		-264.893	-267.334	-255.737	-229.492	-242.92
	94.25	-222.778	-224.304	-209.045	-198.364	-167.847		-267.944	-267.334	-258.179	-227.661	-247.803
	94.3	-221.252	-222.778	-209.045	-198.364	-169.373		-268.555	-260.62	-259.399	-226.44	-243.53
	94.35	-216.675	-222.778	-204.468	-199.89	-169.373		-266.724	-263.062	-258.789	-226.44	-243.53
	94.4	-215.149	-221.252	-207.52	-199.89	-169.373		-264.893	-263.062	-259.399	-228.882	-242.92
	94.45	-210.571	-221.252	-210.571	-202.942	-173.95		-264.282	-261.231	-256.958	-229.492	-243.53
	94.5	-212.097	-224.304	-209.045	-204.468	-172.424		-265.503	-260.62	-259.399	-231.323	-275.269
	94.55	-210.571	-224.304	-207.52	-201.416	-167.847		-264.893	-258.179	-258.789	-231.934	-226.44
	94.6	-209.045	-228.882	-207.52	-202.942	-170.898		-266.113	-263.672	-258.179	-261.231	-245.361
	94.65	-212.097	-227.356	-210.571	-196.838	-169.373		-266.113	-266.724	-259.399	-238.647	-248.413
	94.7	-215.149	-221.252	-209.045	-195.312	-172.424		-264.893	-267.334	-258.789	-217.285	-250.244
	94.75	-216.675	-224.304	-213.623	-195.312	-180.054		-263.672	-269.165	-258.789	-233.154	-254.517
	94.8	-218.201	-221.252	-210.571	-193.787	-178.528		-266.724	-269.775	-260.62	-234.985	-254.517
	94.85	-216.675	-224.304	-209.045	-198.364	-183.105		-269.165	-272.217	-260.62	-236.206	-251.465
	94.9	-215.149	-224.304	-212.097	-195.312	-181.58		-268.555	-272.217	-259.399	-232.544	-252.686
	94.95	-212.097	-224.304	-209.045	-196.838	-178.528		-266.724	-272.217	-261.231	-233.154	-250.244
	95	-216.675	-225.83	-213.623	-198.364	-180.054		-266.113	-267.334	-264.282	-232.544	-249.023
	95.05	-216.675	-222.778	-216.675	-195.312	-180.054		-266.113	-269.165	-262.451	-230.103	-249.023
	95.1	-218.201	-224.304	-213.623	-198.364	-181.58		-267.334	-269.775	-261.841	-228.882	-251.465
	95.15	-216.675	-227.356	-215.149	-198.364	-178.528		-267.334	-267.334	-264.282	-228.882	-252.686
	95.2	-216.675	-233.459	-216.675	-195.312	-175.476		-264.893	-268.555	-266.113	-229.492	-252.075
	95.25	-216.675	-230.408	-216.675	-198.364	-175.476		-263.062	-264.893	-266.113	-231.323	-252.075
	95.3	-219.727	-227.356	-215.149	-199.89	-177.002		-265.503	-265.503	-261.841	-228.882	-251.465
	95.35	-218.201	-228.882	-215.149	-199.89	-178.528		-264.893	-263.672	-259.399	-230.713	-250.244
	95.4	-222.778	-230.408	-213.623	-202.942	-175.476		-266.113	-263.672	-260.62	-230.103	-246.582
	95.45	-221.252	-230.408	-215.149	-199.89	-173.95		-263.672	-263.062	-260.62	-226.44	-247.192
	95.5	-221.252	-230.408	-213.623	-198.364	-172.424		-263.672	-263.672	-260.62	-227.051	-247.803
	95.55	-213.623	-224.304	-212.097	-199.89	-177.002		-264.282	-264.282	-261.231	-231.323	-252.075
	95.6	-215.149	-225.83	-215.149	-199.89	-177.002		-266.724	-267.334	-260.01	-230.103	-253.296
	95.65	-216.675	-227.356	-219.727	-201.416	-172.424		-263.062	-266.724	-260.01	-233.765	-253.296
	95.7	-215.149	-230.408	-216.675	-202.942	-170.898		-264.893	-266.113	-255.737	-231.934	-252.075
	95.75	-215.149	-231.934	-219.727	-201.416	-177.002		-266.113	-270.386	-255.737	-232.544	-252.075
	95.8	-213.623	-228.882	-216.675	-199.89	-175.476		-267.944	-268.555	-254.517	-233.154	-251.465
	95.85	-215.149	-227.356	-215.149	-202.942	-175.476		-268.555	-269.165	-256.958	-233.154	-253.296
	95.9	-215.149	-224.304	-216.675	-199.89	-175.476		-268.555	-269.165	-261.231	-233.154	-256.348
	95.95	-219.727	-224.304	-215.149	-204.468	-173.95		-265.503	-269.775	-261.231	-236.206	-257.568
	96	-216.675	-221.252	-215.149	-204.468	-170.898		-269.165	-270.386	-260.62	-238.037	-257.568
	96.05	-213.623	-219.727	-216.675	-204.468	-169.373		-267.944	-270.386	-261.231	-238.037	-258.789
	96.1	-215.149	-219.727	-219.727	-201.416	-170.898		-265.503	-268.555	-263.672	-237.427	-264.282
	96.15	-218.201	-216.675	-218.201	-202.942	-175.476		-264.893	-269.775	-261.841	-235.596	-259.399
	96.2	-219.727	-221.252	-219.727	-202.942	-175.476		-266.113	-269.165	-263.672	-236.206	-262.451
	96.25	-215.149	-221.252	-221.252	-204.468	-180.054		-269.775	-272.217	-263.672	-234.985	-264.282
	96.3	-216.675	-219.727	-224.304	-205.994	-183.105		-268.555	-270.386	-264.893	-234.375	-260.62
	96.35	-215.149	-218.201	-227.356	-204.468	-183.105		-267.334	-270.386	-266.113	-238.037	-261.231
	96.4	-216.675	-219.727	-224.304	-210.571	-184.631		-267.944	-273.438	-264.893	-238.647	-260.62
	96.45	-219.727	-221.252	-222.778	-209.045	-187.683		-264.282	-271.606	-264.282	-238.647	-258.789
	96.5	-218.201	-221.252	-224.304	-209.045	-193.787		-268.555	-270.386	-267.944	-237.427	-257.568
	96.55	-219.727	-221.252	-221.252	-202.942	-193.787		-267.944	-266.724	-267.334	-232.544	-259.399
	96.6	-218.201	-221.252	-221.252	-202.942	-192.261		-267.334	-269.165	-270.996	-234.985	-258.789
	96.65	-218.201	-224.304	-218.201	-205.994	-195.312		-267.944	-273.438	-270.996	-236.206	-260.62
	96.7	-221.252	-222.778	-219.727	-204.468	-192.261		-268.555	-272.827	-269.165	-239.868	-259.399
	96.75	-222.778	-222.778	-219.727	-207.52	-196.838		-267.334	-270.386	-268.555	-241.089	-260.01
	96.8	-222.778	-224.304	-219.727	-210.571	-193.787		-266.113	-269.775	-267.334	-240.479	-259.399
	96.85	-222.778	-225.83	-222.778	-210.571	-193.787		-267.944	-275.269	-266.724	-239.258	-258.789
	96.9	-219.727	-225.83	-221.252	-210.571	-190.735		-269.775	-274.658	-270.386	-241.089	-260.01
	96.95	-218.201	-225.83	-221.252	-210.571	-184.631		-271.606	-272.217	-269.165	-241.699	-259.399
	97	-216.675	-225.83	-219.727	-207.52	-187.683		-276.489	-270.386	-269.775	-244.141	-262.451
	97.05	-219.727	-227.356	-218.201	-209.045	-192.261		-276.489	-270.996	-265.503	-247.192	-264.282
	97.1	-221.252	-230.408	-218.201	-212.097	-190.735		-276.489	-270.996	-263.672	-246.582	-267.334
	97.15	-222.778	-231.934	-218.201	-219.727	-189.209		-272.217	-270.996	-263.672	-247.192	-265.503
	97.2	-218.201	-234.985	-221.252	-219.727	-187.683		-271.606	-270.996	-266.113	-249.023	-263.672
	97.25	-221.252	-234.985	-222.778	-216.675	-190.735		-268.555	-269.165	-266.724	-251.465	-261.231
	97.3	-219.727	-234.985	-224.304	-219.727	-193.787		-267.334	-269.165	-266.113	-251.465	-261.841
	97.35	-219.727	-230.408	-219.727	-219.727	-190.735		-269.165	-269.775	-264.893	-250.244	-262.451
	97.4	-222.778	-233.459	-218.201	-216.675	-192.261		-269.165	-268.555	-267.334	-250.855	-261.841
	97.45	-222.778	-233.459	-219.727	-218.201	-193.787		-271.606	-271.606	-271.606	-250.244	-264.893
	97.5	-222.778	-233.459	-218.201	-215.149	-195.312		-273.438	-270.386	-270.386	-252.075	-266.724
	97.55	-219.727	-231.934	-216.675	-212.097	-195.312		-269.775	-272.827	-273.438	-245.972	-268.555
	97.6	-222.778	-228.882	-219.727	-215.149	-198.364		-270.386	-272.827	-272.217	-245.361	-267.334
	97.65	-222.778	-227.356	-218.201	-213.623	-198.364		-270.386	-275.269	-270.996	-245.972	-264.893
	97.7	-221.252	-227.356	-222.778	-213.623	-198.364		-268.555	-274.048	-269.775	-245.361	-265.503
	97.75	-222.778	-228.882	-225.83	-213.623	-195.312		-268.555	-274.658	-265.503	-246.582	-267.334
	97.8	-222.778	-228.882	-227.356	-213.623	-196.838		-268.555	-275.879	-266.113	-247.192	-264.893
	97.85	-224.304	-231.934	-224.304	-210.571	-196.838		-270.386	-276.489	-267.334	-249.023	-264.893
	97.9	-221.252	-230.408	-225.83	-213.623	-195.312		-270.386	-278.32	-266.724	-249.023	-263.672
	97.95	-222.778	-234.985	-225.83	-212.097	-195.312		-274.048	-281.372	-241.699	-246.582	-263.062
	98	-219.727	-234.985	-227.356	-212.097	-199.89		-277.1	-281.982	-285.034	-247.803	-264.282
	98.05	-219.727	-234.985	-224.304	-210.571	-196.838		-275.269	-282.593	-266.724	-250.244	-266.113
	98.1	-219.727	-231.934	-224.304	-210.571	-198.364		-275.879	-283.203	-264.282	-250.244	-264.282
	98.15	-222.778	-230.408	-228.882	-218.201	-199.89		-271.606	-283.814	-264.893	-250.244	-267.334
	98.2	-221.252	-230.408	-230.408	-218.201	-199.89		-271.606	-285.034	-264.282	-250.244	-266.113
	98.25	-218.201	-227.356	-227.356	-215.149	-199.89		-271.606	-285.645	-263.672	-250.855	-268.555
	98.3	-218.201	-230.408	-227.356	-215.149	-202.942		-275.269	-285.034	-266.113	-249.023	-269.775
	98.35	-218.201	-228.882	-227.356	-216.675	-202.942		-273.438	-283.203	-271.606	-249.023	-274.048
	98.4	-216.675	-225.83	-224.304	-218.201	-204.468		-273.438	-280.762	-272.217	-253.296	-270.996
	98.45	-219.727	-228.882	-225.83	-218.201	-204.468		-269.775	-279.541	-274.048	-250.855	-269.165
	98.5	-218.201	-227.356	-228.882	-216.675	-202.942		-272.217	-280.151	-270.386	-250.855	-264.282
	98.55	-218.201	-230.408	-225.83	-221.252	-204.468		-272.827	-275.879	-271.606	-249.634	-266.724
	98.6	-222.778	-228.882	-224.304	-236.511	-198.364		-274.048	-272.827	-269.775	-250.244	-270.996
	98.65	-221.252	-228.882	-224.304	-221.252	-195.312		-273.438	-270.996	-272.217	-247.803	-270.996
	98.7	-222.778	-228.882	-227.356	-216.675	-199.89		-271.606	-270.386	-274.658	-248.413	-266.113
	98.75	-227.356	-231.934	-228.882	-215.149	-201.416		-270.996	-269.775	-278.32	-246.582	-266.724
	98.8	-222.778	-230.408	-222.778	-218.201	-199.89		-270.386	-268.555	-276.489	-248.413	-271.606
	98.85	-222.778	-230.408	-225.83	-218.201	-202.942		-270.996	-267.334	-275.269	-249.634	-273.438
	98.9	-221.252	-230.408	-230.408	-222.778	-202.942		-272.217	-266.724	-273.438	-255.737	-274.658
	98.95	-221.252	-230.408	-227.356	-222.778	-199.89		-269.165	-269.775	-276.489	-252.686	-273.438
	99	-219.727	-233.459	-225.83	-219.727	-198.364		-270.386	-272.827	-277.1	-250.244	-272.827
	99.05	-222.778	-231.934	-228.882	-221.252	-199.89		-269.165	-275.269	-278.931	-249.634	-269.165
	99.1	-224.304	-230.408	-228.882	-218.201	-199.89		-268.555	-275.879	-276.489	-250.244	-267.334
	99.15	-224.304	-233.459	-228.882	-221.252	-196.838		-270.386	-272.827	-272.827	-250.244	-267.334
	99.2	-225.83	-230.408	-227.356	-221.252	-199.89		-274.658	-275.269	-270.996	-248.413	-270.996
	99.25	-222.778	-227.356	-222.778	-222.778	-196.838		-279.541	-277.1	-269.775	-249.634	-275.269
	99.3	-224.304	-231.934	-224.304	-222.778	-199.89		-278.931	-277.71	-268.555	-250.244	-275.879
	99.35	-224.304	-227.356	-227.356	-222.778	-202.942		-278.931	-277.71	-269.165	-247.803	-276.489
	99.4	-221.252	-233.459	-228.882	-221.252	-202.942		-279.541	-277.1	-269.165	-245.972	-276.489
	99.45	-221.252	-230.408	-225.83	-222.778	-204.468		-277.1	-277.1	-270.996	-242.31	-277.1
	99.5	-224.304	-233.459	-225.83	-216.675	-207.52		-277.1	-276.489	-269.775	-244.751	-277.1
	99.55	-224.304	-234.985	-224.304	-221.252	-209.045		-275.879	-276.489	-270.386	-248.413	-276.489
	99.6	-227.356	-234.985	-225.83	-218.201	-205.994		-276.489	-278.931	-270.996	-250.855	-277.71
	99.65	-227.356	-239.563	-228.882	-218.201	-202.942		-272.827	-277.1	-274.048	-251.465	-278.32
	99.7	-228.882	-236.511	-230.408	-219.727	-204.468		-274.048	-277.71	-274.658	-255.127	-278.931
	99.75	-227.356	-238.037	-233.459	-227.356	-201.416		-272.827	-278.32	-277.1	-255.737	-275.879
	99.8	-224.304	-234.985	-231.934	-227.356	-199.89		-267.944	-276.489	-280.151	-255.737	-277.1
[truncated: 74,003 more rows]

## Sheet: Fig. S6b
		TASK-3						TASK-3 + TASK-5
		15°C	20°C	25°C	30°C	35°C		15°C	20°C	25°C	30°C	35°C
	Time (ms)	Current (pA)	Current (pA)	Current (pA)	Current (pA)	Current (pA)		Current (pA)	Current (pA)	Current (pA)	Current (pA)	Current (pA)
	0	-142.212	-150.757	-155.64	-228.882	-267.944		-103.149	-87.2803	-84.8389	-96.4356	-172.73
	0.05	-143.433	-150.147	-154.419	-224.609	-267.334		-100.098	-87.8906	-84.2285	-95.2148	-172.73
	0.1	-142.212	-151.978	-153.809	-225.83	-266.724		-98.877	-87.2803	-86.6699	-98.2666	-170.288
	0.15	-144.043	-150.757	-153.809	-225.83	-267.944		-100.098	-83.6182	-86.0596	-96.4356	-168.457
	0.2	-142.822	-148.926	-159.912	-215.454	-267.944		-100.098	-86.6699	-84.2285	-93.9942	-168.457
	0.25	-142.212	-148.315	-156.86	-236.206	-267.944		-98.877	-89.1113	-84.8389	-93.9942	-167.236
	0.3	-145.874	-150.147	-156.86	-231.934	-268.555		-99.4873	-90.332	-86.6699	-96.4356	-167.236
	0.35	-144.043	-150.757	-155.64	-225.22	-266.724		-98.2666	-89.1113	-87.2803	-101.318	-166.016
	0.4	-144.653	-147.095	-156.25	-225.83	-267.944		-97.0459	-86.6699	-85.4492	-102.539	-167.236
	0.45	-144.653	-147.705	-155.64	-225.83	-264.282		-100.098	-86.0596	-86.6699	-100.708	-167.847
	0.5	-142.212	-145.874	-156.25	-226.44	-264.893		-92.7734	-83.6182	-87.2803	-101.318	-170.288
	0.55	-142.212	-144.043	-156.86	-230.713	-264.282		-93.9942	-81.7871	-83.6182	-98.877	-171.509
	0.6	-142.212	-145.874	-153.198	-230.713	-266.113		-93.9942	-79.9561	-84.8389	-97.0459	-169.067
	0.65	-142.822	-147.705	-153.809	-228.882	-266.113		-93.3838	-83.6182	-78.7354	-97.0459	-167.847
	0.7	-145.264	-149.536	-155.029	-224.609	-265.503		-95.8252	-83.0078	-81.7871	-95.8252	-163.574
	0.75	-143.433	-146.484	-157.471	-223.999	-267.334		-100.098	-87.2803	-79.9561	-93.9942	-159.912
	0.8	-144.043	-147.095	-164.795	-227.661	-266.724		-97.0459	-89.7217	-75.6836	-94.6045	-162.354
	0.85	-141.602	-147.705	-177.002	-227.051	-268.555		-98.2666	-90.9424	-76.2939	-95.2148	-161.133
	0.9	-142.212	-150.757	-137.939	-229.492	-267.334		-101.318	-90.332	-77.5147	-93.9942	-162.354
	0.95	-143.433	-152.588	-154.419	-233.765	-267.944		-99.4873	-90.9424	-81.1768	-97.0459	-164.795
	1	-143.433	-148.926	-156.86	-231.323	-267.334		-95.2148	-92.7734	-81.7871	-94.6045	-167.847
	1.05	-142.212	-150.757	-157.471	-230.713	-267.334		-93.3838	-93.9942	-78.125	-93.9942	-167.847
	1.1	-140.991	-147.705	-158.081	-230.103	-270.996		-92.1631	-92.1631	-80.5664	-92.7734	-169.678
	1.15	-142.822	-146.484	-156.25	-225.83	-270.386		-94.6045	-92.1631	-84.2285	-92.7734	-167.847
	1.2	-145.264	-147.705	-156.86	-230.103	-268.555		-94.6045	-87.8906	-83.0078	-93.3838	-166.626
	1.25	-144.043	-148.926	-160.522	-229.492	-269.775		-93.9942	-89.7217	-80.5664	-93.9942	-166.016
	1.3	-147.095	-144.653	-156.86	-230.103	-269.165		-89.7217	-89.7217	-79.9561	-94.6045	-170.898
	1.35	-144.653	-148.315	-155.64	-230.103	-270.996		-92.1631	-89.1113	-76.2939	-97.0459	-169.678
	1.4	-145.264	-145.874	-155.64	-230.103	-269.165		-90.9424	-92.1631	-77.5147	-95.8252	-170.288
	1.45	-142.212	-143.433	-155.64	-229.492	-269.775		-95.2148	-93.9942	-83.6182	-94.6045	-167.236
	1.5	-143.433	-143.433	-157.471	-229.492	-269.775		-95.2148	-90.9424	-83.6182	-89.7217	-167.847
	1.55	-145.264	-144.043	-157.471	-231.323	-269.775		-96.4356	-88.501	-83.6182	-88.501	-168.457
	1.6	-144.043	-149.536	-156.25	-232.544	-272.217		-92.7734	-89.7217	-80.5664	-89.1113	-166.016
	1.65	-144.043	-147.705	-156.25	-231.934	-270.386		-92.1631	-89.7217	-80.5664	-87.8906	-167.236
	1.7	-142.822	-147.705	-155.029	-229.492	-269.775		-90.9424	-91.5527	-80.5664	-89.1113	-166.016
	1.75	-141.602	-144.653	-155.029	-230.103	-268.555		-90.9424	-92.1631	-78.7354	-90.9424	-160.522
	1.8	-142.822	-147.095	-154.419	-229.492	-269.165		-92.7734	-92.1631	-78.125	-93.9942	-166.626
	1.85	-140.991	-149.536	-155.64	-226.44	-270.996		-93.9942	-89.1113	-76.9043	-96.4356	-169.678
	1.9	-142.822	-147.705	-155.64	-229.492	-270.386		-93.9942	-88.501	-79.9561	-96.4356	-167.236
	1.95	-142.212	-150.147	-155.64	-228.882	-268.555		-96.4356	-87.8906	-78.125	-95.8252	-168.457
	2	-142.212	-147.705	-155.029	-227.051	-265.503		-92.7734	-87.2803	-76.9043	-95.8252	-168.457
	2.05	-143.433	-150.147	-156.86	-230.103	-264.893		-95.2148	-90.332	-76.2939	-96.4356	-170.898
	2.1	-142.822	-151.367	-156.25	-229.492	-265.503		-95.8252	-92.7734	-76.9043	-101.318	-169.067
	2.15	-142.822	-151.367	-153.809	-230.713	-266.113		-96.4356	-90.9424	-76.2939	-100.098	-167.236
	2.2	-143.433	-148.315	-153.198	-228.882	-266.724		-98.877	-91.5527	-78.125	-95.8252	-165.405
	2.25	-140.991	-149.536	-154.419	-230.103	-263.672		-100.098	-85.4492	-78.125	-93.9942	-165.405
	2.3	-141.602	-148.926	-153.198	-226.44	-264.893		-93.9942	-84.2285	-77.5147	-95.8252	-165.405
	2.35	-139.771	-148.926	-153.198	-227.661	-265.503		-93.9942	-84.2285	-76.9043	-99.4873	-168.457
	2.4	-138.55	-148.926	-154.419	-227.051	-266.724		-92.1631	-84.2285	-78.125	-101.929	-169.067
	2.45	-140.381	-151.367	-155.64	-225.22	-269.775		-93.3838	-80.5664	-84.8389	-100.098	-169.678
	2.5	-140.991	-152.588	-156.25	-226.44	-269.165		-92.7734	-84.2285	-84.2285	-98.877	-173.95
	2.55	-139.16	-150.757	-156.86	-225.83	-270.386		-93.9942	-84.8389	-85.4492	-98.877	-172.119
	2.6	-139.771	-148.926	-153.809	-225.22	-269.165		-93.3838	-82.3975	-79.9561	-101.929	-171.509
	2.65	-141.602	-151.367	-155.64	-228.882	-272.217		-96.4356	-82.3975	-79.9561	-103.76	-170.288
	2.7	-140.991	-151.367	-158.081	-227.051	-269.775		-95.2148	-82.3975	-81.7871	-98.2666	-166.626
	2.75	-139.771	-152.588	-157.471	-226.44	-272.217		-93.9942	-79.9561	-83.6182	-98.877	-169.678
	2.8	-139.16	-150.757	-156.25	-227.661	-272.827		-92.7734	-81.7871	-83.0078	-96.4356	-170.898
	2.85	-140.381	-151.978	-158.691	-228.882	-274.658		-92.7734	-86.6699	-84.2285	-96.4356	-169.067
	2.9	-143.433	-147.095	-159.302	-227.661	-271.606		-91.5527	-86.6699	-81.7871	-92.7734	-171.509
	2.95	-142.822	-144.653	-157.471	-229.492	-269.165		-92.1631	-83.0078	-78.125	-92.1631	-170.288
	3	-141.602	-145.874	-158.081	-229.492	-269.165		-93.3838	-81.1768	-77.5147	-92.1631	-167.847
	3.05	-141.602	-145.874	-157.471	-228.882	-266.724		-93.9942	-79.9561	-78.125	-91.5527	-165.405
	3.1	-142.822	-142.822	-161.133	-230.103	-269.775		-90.9424	-82.3975	-76.2939	-92.7734	-165.405
	3.15	-142.212	-142.822	-161.133	-230.103	-268.555		-88.501	-81.7871	-75.6836	-96.4356	-165.405
	3.2	-141.602	-143.433	-158.691	-226.44	-269.775		-89.1113	-79.9561	-72.6318	-95.8252	-167.847
	3.25	-138.55	-142.822	-159.302	-227.661	-268.555		-94.6045	-81.1768	-73.2422	-96.4356	-169.678
	3.3	-139.771	-144.043	-157.471	-227.661	-270.386		-96.4356	-83.6182	-72.0215	-92.7734	-170.288
	3.35	-137.329	-143.433	-154.419	-225.83	-272.217		-94.6045	-89.1113	-75.0733	-93.3838	-171.509
	3.4	-139.16	-142.212	-153.809	-225.22	-273.438		-96.4356	-87.8906	-78.125	-96.4356	-169.067
	3.45	-139.771	-145.874	-156.25	-225.83	-270.996		-92.1631	-87.2803	-79.9561	-98.2666	-168.457
	3.5	-139.16	-142.822	-155.64	-228.882	-272.217		-91.5527	-87.2803	-81.1768	-96.4356	-169.067
	3.55	-140.381	-146.484	-153.809	-225.83	-272.827		-90.9424	-86.0596	-79.9561	-93.9942	-166.626
	3.6	-142.212	-147.705	-154.419	-224.609	-272.217		-86.6699	-86.0596	-79.3457	-92.7734	-168.457
	3.65	-142.212	-147.705	-153.198	-227.051	-271.606		-90.9424	-86.0596	-79.3457	-90.332	-166.016
	3.7	-142.212	-148.315	-155.029	-229.492	-273.438		-90.9424	-84.2285	-74.4629	-90.9424	-165.405
	3.75	-144.653	-147.705	-155.64	-231.323	-271.606		-88.501	-86.6699	-75.0733	-87.2803	-166.016
	3.8	-141.602	-145.874	-155.64	-230.103	-270.996		-93.3838	-84.2285	-75.0733	-86.6699	-163.574
	3.85	-141.602	-143.433	-156.25	-231.323	-269.775		-94.6045	-84.2285	-75.6836	-89.1113	-164.185
	3.9	-142.212	-145.264	-156.86	-227.051	-268.555		-93.9942	-81.7871	-78.125	-93.3838	-167.847
	3.95	-142.212	-145.264	-159.302	-225.83	-266.113		-98.2666	-79.9561	-79.9561	-91.5527	-169.067
	4	-142.822	-144.043	-159.912	-228.882	-267.944		-93.9942	-83.6182	-79.3457	-90.9424	-172.119
	4.05	-144.653	-144.043	-159.912	-229.492	-267.334		-93.3838	-84.2285	-82.3975	-92.7734	-170.898
	4.1	-147.095	-144.653	-155.64	-229.492	-265.503		-93.9942	-86.6699	-81.1768	-90.332	-169.067
	4.15	-144.653	-143.433	-156.86	-230.713	-267.334		-93.3838	-87.8906	-83.6182	-89.1113	-165.405
	4.2	-145.264	-145.874	-155.64	-230.103	-268.555		-93.3838	-86.0596	-85.4492	-88.501	-166.626
	4.25	-146.484	-147.095	-155.029	-225.83	-269.775		-92.7734	-84.2285	-81.7871	-91.5527	-168.457
	4.3	-146.484	-147.705	-154.419	-227.051	-268.555		-89.1113	-84.2285	-78.7354	-89.7217	-167.847
	4.35	-145.264	-148.315	-155.029	-226.44	-269.165		-92.7734	-87.2803	-76.2939	-92.1631	-168.457
	4.4	-145.264	-148.315	-152.588	-225.22	-270.996		-92.1631	-88.501	-76.2939	-95.8252	-169.067
	4.45	-142.212	-148.926	-155.64	-227.051	-266.724		-95.8252	-89.1113	-77.5147	-94.6045	-170.898
	4.5	-139.771	-148.926	-156.86	-227.661	-267.334		-99.4873	-87.8906	-73.8525	-93.3838	-167.847
	4.55	-143.433	-147.705	-152.588	-227.661	-266.113		-98.2666	-86.6699	-76.2939	-95.8252	-170.288
	4.6	-145.264	-150.147	-151.978	-226.44	-266.724		-99.4873	-86.6699	-76.2939	-96.4356	-167.847
	4.65	-144.653	-148.926	-151.367	-227.051	-267.334		-96.4356	-87.8906	-78.125	-97.0459	-164.795
	4.7	-144.043	-149.536	-153.198	-228.882	-268.555		-94.6045	-88.501	-78.7354	-95.2148	-167.236
	4.75	-142.212	-148.315	-156.25	-229.492	-270.996		-91.5527	-87.2803	-80.5664	-95.2148	-167.236
	4.8	-143.433	-150.147	-158.691	-228.882	-270.996		-90.9424	-88.501	-82.3975	-95.8252	-167.236
	4.85	-145.874	-150.757	-156.25	-227.661	-269.165		-92.7734	-87.2803	-84.8389	-93.3838	-168.457
	4.9	-148.315	-147.705	-156.25	-231.934	-269.775		-95.2148	-86.0596	-86.6699	-93.9942	-170.288
	4.95	-146.484	-150.147	-156.86	-230.103	-271.606		-98.2666	-86.6699	-88.501	-94.6045	-169.067
	5	-144.043	-150.147	-157.471	-231.323	-267.334		-95.8252	-86.0596	-83.0078	-93.3838	-168.457
	5.05	-145.874	-150.757	-159.912	-230.713	-266.113		-95.8252	-87.2803	-81.7871	-98.877	-166.016
	5.1	-146.484	-148.315	-159.912	-227.661	-263.672		-93.9942	-85.4492	-79.9561	-93.3838	-164.185
	5.15	-145.874	-145.874	-158.081	-227.051	-265.503		-93.9942	-81.1768	-82.3975	-92.7734	-161.133
	5.2	-145.874	-143.433	-152.588	-225.83	-265.503		-93.3838	-78.7354	-81.7871	-93.9942	-161.743
	5.25	-144.043	-144.653	-158.081	-229.492	-267.334		-91.5527	-78.7354	-82.3975	-92.1631	-163.574
	5.3	-145.264	-145.874	-159.302	-227.051	-267.334		-88.501	-76.9043	-80.5664	-96.4356	-162.354
	5.35	-144.043	-145.874	-156.86	-228.882	-265.503		-89.1113	-79.3457	-81.7871	-95.2148	-165.405
	5.4	-141.602	-144.043	-152.588	-230.103	-265.503		-90.9424	-78.7354	-78.125	-94.6045	-167.847
	5.45	-140.991	-144.653	-150.757	-232.544	-265.503		-88.501	-83.6182	-78.125	-93.3838	-170.288
	5.5	-138.55	-146.484	-150.757	-232.544	-266.113		-86.0596	-85.4492	-73.2422	-90.332	-169.067
	5.55	-138.55	-147.095	-150.147	-231.323	-266.724		-87.2803	-85.4492	-74.4629	-92.7734	-164.795
	5.6	-140.991	-147.705	-150.757	-229.492	-268.555		-89.7217	-84.2285	-75.6836	-97.0459	-166.016
	5.65	-136.108	-148.315	-153.198	-227.051	-266.724		-93.9942	-87.2803	-73.2422	-101.318	-168.457
	5.7	-137.329	-147.705	-153.809	-227.051	-266.724		-95.8252	-88.501	-74.4629	-106.201	-167.236
	5.75	-138.55	-146.484	-157.471	-228.882	-269.775		-95.2148	-89.7217	-70.1904	-103.149	-162.354
	5.8	-140.991	-145.264	-156.86	-226.44	-269.775		-95.8252	-91.5527	-71.4111	-108.032	-157.471
	5.85	-142.822	-147.095	-151.978	-227.051	-270.386		-98.2666	-90.9424	-72.6318	-104.37	-159.302
	5.9	-142.212	-150.757	-151.367	-227.051	-270.996		-96.4356	-86.0596	-73.8525	-99.4873	-164.185
	5.95	-142.822	-143.433	-150.757	-225.83	-267.944		-100.098	-89.7217	-77.5147	-101.929	-165.405
	6	-144.043	-146.484	-150.147	-229.492	-269.775		-94.6045	-89.7217	-79.9561	-100.098	-167.236
	6.05	-141.602	-145.264	-151.978	-230.713	-269.165		-93.9942	-86.6699	-79.9561	-93.9942	-171.509
	6.1	-144.043	-146.484	-151.367	-227.661	-268.555		-89.7217	-88.501	-79.3457	-93.3838	-172.119
	6.15	-147.705	-147.095	-153.198	-227.051	-267.944		-87.2803	-87.8906	-77.5147	-93.9942	-167.236
	6.2	-144.043	-145.264	-155.029	-230.713	-267.334		-90.332	-86.0596	-76.2939	-93.9942	-169.678
	6.25	-142.822	-150.147	-155.029	-230.103	-269.165		-93.9942	-87.8906	-79.3457	-98.2666	-171.509
	6.3	-142.212	-151.367	-157.471	-228.882	-268.555		-92.1631	-85.4492	-79.3457	-98.877	-172.73
	6.35	-144.043	-148.926	-159.302	-227.051	-270.996		-93.9942	-84.8389	-79.9561	-95.2148	-183.716
	6.4	-144.653	-147.095	-158.691	-228.882	-269.775		-89.7217	-86.0596	-82.3975	-94.6045	-158.081
	6.45	-143.433	-148.926	-157.471	-229.492	-272.827		-91.5527	-84.8389	-81.7871	-92.7734	-205.688
	6.5	-140.991	-151.367	-155.029	-226.44	-272.827		-89.1113	-86.6699	-83.6182	-87.2803	-117.798
	6.55	-139.771	-144.653	-155.64	-227.661	-272.217		-92.1631	-86.0596	-81.7871	-82.3975	-159.302
	6.6	-142.212	-144.043	-156.25	-227.051	-270.996		-91.5527	-82.3975	-79.9561	-79.9561	-171.509
	6.65	-140.991	-145.874	-153.809	-231.323	-267.334		-92.7734	-81.1768	-81.1768	-84.8389	-173.95
	6.7	-140.991	-146.484	-155.64	-231.323	-267.334		-93.9942	-79.9561	-77.5147	-86.6699	-173.34
	6.75	-140.381	-148.315	-155.64	-230.713	-266.113		-90.9424	-81.1768	-77.5147	-90.332	-170.898
	6.8	-140.991	-148.926	-154.419	-225.83	-265.503		-91.5527	-79.9561	-77.5147	-90.9424	-169.067
	6.85	-144.043	-148.315	-156.86	-230.103	-264.282		-90.9424	-82.3975	-77.5147	-92.7734	-169.067
	6.9	-143.433	-148.926	-156.86	-227.051	-265.503		-92.1631	-82.3975	-74.4629	-92.7734	-170.288
	6.95	-144.043	-148.315	-158.691	-230.103	-264.282		-94.6045	-86.0596	-72.6318	-92.7734	-166.626
	7	-143.433	-148.926	-157.471	-228.882	-263.062		-93.9942	-89.1113	-71.4111	-92.1631	-167.847
	7.05	-144.043	-150.757	-155.64	-227.051	-266.113		-94.6045	-92.1631	-75.6836	-95.8252	-164.795
	7.1	-143.433	-148.926	-153.809	-223.999	-266.113		-93.9942	-89.1113	-78.125	-98.877	-162.354
	7.15	-144.043	-148.315	-155.64	-224.609	-268.555		-93.3838	-87.2803	-84.8389	-101.318	-167.236
	7.2	-144.043	-147.705	-153.809	-229.492	-269.165		-94.6045	-84.2285	-83.6182	-99.4873	-172.119
	7.25	-141.602	-147.705	-152.588	-230.103	-266.724		-94.6045	-80.5664	-84.8389	-99.4873	-172.73
	7.3	-144.043	-147.705	-155.64	-226.44	-267.334		-93.9942	-78.7354	-87.2803	-102.539	-168.457
	7.35	-143.433	-144.043	-155.029	-227.661	-266.113		-93.9942	-80.5664	-86.6699	-101.929	-168.457
	7.4	-143.433	-147.705	-155.64	-229.492	-266.113		-97.0459	-84.2285	-83.6182	-101.318	-169.067
	7.45	-144.043	-148.926	-155.64	-230.713	-266.724		-96.4356	-86.6699	-86.6699	-99.4873	-164.795
	7.5	-142.212	-151.367	-155.029	-231.323	-269.775		-95.8252	-85.4492	-86.0596	-98.2666	-167.847
	7.55	-144.043	-150.757	-155.029	-231.323	-270.386		-97.0459	-86.0596	-86.6699	-97.0459	-172.119
	7.6	-141.602	-147.705	-157.471	-231.934	-270.386		-98.877	-84.8389	-84.8389	-95.2148	-171.509
	7.65	-140.991	-147.705	-158.081	-229.492	-273.438		-93.9942	-84.8389	-82.3975	-96.4356	-170.898
	7.7	-140.381	-147.095	-153.809	-229.492	-270.996		-95.8252	-83.0078	-84.2285	-92.7734	-171.509
	7.75	-137.939	-144.043	-153.809	-229.492	-271.606		-96.4356	-82.3975	-83.6182	-89.7217	-168.457
	7.8	-142.212	-145.264	-156.86	-231.323	-269.775		-92.7734	-83.6182	-83.0078	-82.3975	-166.016
	7.85	-143.433	-149.536	-159.912	-228.882	-271.606		-94.6045	-86.0596	-83.6182	-57.373	-161.743
	7.9	-141.602	-148.315	-157.471	-227.661	-270.996		-97.0459	-84.8389	-83.0078	-139.16	-161.743
	7.95	-144.043	-148.315	-156.86	-225.22	-272.217		-92.7734	-87.2803	-79.9561	-95.8252	-164.185
	8	-144.653	-147.705	-155.029	-225.83	-271.606		-91.5527	-90.9424	-82.3975	-92.1631	-165.405
	8.05	-142.822	-149.536	-154.419	-226.44	-269.775		-92.1631	-91.5527	-82.3975	-89.7217	-166.626
	8.1	-142.822	-148.315	-155.64	-232.544	-269.165		-87.8906	-91.5527	-79.3457	-92.7734	-166.016
	8.15	-139.16	-148.926	-156.86	-231.934	-268.555		-88.501	-92.7734	-78.125	-92.7734	-164.795
	8.2	-142.822	-150.757	-156.86	-229.492	-266.113		-89.1113	-89.1113	-78.125	-92.7734	-162.354
	8.25	-142.822	-149.536	-156.25	-229.492	-268.555		-90.9424	-89.7217	-79.3457	-93.3838	-166.626
	8.3	-139.771	-148.315	-156.25	-230.103	-269.165		-91.5527	-84.8389	-80.5664	-93.3838	-168.457
	8.35	-140.991	-148.926	-157.471	-227.051	-269.775		-98.2666	-83.6182	-82.3975	-93.9942	-167.236
	8.4	-145.264	-148.315	-156.86	-227.661	-268.555		-96.4356	-83.6182	-83.0078	-99.4873	-169.067
	8.45	-145.874	-148.315	-156.86	-227.661	-266.113		-95.8252	-84.2285	-81.7871	-100.098	-172.73
	8.5	-148.315	-149.536	-158.691	-226.44	-268.555		-95.8252	-83.0078	-79.3457	-99.4873	-171.509
	8.55	-142.212	-151.367	-157.471	-226.44	-272.217		-100.708	-84.2285	-79.9561	-98.2666	-172.119
	8.6	-152.588	-148.926	-155.64	-227.661	-270.996		-98.877	-86.0596	-80.5664	-93.9942	-170.898
	8.65	-155.64	-149.536	-155.64	-226.44	-270.386		-100.708	-85.4492	-79.3457	-95.2148	-172.119
	8.7	-134.888	-145.264	-157.471	-227.661	-269.775		-96.4356	-85.4492	-57.373	-97.0459	-170.898
	8.75	-142.212	-143.433	-158.691	-227.051	-269.775		-95.8252	-81.7871	-93.9942	-97.0459	-167.236
	8.8	-142.822	-144.043	-158.081	-227.661	-264.893		-94.6045	-83.6182	-99.4873	-97.0459	-166.626
	8.85	-144.043	-145.874	-156.86	-228.882	-294.189		-95.8252	-83.0078	-76.2939	-97.0459	-163.574
	8.9	-147.705	-147.095	-156.86	-227.661	-266.113		-93.3838	-82.3975	-76.9043	-95.2148	-159.912
	8.95	-150.147	-148.315	-156.25	-225.83	-256.958		-93.3838	-85.4492	-77.5147	-93.9942	-161.133
	9	-149.536	-150.147	-156.25	-224.609	-264.893		-90.9424	-87.2803	-76.2939	-95.2148	-164.185
	9.05	-148.926	-150.757	-155.029	-222.778	-267.334		-90.9424	-91.5527	-75.6836	-90.9424	-164.795
	9.1	-147.705	-150.757	-153.809	-225.22	-267.334		-92.1631	-87.8906	-76.2939	-95.2148	-167.236
	9.15	-145.874	-148.315	-154.419	-229.492	-266.724		-93.9942	-86.6699	-75.0733	-94.6045	-167.847
	9.2	-144.043	-147.705	-153.809	-232.544	-266.724		-93.3838	-90.332	-72.0215	-93.3838	-170.288
	9.25	-144.043	-148.926	-155.029	-230.713	-269.775		-94.6045	-92.1631	-72.6318	-94.6045	-171.509
	9.3	-142.822	-150.147	-155.64	-231.934	-269.775		-95.8252	-87.2803	-75.6836	-92.7734	-170.288
	9.35	-140.381	-148.926	-152.588	-230.103	-269.775		-98.2666	-88.501	-72.0215	-92.7734	-170.288
	9.4	-142.822	-150.757	-151.367	-228.882	-269.165		-97.0459	-89.7217	-74.4629	-94.6045	-172.73
	9.45	-144.043	-149.536	-150.757	-226.44	-269.165		-94.6045	-86.6699	-76.9043	-92.7734	-174.561
	9.5	-143.433	-149.536	-155.029	-227.661	-268.555		-92.1631	-88.501	-78.125	-93.9942	-172.73
	9.55	-142.822	-147.095	-153.809	-225.22	-269.775		-91.5527	-88.501	-81.7871	-91.5527	-171.509
	9.6	-145.264	-147.705	-156.25	-227.661	-268.555		-89.1113	-89.1113	-81.1768	-91.5527	-170.288
	9.65	-144.043	-148.315	-153.198	-226.44	-271.606		-54.3213	-90.332	-83.0078	-93.3838	-167.847
	9.7	-145.874	-148.926	-151.978	-225.83	-269.165		-135.498	-88.501	-84.2285	-89.1113	-168.457
	9.75	-146.484	-147.095	-155.029	-225.83	-267.334		-98.2666	-86.0596	-81.7871	-90.9424	-165.405
	9.8	-144.043	-148.926	-153.198	-226.44	-268.555		-95.8252	-84.2285	-83.6182	-92.1631	-162.354
	9.85	-143.433	-147.095	-153.198	-229.492	-269.165		-98.2666	-88.501	-81.1768	-93.3838	-164.795
	9.9	-142.822	-146.484	-152.588	-227.051	-269.165		-94.6045	-88.501	-83.6182	-93.3838	-161.743
	9.95	-140.381	-147.095	-153.809	-227.661	-270.386		-90.9424	-86.6699	-82.3975	-91.5527	-164.795
	10	-138.55	-144.653	-153.809	-225.83	-271.606		-91.5527	-83.6182	-81.7871	-90.332	-162.354
	10.05	-139.771	-148.315	-152.588	-225.83	-270.996		-91.5527	-83.0078	-83.6182	-91.5527	-166.016
	10.1	-137.329	-148.315	-152.588	-227.051	-271.606		-88.501	-80.5664	-82.3975	-91.5527	-164.795
	10.15	-143.433	-148.926	-153.809	-226.44	-272.217		-89.7217	-81.1768	-84.2285	-91.5527	-166.016
	10.2	-144.653	-150.757	-154.419	-229.492	-270.996		-93.9942	-77.5147	-81.7871	-93.9942	-168.457
	10.25	-142.212	-144.653	-153.809	-228.882	-266.113		-95.2148	-77.5147	-79.3457	-92.1631	-172.73
	10.3	-142.822	-146.484	-154.419	-227.661	-264.282		-93.9942	-79.3457	-78.125	-95.2148	-170.288
	10.35	-143.433	-147.705	-155.64	-230.713	-264.893		-95.8252	-83.0078	-73.8525	-93.3838	-168.457
	10.4	-142.822	-147.095	-156.25	-231.323	-268.555		-92.7734	-83.0078	-70.1904	-98.877	-169.067
	10.45	-145.264	-144.043	-152.588	-231.934	-268.555		-91.5527	-84.2285	-73.8525	-100.098	-171.509
	10.5	-142.822	-144.043	-152.588	-239.868	-267.334		-93.3838	-84.8389	-75.6836	-99.4873	-169.067
	10.55	-143.433	-147.095	-153.198	-254.517	-266.724		-93.9942	-87.8906	-72.6318	-98.877	-170.288
	10.6	-141.602	-148.926	-151.978	-230.103	-269.775		-93.3838	-87.8906	-78.7354	-104.37	-170.898
	10.65	-144.043	-148.926	-150.757	-227.661	-270.996		-94.6045	-87.8906	-78.125	-103.76	-170.288
	10.7	-143.433	-148.926	-155.029	-225.22	-268.555		-92.7734	-88.501	-76.9043	-101.929	-167.847
	10.75	-141.602	-150.147	-153.198	-223.999	-266.724		-92.7734	-85.4492	-82.3975	-99.4873	-170.288
	10.8	-144.043	-145.874	-155.64	-227.051	-266.113		-94.6045	-86.0596	-78.125	-93.9942	-172.119
	10.85	-145.264	-143.433	-157.471	-226.44	-265.503		-93.3838	-85.4492	-76.2939	-92.1631	-173.34
	10.9	-143.433	-146.484	-159.912	-225.22	-266.113		-93.9942	-87.2803	-78.125	-90.332	-170.898
	10.95	-146.484	-145.874	-159.302	-225.22	-265.503		-93.9942	-83.0078	-81.1768	-93.9942	-168.457
	11	-145.264	-144.653	-159.302	-223.999	-265.503		-93.3838	-83.6182	-81.1768	-98.2666	-170.288
	11.05	-142.822	-145.264	-159.912	-223.999	-266.113		-97.0459	-83.0078	-78.125	-93.9942	-171.509
	11.1	-145.264	-147.705	-156.25	-244.751	-264.282		-97.0459	-79.9561	-76.2939	-90.9424	-172.73
	11.15	-145.874	-147.705	-156.86	-239.258	-264.282		-93.9942	-83.0078	-73.2422	-87.8906	-167.847
	11.2	-143.433	-148.926	-158.691	-228.882	-263.672		-94.6045	-84.8389	-73.8525	-86.6699	-166.016
	11.25	-142.822	-150.757	-158.081	-222.778	-263.672		-95.2148	-86.0596	-74.4629	-88.501	-171.509
	11.3	-142.212	-151.978	-155.029	-219.727	-265.503		-94.6045	-84.8389	-76.2939	-89.7217	-172.73
	11.35	-144.043	-150.757	-152.588	-221.558	-266.724		-97.0459	-81.7871	-81.1768	-87.8906	-173.34
	11.4	-143.433	-148.926	-153.198	-223.389	-269.775		-93.9942	-76.9043	-78.7354	-89.7217	-170.898
	11.45	-142.822	-148.926	-149.536	-227.051	-266.113		-95.2148	-79.3457	-78.7354	-92.1631	-170.288
	11.5	-143.433	-147.095	-151.978	-227.051	-270.996		-93.9942	-79.3457	-79.9561	-92.1631	-166.016
	11.55	-145.874	-148.926	-153.198	-225.83	-269.775		-93.9942	-84.2285	-78.7354	-90.9424	-167.236
	11.6	-143.433	-147.705	-155.029	-258.179	-271.606		-90.9424	-81.7871	-80.5664	-92.1631	-168.457
	11.65	-143.433	-149.536	-155.64	-208.74	-270.996		-95.2148	-85.4492	-81.7871	-90.9424	-170.898
	11.7	-145.874	-150.147	-158.081	-227.051	-269.165		-93.9942	-84.8389	-84.8389	-93.3838	-169.678
	11.75	-145.264	-150.757	-158.081	-227.051	-272.217		-95.8252	-83.6182	-84.2285	-94.6045	-170.288
	11.8	-145.264	-150.757	-155.64	-227.051	-269.775		-90.9424	-83.6182	-81.1768	-93.9942	-169.067
	11.85	-142.822	-152.588	-150.757	-229.492	-266.724		-93.9942	-83.6182	-82.3975	-93.9942	-170.288
	11.9	-145.874	-148.315	-152.588	-231.934	-266.724		-95.8252	-83.6182	-81.7871	-95.8252	-167.236
	11.95	-146.484	-148.926	-156.86	-231.934	-269.775		-97.0459	-84.2285	-81.7871	-95.8252	-165.405
	12	-143.433	-147.705	-160.522	-229.492	-269.165		-98.877	-84.8389	-77.5147	-95.8252	-170.898
	12.05	-150.147	-145.874	-159.912	-230.713	-269.165		-96.4356	-87.8906	-74.4629	-93.3838	-173.34
	12.1	-148.926	-143.433	-158.691	-229.492	-264.893		-98.2666	-87.8906	-75.0733	-94.6045	-171.509
	12.15	-145.264	-145.264	-158.081	-227.661	-265.503		-95.2148	-89.1113	-76.2939	-93.9942	-169.067
	12.2	-148.315	-146.484	-156.25	-230.713	-268.555		-94.6045	-85.4492	-79.9561	-93.9942	-166.626
	12.25	-147.095	-147.095	-153.198	-226.44	-266.724		-95.2148	-89.1113	-80.5664	-95.2148	-166.016
	12.3	-146.484	-146.484	-153.198	-223.389	-267.334		-94.6045	-90.332	-81.7871	-93.3838	-164.795
	12.35	-145.874	-146.484	-153.198	-225.83	-269.165		-95.8252	-86.0596	-81.7871	-98.877	-166.626
	12.4	-144.653	-146.484	-151.367	-224.609	-267.944		-98.877	-84.2285	-81.7871	-99.4873	-168.457
	12.45	-144.653	-147.705	-152.588	-225.22	-269.165		-99.4873	-83.0078	-78.125	-96.4356	-166.016
	12.5	-142.822	-145.874	-155.029	-225.22	-269.775		-97.0459	-83.6182	-74.4629	-93.9942	-165.405
	12.55	-142.212	-147.095	-156.86	-225.83	-269.165		-98.2666	-86.0596	-77.5147	-94.6045	-166.016
	12.6	-141.602	-150.147	-156.25	-226.44	-267.334		-93.9942	-84.2285	-78.7354	-100.098	-166.016
	12.65	-143.433	-149.536	-155.029	-227.661	-266.113		-93.9942	-87.2803	-80.5664	-99.4873	-169.067
	12.7	-144.043	-150.147	-157.471	-227.661	-266.724		-93.3838	-83.6182	-81.7871	-98.2666	-167.847
	12.75	-146.484	-148.926	-156.86	-230.103	-268.555		-96.4356	-85.4492	-80.5664	-98.877	-166.016
	12.8	-145.264	-151.367	-156.25	-229.492	-266.724		-97.0459	-84.8389	-80.5664	-94.6045	-167.236
	12.85	-142.822	-148.315	-157.471	-229.492	-268.555		-98.877	-87.2803	-83.6182	-92.1631	-167.236
	12.9	-144.043	-148.926	-155.64	-230.103	-266.724		-96.4356	-84.2285	-87.8906	-90.9424	-169.067
	12.95	-142.212	-150.147	-155.029	-229.492	-265.503		-96.4356	-81.7871	-88.501	-93.3838	-170.288
	13	-140.381	-148.926	-155.029	-231.323	-268.555		-99.4873	-73.8525	-89.1113	-91.5527	-170.288
	13.05	-140.991	-148.315	-156.86	-230.103	-266.724		-95.2148	-101.318	-86.0596	-91.5527	-167.236
	13.1	-144.043	-148.926	-155.029	-233.154	-265.503		-93.3838	-87.8906	-82.3975	-94.6045	-162.354
	13.15	-143.433	-147.705	-151.978	-229.492	-266.113		-93.9942	-87.8906	-84.8389	-93.9942	-166.016
	13.2	-142.822	-148.315	-153.809	-226.44	-266.724		-94.6045	-86.6699	-84.8389	-93.3838	-170.288
	13.25	-143.433	-148.315	-155.029	-227.661	-267.944		-94.6045	-84.8389	-81.1768	-92.7734	-173.34
	13.3	-144.653	-148.926	-155.64	-226.44	-266.724		-90.9424	-86.0596	-81.1768	-93.9942	-172.73
	13.35	-144.653	-149.536	-157.471	-226.44	-267.334		-94.6045	-86.6699	-79.9561	-97.0459	-171.509
	13.4	-145.874	-150.757	-158.691	-228.882	-266.724		-91.5527	-84.8389	-78.7354	-91.5527	-169.678
	13.45	-146.484	-147.095	-157.471	-229.492	-267.334		-93.3838	-85.4492	-79.9561	-90.332	-168.457
	13.5	-146.484	-147.095	-158.081	-229.492	-270.996		-91.5527	-86.0596	-78.125	-91.5527	-164.185
	13.55	-146.484	-145.264	-161.133	-229.492	-270.996		-95.2148	-86.0596	-76.9043	-93.9942	-163.574
	13.6	-143.433	-145.874	-158.081	-230.103	-266.724		-95.8252	-88.501	-75.6836	-92.1631	-162.354
	13.65	-144.043	-147.095	-155.64	-231.934	-268.555		-97.0459	-87.2803	-77.5147	-94.6045	-164.185
	13.7	-146.484	-144.043	-153.809	-229.492	-269.775		-95.8252	-83.6182	-78.7354	-89.7217	-166.016
	13.75	-146.484	-145.874	-154.419	-230.713	-271.606		-101.318	-83.6182	-77.5147	-86.0596	-167.236
	13.8	-146.484	-147.705	-154.419	-230.713	-271.606		-98.877	-87.8906	-76.9043	-88.501	-167.236
	13.85	-147.705	-149.536	-156.86	-230.713	-269.775		-96.4356	-87.2803	-80.5664	-92.7734	-172.119
	13.9	-144.043	-149.536	-158.081	-227.051	-268.555		-96.4356	-90.332	-81.7871	-92.7734	-174.561
	13.95	-143.433	-150.147	-156.25	-226.44	-268.555		-98.877	-90.332	-78.125	-92.7734	-173.34
	14	-144.043	-147.705	-157.471	-228.882	-270.996		-98.877	-89.1113	-78.7354	-99.4873	-175.171
	14.05	-144.043	-150.147	-155.64	-227.661	-270.996		-96.4356	-89.1113	-78.7354	-98.2666	-172.119
	14.1	-147.095	-148.315	-156.86	-230.713	-269.775		-98.877	-87.8906	-76.9043	-98.2666	-171.509
	14.15	-145.264	-148.926	-155.029	-229.492	-270.386		-98.877	-89.7217	-74.4629	-96.4356	-172.73
	14.2	-142.212	-147.705	-156.86	-230.103	-269.165		-95.2148	-89.7217	-75.6836	-96.4356	-169.067
	14.25	-140.381	-151.367	-157.471	-231.934	-272.827		-97.0459	-89.7217	-77.5147	-93.9942	-169.678
	14.3	-138.55	-154.419	-157.471	-233.154	-269.775		-98.877	-85.4492	-79.3457	-92.7734	-166.016
	14.35	-141.602	-154.419	-155.64	-230.713	-269.775		-97.0459	-84.2285	-85.4492	-94.6045	-164.185
	14.4	-143.433	-151.367	-158.081	-227.661	-266.724		-95.8252	-84.8389	-81.7871	-93.9942	-167.847
	14.45	-144.653	-150.147	-155.64	-232.544	-268.555		-94.6045	-83.0078	-81.7871	-92.1631	-165.405
	14.5	-141.602	-150.757	-153.198	-230.713	-266.113		-91.5527	-83.6182	-84.8389	-93.3838	-170.288
	14.55	-145.264	-145.874	-153.198	-230.103	-267.334		-93.3838	-81.1768	-84.8389	-93.3838	-171.509
	14.6	-145.264	-146.484	-153.198	-229.492	-267.334		-89.7217	-79.3457	-89.7217	-94.6045	-173.95
	14.65	-147.095	-147.095	-154.419	-227.051	-269.775		-96.4356	-83.0078	-90.9424	-95.8252	-173.34
	14.7	-147.705	-148.926	-153.809	-227.051	-265.503		-98.877	-86.6699	-83.6182	-95.8252	-172.119
	14.75	-145.874	-150.757	-155.029	-230.103	-266.724		-98.2666	-87.8906	-78.125	-97.0459	-172.73
	14.8	-144.653	-150.757	-153.198	-227.661	-268.555		-98.2666	-90.332	-76.9043	-98.2666	-174.561
	14.85	-144.653	-148.315	-153.809	-225.22	-265.503		-94.6045	-87.2803	-73.8525	-101.929	-172.119
	14.9	-142.822	-148.315	-157.471	-226.44	-264.893		-92.7734	-88.501	-74.4629	-103.149	-171.509
	14.95	-142.212	-151.367	-157.471	-226.44	-266.724		-95.8252	-87.2803	-72.6318	-99.4873	-169.067
	15	-140.381	-151.367	-157.471	-225.83	-268.555		-91.5527	-85.4492	-74.4629	-99.4873	-165.405
	15.05	-139.771	-151.978	-157.471	-229.492	-269.165		-93.3838	-84.8389	-72.0215	-93.9942	-164.795
	15.1	-139.771	-148.315	-157.471	-227.661	-268.555		-96.4356	-86.6699	-66.5283	-95.8252	-166.626
	15.15	-142.822	-148.926	-154.419	-227.051	-268.555		-92.7734	-86.0596	-69.5801	-96.4356	-166.626
	15.2	-146.484	-150.757	-155.029	-229.492	-266.724		-93.9942	-84.2285	-68.3594	-101.318	-168.457
	15.25	-144.043	-151.367	-153.198	-230.103	-267.334		-98.877	-87.8906	-75.0733	-98.2666	-163.574
	15.3	-142.822	-148.926	-156.25	-230.103	-268.555		-99.4873	-87.8906	-77.5147	-93.9942	-163.574
	15.35	-142.212	-149.536	-155.029	-229.492	-269.165		-103.149	-86.6699	-80.5664	-93.9942	-166.626
	15.4	-142.822	-148.926	-155.029	-230.103	-267.334		-100.708	-37.2315	-79.3457	-94.6045	-164.185
	15.45	-142.212	-150.757	-158.081	-230.103	-267.334		-99.4873	-144.043	-87.2803	-95.8252	-167.236
	15.5	-141.602	-152.588	-158.691	-229.492	-269.165		-93.3838	-92.1631	-86.0596	-97.0459	-164.795
	15.55	-144.043	-155.029	-156.25	-231.934	-269.775		-95.2148	-84.2285	-86.6699	-93.9942	-168.457
	15.6	-144.653	-156.25	-155.029	-231.323	-270.386		-95.8252	-85.4492	-83.6182	-96.4356	-169.678
	15.65	-145.874	-151.978	-155.64	-232.544	-270.996		-92.7734	-84.8389	-83.6182	-99.4873	-170.288
	15.7	-145.264	-148.315	-155.64	-234.375	-269.165		-91.5527	-83.6182	-84.2285	-98.877	-173.95
	15.75	-140.991	-150.147	-155.029	-234.375	-269.775		-98.2666	-78.125	-78.7354	-98.877	-172.119
	15.8	-142.822	-149.536	-155.029	-233.154	-268.555		-93.9942	-76.9043	-80.5664	-95.2148	-170.898
	15.85	-142.212	-146.484	-155.64	-230.713	-266.724		-95.8252	-77.5147	-82.3975	-94.6045	-170.288
	15.9	-143.433	-146.484	-153.809	-227.661	-267.334		-93.9942	-77.5147	-83.0078	-93.9942	-173.34
	15.95	-145.264	-147.095	-155.64	-230.713	-266.724		-94.6045	-81.1768	-84.8389	-92.7734	-172.119
	16	-144.043	-146.484	-154.419	-231.934	-265.503		-98.2666	-86.0596	-88.501	-93.9942	-172.119
	16.05	-144.043	-143.433	-155.64	-229.492	-267.334		-97.0459	-86.6699	-87.2803	-95.2148	-170.288
	16.1	-144.653	-140.991	-154.419	-227.661	-265.503		-98.2666	-87.8906	-81.7871	-95.8252	-168.457
	16.15	-147.095	-142.822	-156.25	-226.44	-266.113		-98.2666	-93.3838	-84.2285	-98.877	-170.288
	16.2	-146.484	-146.484	-158.691	-230.103	-264.282		-101.929	-92.7734	-81.7871	-94.6045	-172.73
	16.25	-147.705	-144.653	-157.471	-227.661	-261.841		-99.4873	-92.7734	-81.1768	-93.3838	-168.457
	16.3	-144.043	-145.874	-156.86	-230.103	-264.282		-100.098	-91.5527	-82.3975	-100.098	-169.067
	16.35	-144.653	-150.147	-156.86	-230.103	-262.451		-98.877	-92.1631	-81.1768	-101.318	-165.405
	16.4	-142.822	-150.147	-159.302	-229.492	-266.113		-96.4356	-92.1631	-77.5147	-100.708	-169.678
	16.45	-143.433	-147.705	-158.691	-230.713	-268.555		-98.2666	-90.9424	-82.3975	-102.539	-169.678
	16.5	-143.433	-153.198	-157.471	-227.661	-266.724		-99.4873	-88.501	-81.7871	-98.877	-170.898
	16.55	-147.705	-151.978	-158.081	-230.103	-270.996		-98.877	-87.2803	-84.8389	-95.8252	-173.34
	16.6	-145.264	-148.926	-158.081	-232.544	-269.775		-97.0459	-86.0596	-84.8389	-97.0459	-172.73
	16.65	-143.433	-149.536	-156.86	-233.765	-268.555		-96.4356	-88.501	-82.3975	-91.5527	-169.678
	16.7	-144.043	-148.315	-154.419	-233.765	-270.386		-97.0459	-89.7217	-78.7354	-90.9424	-167.847
	16.75	-144.653	-146.484	-155.64	-233.154	-269.165		-98.2666	-90.332	-84.2285	-92.1631	-167.236
	16.8	-144.043	-148.926	-153.809	-231.323	-269.775		-95.8252	-89.7217	-84.2285	-93.9942	-170.898
	16.85	-142.212	-148.315	-155.029	-231.934	-266.724		-95.8252	-92.7734	-82.3975	-92.1631	-173.95
	16.9	-142.212	-147.705	-153.809	-230.713	-264.282		-95.2148	-94.6045	-87.2803	-90.332	-172.119
	16.95	-141.602	-147.095	-155.64	-227.051	-265.503		-93.3838	-95.8252	-88.501	-93.9942	-171.509
	17	-140.381	-145.874	-157.471	-225.83	-264.893		-97.0459	-92.1631	-84.8389	-95.8252	-169.067
	17.05	-142.822	-147.705	-158.081	-224.609	-264.893		-96.4356	-88.501	-86.6699	-95.8252	-166.016
	17.1	-144.043	-147.705	-157.471	-226.44	-266.724		-97.0459	-87.8906	-88.501	-95.2148	-167.847
	17.15	-143.433	-147.095	-156.25	-226.44	-265.503		-95.8252	-86.0596	-81.7871	-97.0459	-170.288
	17.2	-144.043	-143.433	-159.912	-225.22	-267.944		-95.2148	-85.4492	-79.3457	-100.098	-168.457
	17.25	-144.043	-142.822	-157.471	-226.44	-267.944		-95.8252	-85.4492	-76.2939	-103.149	-168.457
	17.3	-141.602	-161.743	-153.809	-230.103	-268.555		-89.1113	-87.2803	-75.6836	-100.708	-164.185
	17.35	-140.991	-154.419	-158.081	-231.934	-269.775		-89.7217	-86.0596	-74.4629	-99.4873	-161.743
	17.4	-140.381	-150.757	-153.198	-232.544	-269.775		-90.9424	-87.2803	-75.0733	-97.0459	-163.574
	17.45	-142.212	-148.315	-152.588	-231.323	-269.775		-92.1631	-90.9424	-70.1904	-98.2666	-164.795
	17.5	-141.602	-147.095	-153.198	-227.661	-268.555		-92.7734	-89.1113	-70.1904	-100.708	-166.016
	17.55	-140.381	-146.484	-153.809	-230.103	-270.386		-98.2666	-89.1113	-72.6318	-101.318	-161.133
	17.6	-138.55	-146.484	-152.588	-232.544	-268.555		-98.2666	-87.2803	-74.4629	-101.318	-163.574
	17.65	-141.602	-146.484	-151.978	-232.544	-268.555		-99.4873	-88.501	-73.2422	-99.4873	-162.354
	17.7	-143.433	-149.536	-155.64	-233.765	-267.334		-99.4873	-89.7217	-76.2939	-99.4873	-161.133
	17.75	-145.874	-148.315	-156.25	-230.713	-268.555		-94.6045	-89.1113	-79.3457	-96.4356	-162.354
	17.8	-145.874	-146.484	-156.25	-229.492	-269.775		-94.6045	-89.7217	-77.5147	-94.6045	-165.405
	17.85	-145.264	-145.874	-155.64	-227.661	-270.386		-93.3838	-86.0596	-78.125	-90.332	-165.405
	17.9	-147.095	-147.705	-157.471	-226.44	-271.606		-92.1631	-87.2803	-77.5147	-89.7217	-166.016
	17.95	-147.705	-146.484	-156.86	-231.323	-270.996		-97.0459	-87.2803	-78.125	-90.332	-166.016
	18	-142.822	-148.315	-155.64	-231.323	-269.165		-98.877	-82.3975	-78.125	-92.1631	-168.457
	18.05	-142.822	-145.874	-151.367	-230.713	-270.996		-95.2148	-79.3457	-76.2939	-90.9424	-169.678
	18.1	-142.822	-145.264	-156.25	-232.544	-269.775		-99.4873	-76.2939	-77.5147	-92.1631	-166.016
	18.15	-142.212	-142.212	-155.029	-234.375	-266.113		-97.0459	-76.2939	-77.5147	-93.9942	-165.405
	18.2	-140.381	-142.212	-155.64	-232.544	-266.113		-93.9942	-79.9561	-76.2939	-92.7734	-169.067
	18.25	-142.822	-142.212	-155.64	-234.375	-264.282		-94.6045	-81.7871	-76.2939	-96.4356	-172.119
	18.3	-143.433	-146.484	-154.419	-234.985	-264.282		-92.7734	-81.7871	-77.5147	-98.877	-168.457
	18.35	-143.433	-145.264	-156.25	-234.375	-265.503		-91.5527	-81.7871	-82.3975	-99.4873	-168.457
	18.4	-140.381	-149.536	-153.809	-229.492	-265.503		-87.8906	-82.3975	-81.1768	-96.4356	-166.626
	18.45	-139.16	-152.588	-152.588	-227.661	-266.724		-89.7217	-87.8906	-79.9561	-93.9942	-175.171
	18.5	-140.381	-153.198	-151.367	-227.661	-268.555		-91.5527	-87.2803	-81.1768	-95.8252	-172.119
	18.55	-141.602	-152.588	-150.147	-230.713	-269.165		-92.1631	-87.2803	-82.3975	-96.4356	-167.847
	18.6	-141.602	-148.315	-150.757	-231.934	-269.165		-95.2148	-87.8906	-76.9043	-95.8252	-169.067
	18.65	-142.212	-146.484	-156.25	-228.882	-266.724		-97.0459	-89.7217	-78.7354	-95.8252	-170.898
	18.7	-143.433	-147.705	-156.25	-227.661	-267.944		-94.6045	-89.1113	-78.125	-95.8252	-170.288
	18.75	-145.874	-147.095	-157.471	-227.051	-271.606		-95.8252	-89.1113	-78.125	-93.9942	-166.626
	18.8	-145.874	-146.484	-158.081	-227.661	-267.944		-92.7734	-86.0596	-78.125	-93.9942	-168.457
	18.85	-145.264	-148.315	-156.86	-225.22	-270.386		-93.3838	-84.8389	-76.2939	-88.501	-169.067
	18.9	-145.264	-147.095	-156.25	-226.44	-268.555		-92.7734	-85.4492	-80.5664	-86.6699	-170.288
	18.95	-145.264	-148.315	-156.25	-226.44	-267.944		-89.7217	-86.6699	-81.7871	-82.3975	-168.457
	19	-142.212	-148.315	-158.081	-227.051	-266.724		-93.3838	-86.0596	-79.3457	-83.0078	-167.236
	19.05	-140.381	-147.095	-155.029	-227.051	-270.386		-95.2148	-84.2285	-76.9043	-87.2803	-168.457
	19.1	-140.381	-147.705	-152.588	-225.83	-268.555		-94.6045	-83.6182	-76.9043	-84.8389	-168.457
	19.15	-142.212	-149.536	-150.147	-225.83	-269.165		-98.877	-83.6182	-79.9561	-88.501	-167.847
	19.2	-141.602	-149.536	-153.198	-229.492	-268.555		-95.8252	-79.3457	-83.0078	-90.332	-167.236
	19.25	-145.874	-148.926	-153.809	-230.713	-267.334		-100.098	-82.3975	-84.2285	-90.9424	-165.405
	19.3	-143.433	-148.315	-150.147	-231.323	-264.893		-100.708	-79.9561	-84.2285	-93.3838	-163.574
	19.35	-139.16	-148.315	-150.757	-230.103	-266.724		-100.098	-82.3975	-86.6699	-97.0459	-164.795
	19.4	-137.939	-148.315	-156.86	-227.051	-267.334		-100.098	-83.6182	-84.8389	-95.2148	-161.133
	19.45	-137.939	-148.926	-155.64	-227.661	-266.724		-100.098	-83.6182	-83.6182	-95.8252	-161.133
	19.5	-140.991	-144.653	-156.25	-226.44	-266.113		-97.0459	-85.4492	-81.7871	-92.7734	-159.912
	19.55	-144.653	-145.874	-158.081	-223.389	-267.334		-97.0459	-84.2285	-79.9561	-95.2148	-161.743
	19.6	-145.264	-144.653	-159.302	-223.389	-271.606		-97.0459	-86.6699	-79.9561	-98.2666	-163.574
	19.65	-142.822	-144.653	-158.081	-226.44	-270.996		-98.2666	-88.501	-79.9561	-96.4356	-167.847
	19.7	-139.771	-146.484	-156.86	-225.83	-269.775		-95.2148	-90.332	-82.3975	-97.0459	-167.847
	19.75	-139.16	-146.484	-155.64	-229.492	-270.386		-97.0459	-92.7734	-81.7871	-99.4873	-168.457
	19.8	-139.16	-147.705	-156.86	-231.934	-271.606		-96.4356	-92.7734	-79.3457	-93.3838	-176.392
	19.85	-140.991	-147.705	-160.522	-231.323	-269.775		-94.6045	-92.1631	-79.9561	-93.9942	-172.119
	19.9	-140.991	-148.926	-159.912	-232.544	-270.386		-93.9942	-89.1113	-83.0078	-93.9942	-171.509
	19.95	-140.991	-150.757	-158.691	-231.934	-273.438		-96.4356	-86.6699	-82.3975	-90.332	-172.73
	20	-142.212	-148.926	-158.081	-229.492	-268.555		-93.3838	-89.1113	-81.1768	-89.1113	-173.95
	20.05	-141.602	-146.484	-158.081	-229.492	-269.165		-95.8252	-90.9424	-81.7871	-90.9424	-175.781
	20.1	-144.043	-144.043	-158.081	-228.882	-266.724		-95.2148	-89.7217	-79.3457	-96.4356	-172.73
	20.15	-145.264	-147.095	-156.25	-229.492	-266.113		-96.4356	-87.2803	-77.5147	-96.4356	-171.509
	20.2	-142.212	-145.874	-158.081	-230.103	-266.113		-96.4356	-86.6699	-75.0733	-95.8252	-167.236
	20.25	-142.822	-145.264	-157.471	-227.051	-266.113		-93.3838	-84.8389	-74.4629	-98.877	-167.236
	20.3	-143.433	-144.043	-157.471	-225.83	-267.944		-93.3838	-85.4492	-70.8008	-94.6045	-167.847
	20.35	-142.822	-144.043	-159.912	-226.44	-268.555		-92.1631	-88.501	-73.8525	-95.2148	-169.067
	20.4	-143.433	-146.484	-161.133	-227.661	-267.334		-90.9424	-89.1113	-83.0078	-97.0459	-167.847
	20.45	-145.874	-148.926	-161.743	-227.661	-266.113		-92.1631	-86.6699	-81.7871	-95.8252	-166.626
	20.5	-144.653	-149.536	-159.302	-227.051	-264.893		-92.7734	-86.0596	-81.1768	-98.2666	-170.898
	20.55	-145.264	-146.484	-156.86	-229.492	-266.724		-90.9424	-86.6699	-79.9561	-97.0459	-169.067
	20.6	-142.212	-144.653	-156.25	-226.44	-267.334		-89.7217	-86.0596	-78.7354	-97.0459	-167.236
	20.65	-142.822	-144.043	-157.471	-225.83	-266.113		-93.3838	-89.1113	-81.7871	-98.2666	-167.236
	20.7	-143.433	-144.653	-156.25	-225.22	-264.893		-97.0459	-87.8906	-79.9561	-98.2666	-167.847
	20.75	-143.433	-142.822	-153.809	-225.22	-266.113		-100.708	-86.6699	-78.7354	-100.098	-166.016
	20.8	-140.381	-145.264	-153.809	-225.22	-269.775		-101.318	-86.0596	-84.2285	-101.929	-160.522
	20.85	-142.212	-145.874	-158.081	-225.83	-269.165		-100.708	-84.8389	-82.3975	-108.032	-159.912
	20.9	-141.602	-144.043	-158.691	-230.713	-269.775		-98.877	-84.2285	-81.7871	-105.591	-161.743
	20.95	-144.043	-145.264	-157.471	-230.103	-270.386		-99.4873	-85.4492	-81.7871	-104.37	-165.405
	21	-145.264	-148.926	-156.86	-227.661	-268.555		-96.4356	-81.7871	-81.7871	-102.539	-164.185
	21.05	-145.264	-147.705	-158.081	-225.83	-269.775		-98.877	-81.7871	-83.6182	-101.929	-163.574
	21.1	-146.484	-146.484	-156.86	-226.44	-269.775		-101.318	-81.1768	-82.3975	-98.877	-164.795
	21.15	-143.433	-148.315	-156.25	-227.661	-270.996		-102.539	-84.8389	-80.5664	-98.877	-165.405
	21.2	-142.212	-147.705	-155.64	-227.051	-269.775		-98.2666	-85.4492	-80.5664	-101.318	-165.405
	21.25	-142.822	-148.315	-157.471	-228.882	-267.334		-95.8252	-87.2803	-79.3457	-98.877	-162.354
	21.3	-139.771	-148.315	-159.302	-227.661	-270.386		-94.6045	-89.7217	-76.9043	-96.4356	-162.354
	21.35	-140.991	-147.705	-158.691	-229.492	-272.217		-98.877	-90.332	-76.9043	-96.4356	-164.795
	21.4	-141.602	-150.147	-158.081	-229.492	-269.775		-96.4356	-90.9424	-78.125	-92.7734	-163.574
	21.45	-140.991	-150.147	-159.302	-230.103	-269.775		-97.0459	-88.501	-83.0078	-91.5527	-159.302
	21.5	-142.822	-147.705	-158.691	-231.323	-270.386		-92.7734	-90.332	-81.1768	-87.2803	-161.133
	21.55	-144.043	-145.874	-159.912	-232.544	-268.555		-95.8252	-91.5527	-83.6182	-89.7217	-165.405
	21.6	-141.602	-145.874	-157.471	-225.83	-268.555		-98.877	-87.8906	-85.4492	-92.1631	-167.847
	21.65	-145.264	-149.536	-158.081	-223.999	-267.944		-95.2148	-89.7217	-84.2285	-92.1631	-169.067
	21.7	-145.264	-151.978	-157.471	-223.389	-268.555		-93.9942	-89.1113	-82.3975	-95.2148	-170.898
	21.75	-147.705	-148.315	-156.25	-225.83	-268.555		-90.9424	-88.501	-79.9561	-90.9424	-172.73
	21.8	-147.095	-145.264	-156.86	-225.83	-269.165		-92.1631	-88.501	-77.5147	-90.9424	-171.509
	21.85	-145.264	-145.874	-153.809	-227.051	-268.555		-92.7734	-88.501	-81.1768	-89.1113	-169.067
	21.9	-142.822	-144.043	-155.029	-226.44	-267.944		-92.7734	-89.7217	-78.7354	-90.332	-165.405
	21.95	-144.043	-146.484	-158.081	-230.103	-265.503		-92.1631	-91.5527	-79.3457	-91.5527	-169.067
	22	-143.433	-148.926	-156.86	-228.882	-267.334		-92.7734	-89.7217	-78.7354	-95.2148	-168.457
	22.05	-140.381	-145.264	-155.64	-227.661	-266.113		-92.1631	-87.8906	-79.3457	-93.9942	-169.067
	22.1	-140.991	-142.212	-153.809	-230.103	-264.282		-92.1631	-86.6699	-82.3975	-94.6045	-167.847
	22.15	-142.822	-141.602	-151.978	-230.713	-266.724		-91.5527	-86.0596	-84.2285	-97.0459	-167.847
	22.2	-140.991	-144.653	-150.757	-231.934	-266.113		-92.7734	-86.6699	-88.501	-97.0459	-165.405
	22.25	-141.602	-145.264	-151.978	-227.661	-271.606		-90.9424	-84.2285	-86.6699	-96.4356	-165.405
	22.3	-142.212	-147.095	-152.588	-227.661	-272.217		-95.2148	-84.8389	-87.2803	-93.3838	-164.795
	22.35	-142.822	-150.147	-152.588	-227.051	-271.606		-93.9942	-87.2803	-86.0596	-94.6045	-164.795
	22.4	-142.822	-148.926	-152.588	-227.661	-270.996		-93.9942	-87.8906	-82.3975	-91.5527	-169.678
	22.45	-143.433	-148.315	-153.198	-230.103	-267.944		-98.877	-86.6699	-125.732	-92.7734	-169.067
	22.5	-142.822	-147.705	-153.198	-229.492	-267.944		-98.877	-83.6182	-35.4004	-92.1631	-169.678
	22.55	-146.484	-148.926	-154.419	-228.882	-266.724		-96.4356	-84.8389	-75.0733	-94.6045	-169.067
	22.6	-144.043	-148.926	-153.198	-227.661	-267.334		-97.0459	-82.3975	-78.7354	-96.4356	-167.236
	22.65	-144.043	-147.705	-151.978	-230.713	-270.996		-93.9942	-84.8389	-78.7354	-92.7734	-167.847
	22.7	-143.433	-147.095	-152.588	-229.492	-270.386		-92.1631	-84.2285	-81.7871	-90.9424	-167.847
	22.75	-165.405	-145.264	-151.367	-227.661	-270.996		-93.3838	-86.6699	-82.3975	-92.1631	-170.288
	22.8	-151.978	-146.484	-151.978	-229.492	-268.555		-94.6045	-86.6699	-81.1768	-89.1113	-169.678
	22.85	-145.264	-145.264	-153.198	-228.882	-266.724		-94.6045	-87.2803	-79.3457	-91.5527	-151.978
	22.9	-137.939	-147.095	-155.029	-227.661	-269.165		-92.1631	-86.0596	-76.9043	-92.1631	-178.223
	22.95	-136.719	-145.874	-155.029	-224.609	-269.165		-91.5527	-84.8389	-72.6318	-95.8252	-172.119
	23	-136.719	-147.705	-157.471	-223.999	-271.606		-89.7217	-83.0078	-71.4111	-93.9942	-169.067
	23.05	-137.939	-145.874	-156.25	-225.22	-270.386		-86.6699	-84.2285	-76.2939	-94.6045	-170.898
	23.1	-139.16	-145.874	-156.25	-222.778	-270.996		-89.1113	-83.6182	-75.0733	-95.8252	-171.509
	23.15	-140.381	-146.484	-158.081	-224.609	-268.555		-92.7734	-84.8389	-76.9043	-95.2148	-172.119
	23.2	-139.771	-143.433	-159.302	-223.999	-266.724		-92.7734	-86.6699	-76.9043	-95.8252	-171.509
	23.25	-139.16	-139.16	-161.743	-227.051	-267.944		-93.3838	-87.2803	-73.2422	-99.4873	-167.847
	23.3	-139.771	-138.55	-161.133	-229.492	-267.944		-92.7734	-89.1113	-72.6318	-100.708	-170.288
	23.35	-140.991	-142.212	-156.86	-227.051	-269.165		-98.2666	-89.1113	-73.8525	-101.318	-171.509
	23.4	-136.108	-141.602	-156.86	-225.83	-267.944		-96.4356	-90.9424	-73.8525	-101.318	-170.288
	23.45	-138.55	-143.433	-160.522	-231.323	-267.334		-97.0459	-89.7217	-77.5147	-100.098	-172.119
	23.5	-142.212	-145.874	-156.25	-224.609	-268.555		-96.4356	-90.9424	-79.9561	-97.0459	-169.678
	23.55	-142.822	-147.705	-155.029	-225.22	-271.606		-96.4356	-90.9424	-81.7871	-96.4356	-167.847
	23.6	-142.212	-148.926	-153.809	-227.051	-271.606		-91.5527	-89.7217	-79.9561	-98.877	-170.288
	23.65	-145.264	-148.315	-153.809	-230.713	-270.996		-93.3838	-87.2803	-78.125	-96.4356	-170.288
	23.7	-145.264	-150.147	-158.081	-231.934	-272.217		-90.9424	-86.0596	-80.5664	-93.9942	-162.354
	23.75	-143.433	-151.367	-160.522	-231.934	-269.775		-88.501	-84.8389	-79.9561	-92.7734	-155.029
	23.8	-141.602	-150.757	-159.912	-232.544	-269.775		-92.1631	-84.8389	-81.1768	-92.7734	-190.43
	23.85	-140.381	-151.367	-156.25	-231.934	-268.555		-90.332	-86.0596	-83.6182	-93.3838	-169.067
	23.9	-142.212	-151.978	-156.25	-230.103	-266.724		-91.5527	-86.6699	-89.1113	-96.4356	-166.626
	23.95	-142.212	-151.367	-157.471	-227.661	-263.672		-90.9424	-84.2285	-87.8906	-93.3838	-164.795
	24	-140.991	-151.978	-158.081	-229.492	-264.282		-89.7217	-84.2285	-87.8906	-93.3838	-142.212
	24.05	-142.822	-148.315	-158.691	-227.661	-264.282		-92.7734	-81.7871	-86.6699	-93.3838	-183.716
	24.1	-142.212	-148.315	-156.86	-225.83	-266.113		-91.5527	-81.7871	-83.6182	-92.7734	-169.678
	24.15	-140.381	-146.484	-158.691	-227.051	-269.775		-91.5527	-81.7871	-79.3457	-90.9424	-172.73
	24.2	-146.484	-147.095	-158.691	-227.051	-271.606		-89.7217	-82.3975	-75.6836	-90.9424	-171.509
	24.25	-144.043	-144.043	-158.081	-227.051	-275.269		-92.7734	-86.0596	-78.7354	-94.6045	-172.119
	24.3	-145.264	-144.653	-158.081	-225.83	-281.982		-97.0459	-86.6699	-78.7354	-93.3838	-172.119
	24.35	-143.433	-146.484	-156.25	-223.999	-285.034		-98.2666	-86.0596	-79.3457	-97.0459	-166.626
	24.4	-142.212	-147.095	-153.198	-225.83	-283.203		-100.708	-84.8389	-79.3457	-101.318	-166.016
	24.45	-144.043	-145.874	-155.029	-227.051	-280.762		-109.253	-86.0596	-79.9561	-99.4873	-165.405
	24.5	-143.433	-145.874	-156.86	-227.051	-276.489		-126.953	-89.1113	-79.9561	-99.4873	-164.185
	24.55	-142.212	-147.705	-156.25	-228.882	-275.879		-62.8662	-89.7217	-80.5664	-101.318	-165.405
	24.6	-144.043	-147.705	-155.64	-231.323	-278.931		-96.4356	-88.501	-79.3457	-100.708	-169.067
	24.65	-144.043	-147.705	-155.64	-216.064	-279.541		-100.708	-87.8906	-79.9561	-98.877	-163.574
	24.7	-144.043	-147.705	-156.86	-240.479	-288.086		-98.877	-87.2803	-79.3457	-98.2666	-162.354
	24.75	-144.043	-151.367	-155.64	-234.985	-295.41		-100.098	-88.501	-80.5664	-100.708	-161.743
	24.8	-144.653	-150.757	-158.691	-230.103	-289.917		-96.4356	-90.9424	-79.3457	-97.0459	-164.185
	24.85	-144.043	-150.757	-158.081	-226.44	-278.931		-94.6045	-89.7217	-81.1768	-95.8252	-165.405
	24.9	-145.874	-148.315	-156.86	-226.44	-269.165		-94.6045	-84.2285	-87.2803	-92.1631	-171.509
	24.95	-146.484	-145.264	-154.419	-227.051	-260.62		-93.9942	-83.0078	-87.2803	-92.7734	-175.171
	25	-142.212	-144.043	-153.198	-230.103	-257.568		-88.501	-82.3975	-87.2803	-88.501	-174.561
	25.05	-140.991	-144.043	-156.25	-229.492	-256.958		-84.8389	-85.4492	-86.6699	-91.5527	-170.288
	25.1	-140.381	-144.653	-156.25	-231.323	-252.686		-91.5527	-86.6699	-84.2285	-87.8906	-166.626
	25.15	-140.991	-142.212	-155.64	-225.83	-250.855		-92.1631	-91.5527	-83.0078	-89.7217	-166.626
	25.2	-140.381	-145.874	-151.978	-224.609	-252.686		-92.1631	-79.3457	-79.9561	-92.1631	-163.574
	25.25	-142.212	-147.095	-149.536	-226.44	-255.127		-91.5527	-79.9561	-76.9043	-92.7734	-163.574
	25.3	-143.433	-144.653	-153.198	-227.661	-258.179		-91.5527	-81.7871	-76.2939	-92.1631	-164.185
	25.35	-142.212	-146.484	-153.809	-227.661	-256.958		-93.3838	-84.8389	-74.4629	-95.2148	-164.185
	25.4	-144.043	-143.433	-155.64	-227.661	-258.789		-90.332	-81.1768	-72.0215	-90.9424	-165.405
	25.45	-145.264	-145.264	-158.081	-229.492	-259.399		-95.2148	-82.3975	-75.0733	-91.5527	-163.574
	25.5	-142.822	-148.926	-156.86	-226.44	-260.62		-95.2148	-86.0596	-75.6836	-89.7217	-162.354
	25.55	-140.991	-145.874	-157.471	-227.661	-263.062		-93.9942	-87.8906	-73.2422	-89.1113	-164.795
	25.6	-140.381	-147.705	-154.419	-225.83	-261.231		-89.7217	-90.9424	-75.6836	-93.9942	-164.185
	25.65	-142.212	-149.536	-155.029	-225.83	-263.062		-91.5527	-89.7217	-76.9043	-92.7734	-166.626
	25.7	-141.602	-148.926	-153.809	-227.051	-261.841		-92.1631	-88.501	-75.6836	-93.3838	-171.509
	25.75	-143.433	-147.705	-155.029	-229.492	-261.841		-92.7734	-84.8389	-73.8525	-98.877	-172.119
	25.8	-141.602	-148.315	-153.809	-231.323	-264.893		-93.9942	-83.6182	-75.6836	-94.6045	-171.509
	25.85	-143.433	-148.926	-155.64	-229.492	-265.503		-96.4356	-80.5664	-76.9043	-96.4356	-169.678
	25.9	-145.264	-147.705	-152.588	-228.882	-263.672		-98.877	-81.7871	-76.9043	-95.2148	-164.185
	25.95	-145.264	-149.536	-152.588	-230.103	-265.503		-98.2666	-77.5147	-75.0733	-100.098	-165.405
	26	-145.874	-149.536	-154.419	-230.103	-266.113		-90.9424	-80.5664	-75.6836	-98.2666	-161.743
	26.05	-147.095	-150.757	-155.029	-230.103	-266.724		-90.332	-79.3457	-77.5147	-95.8252	-166.626
	26.1	-145.264	-150.147	-155.029	-231.934	-269.165		-90.9424	-78.7354	-78.7354	-98.877	-164.185
	26.15	-147.705	-150.147	-153.198	-227.051	-267.334		-90.9424	-79.3457	-80.5664	-98.2666	-164.185
	26.2	-145.874	-146.484	-153.809	-227.661	-266.113		-87.8906	-79.9561	-79.9561	-142.822	-161.743
	26.25	-147.095	-148.315	-155.029	-229.492	-267.334		-88.501	-81.1768	-76.2939	-45.166	-163.574
	26.3	-147.705	-145.874	-155.64	-230.103	-267.334		-89.1113	-83.6182	-75.0733	-86.0596	-160.522
	26.35	-144.653	-145.874	-156.25	-228.882	-267.334		-88.501	-84.8389	-74.4629	-92.7734	-159.912
	26.4	-143.433	-145.874	-155.029	-227.051	-266.724		-87.8906	-86.0596	-73.8525	-94.6045	-163.574
	26.45	-145.264	-145.264	-156.25	-227.051	-267.944		-89.1113	-86.6699	-74.4629	-87.2803	-164.795
	26.5	-143.433	-147.095	-153.809	-226.44	-266.724		-90.9424	-86.0596	-77.5147	-92.7734	-164.795
	26.55	-139.771	-143.433	-155.64	-227.051	-268.555		-92.7734	-82.3975	-76.9043	-90.332	-166.016
	26.6	-140.991	-143.433	-155.64	-225.83	-270.386		-94.6045	-83.6182	-75.6836	-91.5527	-166.016
	26.65	-141.602	-147.095	-153.809	-223.389	-272.217		-95.2148	-83.0078	-78.7354	-90.9424	-166.626
	26.7	-144.653	-145.264	-155.029	-225.22	-271.606		-97.0459	-84.2285	-79.9561	-89.1113	-167.847
	26.75	-143.433	-145.874	-156.25	-224.609	-269.775		-95.8252	-86.6699	-79.3457	-91.5527	-168.457
	26.8	-142.822	-147.095	-155.64	-227.051	-269.165		-93.9942	-87.2803	-79.3457	-92.1631	-168.457
	26.85	-141.602	-145.874	-153.809	-229.492	-269.775		-95.2148	-86.0596	-75.0733	-92.7734	-171.509
	26.9	-143.433	-148.315	-152.588	-233.154	-269.775		-93.9942	-84.2285	-77.5147	-93.9942	-170.898
	26.95	-143.433	-148.926	-155.64	-232.544	-270.996		-93.9942	-87.2803	-80.5664	-92.7734	-169.067
	27	-144.043	-150.147	-156.25	-230.713	-271.606		-93.3838	-89.7217	-83.0078	-95.2148	-168.457
	27.05	-143.433	-151.367	-155.029	-226.44	-271.606		-93.3838	-90.9424	-84.8389	-94.6045	-172.73
	27.1	-144.653	-148.926	-156.86	-229.492	-270.996		-98.877	-86.0596	-81.7871	-99.4873	-172.73
	27.15	-147.095	-148.315	-153.198	-229.492	-273.438		-98.877	-87.2803	-82.3975	-97.0459	-171.509
	27.2	-145.264	-145.874	-155.64	-229.492	-273.438		-97.0459	-88.501	-83.6182	-94.6045	-170.288
	27.25	-145.874	-145.874	-156.25	-227.051	-269.775		-99.4873	-87.8906	-83.0078	-96.4356	-166.626
	27.3	-145.874	-146.484	-155.029	-226.44	-269.165		-95.8252	-86.0596	-83.0078	-96.4356	-167.236
	27.35	-144.043	-145.874	-154.419	-227.051	-268.555		-94.6045	-85.4492	-79.9561	-96.4356	-169.678
	27.4	-142.212	-147.705	-153.809	-226.44	-264.282		-94.6045	-83.0078	-78.7354	-95.8252	-171.509
	27.45	-141.602	-148.926	-152.588	-226.44	-266.113		-92.1631	-83.6182	-79.3457	-93.3838	-172.73
	27.5	-140.991	-150.147	-153.198	-227.051	-263.062		-90.332	-82.3975	-79.3457	-95.2148	-170.288
	27.55	-141.602	-150.757	-153.198	-227.051	-264.893		-88.501	-82.3975	-83.0078	-95.2148	-170.288
	27.6	-140.991	-151.978	-154.419	-226.44	-267.944		-85.4492	-85.4492	-81.7871	-92.7734	-172.119
	27.65	-144.653	-150.147	-155.64	-225.83	-265.503		-86.6699	-83.6182	-82.3975	-91.5527	-172.119
	27.7	-142.822	-153.198	-153.809	-225.83	-265.503		-89.1113	-81.1768	-81.7871	-93.9942	-173.95
	27.75	-142.822	-152.588	-153.198	-227.661	-266.724		-91.5527	-83.0078	-80.5664	-96.4356	-172.73
	27.8	-145.874	-148.926	-156.86	-230.713	-270.996		-94.6045	-83.6182	-77.5147	-93.3838	-169.678
	27.85	-140.991	-146.484	-156.86	-230.713	-269.775		-95.8252	-86.0596	-75.0733	-95.2148	-166.626
	27.9	-142.212	-145.874	-156.25	-230.103	-269.775		-96.4356	-84.8389	-78.7354	-94.6045	-167.236
	27.95	-141.602	-146.484	-156.25	-231.323	-267.944		-98.877	-84.2285	-74.4629	-92.1631	-166.626
	28	-142.822	-144.043	-155.029	-227.051	-267.944		-99.4873	-86.0596	-73.2422	-89.7217	-167.236
	28.05	-138.55	-146.484	-151.978	-226.44	-268.555		-97.0459	-85.4492	-70.8008	-91.5527	-166.626
	28.1	-140.991	-145.874	-153.809	-227.051	-269.775		-93.3838	-87.2803	-68.9697	-92.1631	-162.354
	28.15	-145.264	-146.484	-155.029	-226.44	-269.165		-93.9942	-90.332	-74.4629	-96.4356	-162.354
	28.2	-144.653	-148.926	-154.419	-227.661	-267.334		-96.4356	-91.5527	-76.9043	-97.0459	-163.574
	28.25	-144.653	-148.315	-154.419	-227.661	-265.503		-92.1631	-88.501	-82.3975	-96.4356	-166.016
	28.3	-144.043	-147.095	-151.978	-226.44	-267.944		-90.332	-89.7217	-83.0078	-97.0459	-167.236
	28.35	-140.991	-146.484	-151.367	-225.22	-268.555		-91.5527	-89.7217	-78.7354	-98.877	-168.457
	28.4	-144.043	-145.874	-153.198	-225.22	-266.724		-93.3838	-89.7217	-80.5664	-99.4873	-169.678
	28.45	-146.484	-143.433	-152.588	-225.22	-269.165		-99.4873	-90.9424	-81.1768	-102.539	-171.509
	28.5	-142.212	-145.264	-152.588	-224.609	-267.334		-98.2666	-88.501	-76.9043	-100.098	-172.119
	28.55	-143.433	-147.705	-153.809	-224.609	-267.944		-98.2666	-84.2285	-80.5664	-98.877	-170.288
	28.6	-145.874	-147.705	-155.029	-224.609	-266.113		-96.4356	-83.0078	-81.1768	-101.929	-169.067
	28.65	-145.874	-147.705	-153.809	-223.389	-266.113		-98.877	-81.1768	-80.5664	-103.149	-167.236
	28.7	-147.705	-150.757	-154.419	-223.999	-266.724		-100.098	-77.5147	-81.7871	-100.708	-165.405
	28.75	-144.653	-150.757	-157.471	-223.389	-267.334		-95.8252	-78.125	-81.1768	-96.4356	-166.016
	28.8	-144.653	-151.978	-156.25	-222.778	-266.724		-96.4356	-79.9561	-79.9561	-96.4356	-164.795
	28.85	-144.043	-148.315	-155.029	-223.999	-270.386		-97.0459	-79.9561	-80.5664	-96.4356	-160.522
	28.9	-142.212	-145.264	-155.029	-225.83	-272.217		-97.0459	-82.3975	-83.6182	-94.6045	-161.743
	28.95	-141.602	-146.484	-156.25	-226.44	-270.996		-98.877	-83.6182	-83.6182	-93.9942	-165.405
	29	-142.212	-145.874	-156.86	-230.103	-272.217		-91.5527	-87.2803	-82.3975	-93.9942	-166.016
	29.05	-141.602	-148.315	-156.25	-230.713	-269.775		-94.6045	-87.8906	-79.9561	-94.6045	-166.016
	29.1	-142.822	-147.705	-155.64	-233.765	-269.775		-92.1631	-86.0596	-76.9043	-95.8252	-166.016
	29.15	-146.484	-148.926	-155.64	-229.492	-269.165		-93.3838	-87.2803	-81.1768	-95.8252	-168.457
	29.2	-145.874	-148.926	-157.471	-227.661	-271.606		-92.7734	-86.0596	-79.9561	-95.8252	-167.236
	29.25	-145.874	-148.315	-155.029	-227.051	-271.606		-92.7734	-86.6699	-77.5147	-94.6045	-169.067
	29.3	-143.433	-148.315	-152.588	-229.492	-270.386		-90.9424	-86.6699	-78.7354	-94.6045	-167.847
	29.35	-142.822	-150.147	-155.029	-229.492	-269.775		-96.4356	-85.4492	-79.9561	-96.4356	-167.236
	29.4	-139.771	-150.147	-156.86	-229.492	-270.386		-94.6045	-89.7217	-78.7354	-94.6045	-169.067
	29.45	-142.212	-150.757	-136.108	-230.713	-272.217		-94.6045	-89.7217	-81.1768	-93.3838	-171.509
	29.5	-142.212	-148.926	-172.73	-231.934	-269.775		-93.9942	-88.501	-79.9561	-92.7734	-169.678
	29.55	-140.991	-149.536	-163.574	-227.661	-270.996		-91.5527	-87.8906	-81.1768	-93.3838	-169.067
	29.6	-144.043	-150.147	-158.081	-227.661	-268.555		-90.9424	-89.1113	-79.3457	-91.5527	-166.016
	29.65	-144.043	-148.926	-153.809	-227.051	-265.503		-89.7217	-87.8906	-79.3457	-93.9942	-165.405
	29.7	-145.264	-151.367	-154.419	-229.492	-267.944		-90.9424	-90.9424	-83.0078	-93.3838	-166.626
	29.75	-146.484	-153.198	-157.471	-228.882	-269.165		-93.3838	-89.7217	-81.1768	-93.9942	-167.847
	29.8	-147.095	-151.367	-157.471	-226.44	-268.555		-92.1631	-90.9424	-81.7871	-94.6045	-170.288
	29.85	-145.264	-151.978	-155.64	-230.103	-269.165		-93.3838	-89.7217	-83.0078	-95.8252	-169.067
	29.9	-143.433	-150.147	-155.029	-232.544	-269.165		-90.332	-89.7217	-79.3457	-93.9942	-169.067
	29.95	-144.043	-147.705	-151.367	-230.713	-268.555		-88.501	-87.8906	-78.125	-90.9424	-167.847
	30	-144.043	-143.433	-150.757	-228.882	-267.944		-89.7217	-88.501	-76.9043	-90.9424	-169.678
	30.05	-142.822	-147.095	-151.978	-227.661	-267.334		-89.7217	-89.7217	-72.0215	-93.3838	-170.898
	30.1	-139.771	-146.484	-153.809	-227.051	-269.165		-89.1113	-84.2285	-74.4629	-92.1631	-171.509
	30.15	-141.602	-148.315	-154.419	-225.22	-266.724		-89.7217	-84.2285	-76.2939	-89.7217	-170.898
	30.2	-140.991	-148.315	-155.64	-226.44	-269.165		-90.9424	-85.4492	-79.3457	-88.501	-172.119
	30.25	-140.991	-147.705	-155.64	-227.661	-268.555		-91.5527	-84.8389	-81.7871	-89.7217	-170.898
	30.3	-142.822	-148.315	-155.029	-226.44	-266.113		-92.1631	-87.8906	-79.9561	-92.1631	-167.236
	30.35	-144.653	-145.874	-155.029	-227.661	-269.165		-95.2148	-87.2803	-78.125	-95.2148	-167.236
	30.4	-145.874	-148.926	-155.029	-227.661	-269.165		-98.2666	-87.2803	-78.7354	-95.8252	-169.067
	30.45	-145.264	-149.536	-155.64	-229.492	-270.996		-95.8252	-87.8906	-76.2939	-95.8252	-172.73
	30.5	-147.095	-146.484	-156.86	-231.323	-269.165		-96.4356	-88.501	-73.8525	-94.6045	-172.73
	30.55	-144.653	-151.367	-155.64	-233.765	-268.555		-95.8252	-91.5527	-77.5147	-94.6045	-171.509
	30.6	-145.874	-153.809	-157.471	-232.544	-267.944		-95.8252	-87.2803	-78.7354	-93.9942	-171.509
	30.65	-145.874	-153.809	-156.25	-231.934	-266.113		-97.0459	-86.6699	-76.9043	-91.5527	-170.288
	30.7	-144.043	-152.588	-156.86	-230.103	-266.113		-97.0459	-87.8906	-76.9043	-89.1113	-169.678
	30.75	-142.822	-148.315	-157.471	-227.051	-268.555		-94.6045	-84.8389	-76.2939	-89.1113	-173.34
	30.8	-142.212	-150.757	-154.419	-227.661	-269.165		-96.4356	-80.5664	-75.0733	-89.7217	-172.119
	30.85	-141.602	-147.705	-153.198	-231.323	-267.944		-99.4873	-81.7871	-78.7354	-91.5527	-171.509
	30.9	-144.043	-145.874	-154.419	-234.985	-270.386		-96.4356	-83.6182	-81.1768	-89.1113	-171.509
	30.95	-142.212	-147.705	-153.809	-231.934	-270.386		-97.0459	-82.3975	-83.0078	-90.9424	-170.288
	31	-141.602	-146.484	-155.029	-232.544	-267.334		-93.9942	-79.9561	-84.2285	-95.2148	-172.119
	31.05	-141.602	-147.705	-156.86	-232.544	-266.113		-93.3838	-76.9043	-82.3975	-94.6045	-172.119
	31.1	-143.433	-146.484	-152.588	-230.713	-267.334		-90.9424	-75.6836	-77.5147	-91.5527	-167.236
	31.15	-144.653	-150.757	-153.198	-231.934	-269.775		-90.332	-75.6836	-78.125	-92.7734	-166.626
	31.2	-144.043	-156.25	-156.86	-231.323	-266.724		-92.1631	-76.2939	-78.7354	-93.3838	-167.236
	31.25	-144.043	-153.198	-156.86	-225.83	-267.944		-93.9942	-76.9043	-81.7871	-91.5527	-166.626
	31.3	-142.212	-150.147	-153.809	-225.22	-267.334		-93.3838	-78.125	-83.6182	-91.5527	-166.626
	31.35	-144.043	-148.926	-156.25	-226.44	-267.944		-90.9424	-82.3975	-83.6182	-97.0459	-167.236
	31.4	-143.433	-148.315	-156.25	-227.661	-269.165		-91.5527	-88.501	-82.3975	-94.6045	-166.626
	31.45	-144.653	-147.095	-156.86	-229.492	-265.503		-95.8252	-90.9424	-84.2285	-93.9942	-169.067
	31.5	-142.212	-145.264	-158.081	-226.44	-266.113		-96.4356	-88.501	-81.7871	-93.9942	-170.288
	31.55	-140.381	-147.095	-158.081	-226.44	-263.672		-98.2666	-87.2803	-83.0078	-90.9424	-169.067
	31.6	-140.991	-150.147	-155.029	-226.44	-264.893		-96.4356	-88.501	-81.7871	-93.3838	-170.898
	31.65	-142.212	-149.536	-155.64	-229.492	-270.386		-93.3838	-90.9424	-76.9043	-94.6045	-171.509
	31.7	-144.043	-149.536	-156.86	-227.661	-269.775		-95.2148	-86.6699	-76.9043	-96.4356	-167.236
	31.75	-145.264	-147.095	-155.64	-227.661	-270.996		-95.2148	-88.501	-82.3975	-98.2666	-167.236
	31.8	-144.043	-145.874	-152.588	-225.22	-270.386		-98.877	-85.4492	-84.8389	-97.0459	-166.626
	31.85	-142.822	-147.705	-151.367	-225.83	-269.165		-101.318	-84.2285	-84.2285	-94.6045	-163.574
	31.9	-142.822	-147.095	-151.978	-226.44	-266.724		-101.318	-81.1768	-83.0078	-93.3838	-164.185
	31.95	-144.043	-147.095	-153.198	-225.83	-268.555		-99.4873	-84.2285	-82.3975	-93.3838	-166.016
	32	-144.043	-150.147	-153.198	-228.882	-264.282		-101.318	-83.0078	-78.7354	-95.8252	-170.288
	32.05	-144.653	-150.147	-153.809	-227.661	-266.724		-101.318	-87.2803	-79.9561	-99.4873	-170.288
	32.1	-145.264	-147.705	-155.029	-227.051	-263.062		-97.0459	-88.501	-76.9043	-99.4873	-171.509
	32.15	-147.095	-147.095	-156.25	-229.492	-264.282		-95.8252	-91.5527	-78.7354	-96.4356	-173.95
	32.2	-142.822	-147.095	-156.25	-228.882	-265.503		-90.9424	-88.501	-78.125	-96.4356	-172.73
	32.25	-147.705	-147.095	-155.029	-229.492	-264.893		-84.8389	-87.8906	-75.0733	-95.8252	-172.73
	32.3	-148.315	-150.147	-156.25	-229.492	-266.113		-87.8906	-87.2803	-72.6318	-94.6045	-167.236
	32.35	-150.147	-148.315	-156.86	-230.103	-264.893		-91.5527	-86.6699	-73.2422	-98.2666	-161.743
	32.4	-148.926	-146.484	-156.86	-230.103	-265.503		-91.5527	-86.0596	-72.0215	-98.2666	-166.016
	32.45	-146.484	-147.095	-153.809	-229.492	-266.113		-95.8252	-84.8389	-73.2422	-98.2666	-164.795
	32.5	-146.484	-149.536	-155.029	-229.492	-268.555		-97.0459	-84.2285	-73.8525	-96.4356	-166.626
	32.55	-144.653	-147.095	-155.64	-228.882	-266.113		-99.4873	-83.0078	-73.8525	-93.9942	-169.678
	32.6	-142.212	-147.095	-153.809	-231.934	-268.555		-103.76	-83.0078	-74.4629	-95.8252	-170.898
	32.65	-145.264	-147.705	-155.029	-231.934	-270.996		-102.539	-84.8389	-75.6836	-95.8252	-168.457
	32.7	-144.043	-148.315	-153.809	-230.713	-270.386		-97.0459	-86.0596	-78.125	-94.6045	-170.288
	32.75	-143.433	-149.536	-153.809	-230.103	-270.386		-99.4873	-87.8906	-81.1768	-95.8252	-169.067
	32.8	-143.433	-145.264	-154.419	-230.713	-270.386		-98.877	-85.4492	-78.7354	-95.8252	-171.509
	32.85	-144.043	-148.315	-153.198	-230.713	-272.827		-98.877	-87.8906	-78.7354	-97.0459	-168.457
	32.9	-142.212	-147.095	-155.029	-230.103	-269.775		-100.098	-85.4492	-79.3457	-98.2666	-170.288
	32.95	-141.602	-144.043	-155.029	-234.375	-266.724		-98.877	-90.9424	-80.5664	-93.3838	-167.847
	33	-140.991	-145.264	-156.86	-230.713	-269.165		-93.3838	-89.7217	-79.9561	-93.3838	-167.236
	33.05	-140.381	-147.705	-156.86	-230.713	-269.165		-92.1631	-86.6699	-79.9561	-93.3838	-166.016
	33.1	-142.212	-148.926	-156.25	-231.323	-267.334		-90.9424	-87.8906	-80.5664	-95.8252	-161.743
	33.15	-140.991	-147.705	-155.029	-230.713	-267.334		-87.2803	-87.8906	-83.6182	-93.9942	-164.185
	33.2	-143.433	-150.147	-156.86	-230.103	-266.113		-89.1113	-87.2803	-86.6699	-92.1631	-165.405
	33.25	-145.264	-148.926	-155.64	-227.661	-268.555		-96.4356	-86.0596	-87.8906	-92.1631	-166.626
	33.3	-145.874	-151.978	-155.029	-230.713	-253.906		-99.4873	-84.2285	-87.8906	-89.1113	-167.847
	33.35	-145.874	-152.588	-156.86	-232.544	-281.982		-99.4873	-83.0078	-81.1768	-90.332	-171.509
	33.4	-145.264	-148.926	-155.029	-233.154	-271.606		-98.877	-87.2803	-80.5664	-90.9424	-168.457
	33.45	-146.484	-150.147	-155.64	-234.375	-267.334		-98.877	-84.8389	-82.3975	-92.1631	-170.288
	33.5	-145.874	-151.367	-156.86	-232.544	-265.503		-95.8252	-84.2285	-83.0078	-92.7734	-170.288
	33.55	-142.822	-148.926	-157.471	-232.544	-266.113		-94.6045	-86.0596	-81.1768	-93.9942	-168.457
	33.6	-143.433	-149.536	-155.029	-231.323	-266.113		-96.4356	-86.6699	-79.9561	-95.8252	-168.457
	33.65	-144.653	-148.926	-154.419	-227.661	-267.944		-94.6045	-83.6182	-78.7354	-97.0459	-168.457
	33.7	-144.043	-149.536	-155.64	-229.492	-264.282		-96.4356	-83.6182	-82.3975	-93.3838	-168.457
	33.75	-144.043	-147.095	-155.64	-227.661	-266.113		-93.3838	-84.8389	-81.1768	-89.7217	-170.288
	33.8	-145.264	-147.095	-153.198	-231.934	-265.503		-90.332	-87.2803	-83.6182	-93.9942	-172.73
	33.85	-142.212	-147.705	-151.367	-229.492	-264.282		-92.7734	-92.1631	-84.2285	-92.1631	-171.509
	33.9	-143.433	-148.926	-155.029	-227.661	-266.113		-97.0459	-92.7734	-79.9561	-92.1631	-169.067
	33.95	-142.822	-150.147	-153.809	-229.492	-266.724		-102.539	-89.1113	-78.7354	-96.4356	-172.119
	34	-145.264	-149.536	-154.419	-230.103	-266.724		-102.539	-90.9424	-78.125	-98.877	-173.95
	34.05	-146.484	-150.147	-151.978	-231.934	-266.113		-100.098	-92.7734	-73.2422	-95.8252	-172.119
	34.1	-146.484	-148.926	-151.367	-231.323	-266.724		-98.877	-92.7734	-75.0733	-96.4356	-168.457
	34.15	-149.536	-149.536	-151.367	-234.375	-266.724		-96.4356	-93.3838	-82.3975	-95.8252	-167.847
	34.2	-146.484	-150.147	-151.367	-231.934	-266.724		-95.8252	-87.8906	-81.7871	-94.6045	-167.847
	34.25	-145.874	-151.978	-151.978	-231.934	-269.165		-95.8252	-83.6182	-79.3457	-96.4356	-168.457
	34.3	-145.264	-150.757	-152.588	-232.544	-267.334		-94.6045	-84.2285	-79.9561	-93.9942	-166.016
	34.35	-144.043	-151.978	-151.367	-229.492	-269.775		-97.0459	-81.1768	-76.9043	-93.3838	-169.067
	34.4	-145.264	-155.64	-154.419	-227.661	-270.996		-95.2148	-79.9561	-77.5147	-90.9424	-172.73
	34.45	-144.043	-155.64	-155.64	-228.882	-269.775		-98.877	-80.5664	-81.7871	-93.3838	-170.898
	34.5	-140.991	-153.198	-156.25	-229.492	-269.165		-98.877	-81.1768	-79.3457	-94.6045	-168.457
	34.55	-140.991	-150.757	-152.588	-227.661	-270.996		-95.8252	-83.0078	-82.3975	-89.7217	-163.574
	34.6	-142.822	-147.705	-155.64	-229.492	-269.775		-98.2666	-86.0596	-86.6699	-89.7217	-160.522
	34.65	-142.822	-148.926	-156.25	-230.103	-268.555		-91.5527	-87.2803	-81.7871	-90.9424	-162.354
	34.7	-142.212	-145.874	-156.25	-229.492	-267.334		-88.501	-87.2803	-81.1768	-93.9942	-161.743
	34.75	-142.822	-145.264	-155.64	-230.103	-267.334		-89.7217	-83.0078	-80.5664	-95.8252	-166.626
	34.8	-144.043	-148.926	-156.25	-230.713	-268.555		-88.501	-84.8389	-78.125	-94.6045	-167.847
	34.85	-144.653	-150.757	-153.198	-229.492	-264.893		-88.501	-86.0596	-76.9043	-101.318	-167.236
	34.9	-145.874	-150.147	-153.198	-230.713	-268.555		-89.7217	-84.8389	-79.9561	-98.2666	-169.678
	34.95	-143.433	-151.978	-156.86	-230.713	-268.555		-91.5527	-84.8389	-77.5147	-93.9942	-172.73
	35	-142.822	-151.367	-158.081	-229.492	-267.334		-89.1113	-87.2803	-77.5147	-92.1631	-170.898
	35.05	-143.433	-150.147	-158.691	-231.323	-266.724		-94.6045	-89.1113	-75.6836	-92.7734	-173.95
	35.1	-142.212	-146.484	-156.86	-230.713	-268.555		-93.3838	-84.8389	-76.9043	-95.8252	-174.561
	35.15	-144.043	-147.095	-156.25	-229.492	-268.555		-97.0459	-86.6699	-78.7354	-93.9942	-177.612
	35.2	-144.043	-147.095	-156.86	-230.103	-268.555		-93.3838	-89.7217	-76.9043	-95.8252	-173.34
	35.25	-144.653	-148.315	-153.198	-231.934	-265.503		-96.4356	-90.332	-77.5147	-97.0459	-171.509
	35.3	-144.043	-151.978	-152.588	-227.051	-266.724		-96.4356	-92.7734	-75.6836	-98.877	-170.288
	35.35	-144.043	-150.757	-158.081	-226.44	-269.165		-98.877	-90.9424	-76.2939	-100.708	-165.405
	35.4	-144.653	-150.147	-155.64	-226.44	-264.282		-101.929	-89.7217	-77.5147	-99.4873	-165.405
	35.45	-142.212	-147.705	-158.081	-227.051	-263.672		-102.539	-89.1113	-78.7354	-100.708	-163.574
	35.5	-143.433	-146.484	-152.588	-227.051	-266.113		-103.76	-87.2803	-78.125	-102.539	-160.522
	35.55	-146.484	-147.095	-151.978	-228.882	-265.503		-100.098	-83.0078	-76.2939	-100.708	-163.574
	35.6	-145.874	-148.315	-155.64	-227.661	-266.724		-98.2666	-78.7354	-76.2939	-100.098	-164.795
	35.65	-144.653	-149.536	-156.25	-229.492	-266.113		-100.708	-75.0733	-82.3975	-95.2148	-166.016
	35.7	-142.822	-147.095	-155.029	-229.492	-264.893		-100.708	-78.125	-87.8906	-92.1631	-167.236
	35.75	-143.433	-147.705	-151.978	-227.661	-269.775		-98.2666	-84.2285	-86.0596	-94.6045	-166.016
	35.8	-143.433	-148.315	-153.198	-227.661	-274.658		-96.4356	-84.2285	-85.4492	-93.9942	-166.626
	35.85	-143.433	-144.653	-153.809	-227.661	-272.827		-95.2148	-81.1768	-83.0078	-97.0459	-166.016
	35.9	-142.212	-144.653	-155.029	-228.882	-270.386		-90.9424	-81.7871	-83.6182	-93.9942	-166.626
	35.95	-142.822	-144.043	-156.25	-227.661	-269.775		-95.8252	-86.6699	-84.8389	-98.2666	-169.067
	36	-143.433	-144.043	-157.471	-227.661	-268.555		-95.8252	-84.8389	-83.0078	-93.3838	-172.73
	36.05	-143.433	-146.484	-159.302	-227.051	-267.944		-92.1631	-87.2803	-80.5664	-92.7734	-171.509
	36.1	-143.433	-146.484	-159.912	-225.83	-265.503		-91.5527	-86.6699	-78.125	-94.6045	-170.898
	36.15	-144.653	-145.264	-159.302	-229.492	-266.113		-93.9942	-84.8389	-79.3457	-95.8252	-175.781
	36.2	-142.822	-147.705	-156.86	-227.661	-265.503		-95.2148	-83.0078	-79.3457	-95.8252	-177.002
	36.25	-142.212	-147.095	-155.64	-229.492	-269.775		-93.3838	-86.0596	-84.2285	-96.4356	-170.898
	36.3	-143.433	-147.095	-155.029	-229.492	-270.386		-95.2148	-90.332	-83.6182	-92.1631	-170.898
	36.35	-141.602	-147.095	-156.86	-227.661	-272.217		-93.3838	-142.212	-83.0078	-90.332	-167.847
	36.4	-144.653	-147.095	-155.64	-227.051	-272.217		-93.3838	-40.8936	-84.8389	-92.7734	-172.119
	36.45	-144.653	-146.484	-153.809	-247.192	-269.165		-94.6045	-83.0078	-84.2285	-93.9942	-176.392
	36.5	-146.484	-145.264	-154.419	-214.233	-267.944		-93.9942	-90.9424	-86.6699	-96.4356	-173.95
	36.55	-144.043	-144.653	-153.809	-220.947	-268.555		-93.3838	-92.1631	-87.8906	-96.4356	-173.34
	36.6	-140.991	-146.484	-154.419	-227.661	-267.944		-94.6045	-91.5527	-86.6699	-95.8252	-173.95
	36.65	-139.16	-145.874	-155.64	-226.44	-267.944		-95.2148	-88.501	-88.501	-96.4356	-169.678
	36.7	-137.939	-143.433	-153.809	-223.389	-264.282		-93.9942	-90.9424	-87.8906	-99.4873	-170.898
	36.75	-137.329	-144.653	-155.029	-226.44	-264.282		-96.4356	-91.5527	-85.4492	-103.149	-166.626
	36.8	-138.55	-148.926	-156.86	-228.882	-263.672		-95.8252	-92.1631	-84.2285	-104.98	-167.236
	36.85	-138.55	-147.705	-157.471	-225.83	-264.893		-99.4873	-92.1631	-84.2285	-108.032	-170.288
	36.9	-140.381	-143.433	-155.029	-228.882	-266.724		-100.098	-93.9942	-80.5664	-102.539	-173.34
	36.95	-142.822	-145.264	-155.64	-230.713	-269.775		-98.877	-90.9424	-75.6836	-101.929	-173.34
	37	-143.433	-146.484	-154.419	-228.882	-267.944		-97.0459	-87.2803	-79.3457	-95.8252	-169.678
	37.05	-142.212	-147.705	-154.419	-230.713	-265.503		-100.708	-87.8906	-78.125	-93.9942	-170.288
	37.1	-141.602	-148.926	-154.419	-229.492	-264.893		-104.37	-84.2285	-74.4629	-90.9424	-168.457
	37.15	-140.991	-150.147	-156.86	-230.103	-263.062		-104.98	-86.0596	-73.2422	-95.8252	-165.405
	37.2	-142.822	-147.095	-156.86	-233.154	-266.113		-98.877	-87.2803	-72.6318	-93.9942	-167.847
	37.25	-144.043	-145.264	-158.081	-231.934	-265.503		-96.4356	-88.501	-73.2422	-90.9424	-169.067
	37.3	-144.043	-147.095	-159.912	-230.713	-264.893		-91.5527	-86.6699	-76.2939	-92.1631	-170.288
	37.35	-143.433	-147.705	-159.302	-229.492	-266.724		-88.501	-84.2285	-78.125	-95.2148	-169.067
	37.4	-142.212	-147.705	-155.64	-227.661	-267.334		-90.9424	-84.2285	-76.9043	-100.708	-167.236
	37.45	-141.602	-145.874	-155.64	-226.44	-267.944		-95.2148	-81.7871	-29.9072	-99.4873	-169.678
	37.5	-142.212	-146.484	-155.029	-227.661	-267.944		-98.877	-85.4492	-123.291	-99.4873	-169.678
	37.55	-140.381	-146.484	-152.588	-227.661	-269.775		-98.2666	-86.0596	-81.7871	-100.098	-168.457
	37.6	-140.991	-146.484	-155.64	-227.661	-270.996		-94.6045	-86.0596	-81.7871	-100.708	-166.016
	37.65	-142.212	-144.043	-157.471	-229.492	-269.775		-94.6045	-86.0596	-83.0078	-101.318	-166.016
	37.7	-143.433	-144.653	-158.081	-230.103	-269.165		-93.3838	-84.8389	-84.8389	-100.708	-163.574
	37.75	-145.874	-142.212	-155.64	-230.103	-267.944		-92.7734	-82.3975	-81.1768	-94.6045	-165.405
	37.8	-143.433	-142.212	-156.25	-227.661	-270.386		-89.7217	-83.6182	-79.9561	-96.4356	-164.185
	37.85	-142.822	-145.874	-158.691	-226.44	-270.386		-91.5527	-83.0078	-83.0078	-94.6045	-167.847
	37.9	-145.264	-149.536	-156.86	-227.051	-272.217		-89.7217	-84.2285	-81.1768	-90.9424	-171.509
	37.95	-143.433	-148.315	-156.25	-230.103	-273.438		-90.9424	-83.6182	-81.1768	-92.7734	-170.898
	38	-144.653	-150.757	-156.25	-230.103	-274.658		-93.3838	-81.7871	-83.0078	-94.6045	-167.236
	38.05	-147.095	-148.926	-157.471	-228.882	-272.217		-94.6045	-84.2285	-84.2285	-95.8252	-166.016
	38.1	-147.095	-148.315	-157.471	-230.713	-270.386		-84.8389	-86.0596	-87.2803	-95.8252	-165.405
	38.15	-142.822	-146.484	-153.809	-230.713	-269.775		-103.76	-83.6182	-83.0078	-93.9942	-161.743
	38.2	-144.043	-147.705	-153.809	-230.713	-267.334		-94.6045	-81.1768	-83.6182	-90.332	-160.522
	38.25	-142.822	-150.147	-153.809	-231.934	-266.724		-93.3838	-83.6182	-79.3457	-89.7217	-162.354
	38.3	-141.602	-151.367	-154.419	-231.934	-264.282		-95.2148	-82.3975	-77.5147	-87.2803	-161.743
	38.35	-145.264	-148.926	-155.64	-231.934	-264.893		-94.6045	-80.5664	-79.9561	-85.4492	-162.354
	38.4	-144.653	-148.926	-156.25	-229.492	-262.451		-93.3838	-79.9561	-82.3975	-87.8906	-167.236
	38.45	-144.043	-148.315	-155.029	-230.103	-264.893		-95.8252	-81.1768	-81.7871	-89.1113	-167.236
	38.5	-143.433	-151.367	-155.64	-231.323	-266.113		-96.4356	-84.2285	-76.2939	-92.1631	-167.847
	38.55	-142.212	-150.757	-153.809	-231.323	-267.334		-97.0459	-87.2803	-78.7354	-94.6045	-166.626
	38.6	-140.991	-147.705	-153.809	-230.713	-267.944		-95.8252	-89.1113	-78.7354	-93.3838	-168.457
	38.65	-142.212	-149.536	-155.029	-231.934	-266.724		-98.877	-89.1113	-83.0078	-96.4356	-173.34
	38.7	-142.822	-145.264	-150.757	-233.765	-266.724		-93.9942	-86.6699	-85.4492	-95.8252	-174.561
	38.75	-142.212	-145.264	-153.198	-233.765	-267.334		-96.4356	-86.0596	-84.2285	-93.3838	-173.95
	38.8	-143.433	-144.653	-155.64	-231.323	-270.996		-98.2666	-84.8389	-79.9561	-89.7217	-178.833
	38.85	-140.381	-144.653	-155.64	-228.882	-270.386		-100.098	-83.6182	-76.2939	-92.1631	-171.509
	38.9	-141.602	-148.926	-156.25	-228.882	-270.996		-97.0459	-83.0078	-77.5147	-95.8252	-169.067
	38.95	-142.212	-146.484	-158.081	-226.44	-270.996		-98.2666	-83.0078	-78.7354	-95.8252	-180.664
	39	-142.212	-148.926	-158.691	-225.22	-269.165		-96.4356	-81.7871	-75.0733	-96.4356	-191.04
	39.05	-140.991	-148.926	-155.64	-226.44	-268.555		-96.4356	-84.2285	-78.125	-93.9942	-131.226
	39.1	-142.212	-149.536	-153.809	-225.83	-264.282		-95.2148	-87.2803	-78.125	-90.9424	-167.236
	39.15	-143.433	-148.926	-155.029	-225.83	-262.451		-95.2148	-87.8906	-76.9043	-92.1631	-170.288
	39.2	-141.602	-147.705	-155.029	-227.661	-265.503		-90.332	-85.4492	-75.6836	-90.332	-170.288
	39.25	-141.602	-145.264	-157.471	-228.882	-263.672		-88.501	-86.0596	-79.3457	-89.1113	-169.067
	39.3	-145.264	-147.705	-161.133	-230.103	-264.282		-87.8906	-87.2803	-77.5147	-91.5527	-168.457
	39.35	-142.212	-147.095	-159.302	-231.934	-264.893		-90.9424	-90.9424	-75.6836	-94.6045	-167.847
	39.4	-142.822	-155.64	-158.081	-229.492	-263.672		-83.6182	-88.501	-79.9561	-95.2148	-167.847
	39.45	-144.043	-141.602	-157.471	-229.492	-263.062		-98.2666	-89.7217	-81.7871	-94.6045	-250.244
	39.5	-142.212	-170.898	-155.029	-227.661	-266.113		-114.746	-93.9942	-79.3457	-94.6045	-215.454
	39.55	-142.822	-136.719	-154.419	-229.492	-266.113		-101.318	-91.5527	-82.3975	-95.2148	-158.691
	39.6	-143.433	-137.939	-153.809	-229.492	-265.503		-103.76	-88.501	-81.7871	-94.6045	-139.771
	39.65	-141.602	-144.043	-153.809	-230.103	-266.113		-104.98	-86.6699	-82.3975	-97.0459	-130.005
	39.7	-142.822	-151.367	-151.367	-229.492	-265.503		-100.098	-87.2803	-79.3457	-95.8252	-133.057
	39.75	-143.433	-150.757	-150.757	-229.492	-267.334		-100.098	-89.1113	-77.5147	-95.2148	-136.719
	39.8	-140.381	-148.926	-151.367	-230.713	-269.165		-104.37	-88.501	-76.2939	-97.0459	-142.822
	39.85	-140.381	-149.536	-151.367	-230.713	-269.775		-105.591	-87.2803	-78.7354	-99.4873	-147.095
	39.9	-143.433	-148.926	-155.029	-230.103	-267.944		-101.929	-84.8389	-83.0078	-100.098	-150.147
	39.95	-145.874	-147.705	-156.86	-226.44	-267.334		-100.098	-86.0596	-79.3457	-101.929	-151.978
	40	-145.874	-150.757	-156.86	-225.22	-266.724		-102.539	-89.7217	-78.7354	-104.98	-156.86
	40.05	-148.315	-149.536	-157.471	-230.713	-267.944		-100.098	-90.9424	-81.1768	-103.76	-163.574
	40.1	-150.757	-148.926	-158.081	-230.713	-269.165		-96.4356	-90.9424	-76.9043	-106.201	-165.405
	40.15	-153.198	-147.705	-156.86	-229.492	-267.334		-97.0459	-90.9424	-73.8525	-101.929	-171.509
	40.2	-157.471	-148.926	-157.471	-224.609	-269.165		-95.8252	-91.5527	-73.2422	-99.4873	-174.561
	40.25	-156.25	-147.705	-159.912	-225.22	-267.334		-96.4356	-87.8906	-74.4629	-95.8252	-175.171
	40.3	-155.029	-148.315	-156.86	-227.051	-267.944		-95.8252	-83.0078	-78.7354	-96.4356	-175.781
	40.35	-153.809	-147.705	-157.471	-227.661	-269.165		-90.332	-81.7871	-76.2939	-97.0459	-177.612
	40.4	-150.147	-145.874	-160.522	-231.323	-265.503		-87.2803	-83.0078	-76.9043	-95.8252	-173.95
	40.45	-147.705	-144.653	-158.081	-230.103	-264.282		-89.1113	-83.0078	-81.7871	-93.9942	-173.34
	40.5	-137.329	-144.043	-157.471	-231.934	-265.503		-89.7217	-84.2285	-80.5664	-93.3838	-173.34
	40.55	-156.25	-146.484	-158.081	-228.882	-261.841		-89.1113	-85.4492	-84.8389	-95.2148	-172.119
	40.6	-150.147	-144.653	-159.302	-227.661	-265.503		-92.1631	-86.6699	-84.8389	-95.2148	-170.898
	40.65	-144.653	-144.043	-158.691	-230.103	-268.555		-95.8252	-85.4492	-87.8906	-93.3838	-171.509
	40.7	-144.043	-142.212	-156.86	-228.882	-268.555		-95.8252	-85.4492	-81.1768	-97.0459	-170.898
	40.75	-143.433	-144.043	-156.25	-229.492	-274.048		-95.8252	-86.6699	-78.7354	-100.098	-168.457
	40.8	-142.822	-145.264	-155.029	-227.051	-273.438		-95.8252	-84.8389	-77.5147	-97.0459	-166.016
	40.85	-141.602	-147.095	-153.809	-227.661	-267.334		-93.3838	-86.6699	-81.1768	-98.2666	-166.016
	40.9	-142.822	-148.926	-158.691	-229.492	-269.165		-91.5527	-86.6699	-80.5664	-99.4873	-167.847
	40.95	-140.991	-149.536	-158.691	-228.882	-268.555		-93.9942	-83.6182	-80.5664	-96.4356	-165.405
	41	-140.381	-146.484	-157.471	-230.103	-266.113		-92.7734	-86.6699	-75.6836	-93.3838	-163.574
	41.05	-138.55	-145.264	-157.471	-230.713	-266.113		-97.0459	-87.2803	-78.7354	-93.9942	-166.626
	41.1	-138.55	-145.874	-157.471	-229.492	-266.724		-98.2666	-88.501	-81.7871	-93.9942	-166.626
	41.15	-139.771	-145.264	-156.25	-230.103	-266.724		-98.2666	-90.9424	-84.8389	-96.4356	-166.016
	41.2	-137.939	-147.095	-156.86	-230.713	-264.893		-98.877	-92.7734	-87.2803	-98.877	-168.457
	41.25	-137.939	-146.484	-157.471	-231.323	-264.893		-95.8252	-92.7734	-83.6182	-97.0459	-167.236
	41.3	-137.939	-147.095	-158.691	-226.44	-266.724		-92.1631	-90.332	-84.2285	-96.4356	-167.236
	41.35	-137.939	-145.874	-157.471	-227.051	-269.165		-94.6045	-88.501	-84.2285	-90.332	-169.678
	41.4	-139.16	-149.536	-154.419	-227.661	-268.555		-95.8252	-88.501	-82.3975	-90.332	-171.509
	41.45	-137.939	-150.147	-157.471	-227.051	-269.775		-92.1631	-85.4492	-82.3975	-92.7734	-170.288
	41.5	-137.939	-148.926	-158.691	-231.323	-272.217		-92.1631	-87.8906	-82.3975	-93.3838	-170.288
	41.55	-139.771	-150.147	-157.471	-229.492	-272.217		-92.1631	-89.7217	-82.3975	-93.9942	-169.678
	41.6	-142.822	-148.315	-158.081	-229.492	-270.386		-92.7734	-87.2803	-83.0078	-92.1631	-166.016
	41.65	-140.381	-150.757	-156.25	-227.051	-270.996		-95.2148	-87.8906	-83.6182	-95.2148	-164.795
	41.7	-139.771	-147.095	-157.471	-226.44	-269.165		-92.7734	-83.6182	-84.8389	-92.1631	-169.067
	41.75	-139.16	-143.433	-156.25	-233.154	-266.724		-92.1631	-84.2285	-84.2285	-94.6045	-168.457
	41.8	-140.991	-145.264	-156.25	-233.154	-266.113		-92.1631	-84.8389	-75.6836	-96.4356	-166.626
	41.85	-138.55	-147.705	-157.471	-229.492	-267.334		-93.9942	-86.6699	-73.2422	-95.8252	-163.574
	41.9	-140.381	-144.653	-156.86	-230.103	-264.893		-93.9942	-90.332	-73.8525	-93.3838	-165.405
	41.95	-143.433	-145.874	-155.64	-227.661	-265.503		-95.8252	-90.9424	-75.0733	-94.6045	-164.795
	42	-146.484	-145.874	-156.25	-227.051	-264.893		-98.877	-89.7217	-74.4629	-96.4356	-163.574
	42.05	-142.822	-145.874	-153.809	-227.661	-264.893		-99.4873	-89.7217	-74.4629	-98.2666	-163.574
	42.1	-139.771	-145.874	-152.588	-228.882	-266.724		-99.4873	-87.8906	-73.8525	-97.0459	-164.185
	42.15	-141.602	-147.095	-151.367	-230.103	-266.724		-100.098	-85.4492	-71.4111	-93.9942	-165.405
	42.2	-139.16	-148.315	-151.367	-228.882	-267.334		-94.6045	-83.6182	-73.8525	-92.7734	-161.743
	42.25	-138.55	-148.315	-155.029	-226.44	-269.165		-94.6045	-83.6182	-75.6836	-89.1113	-164.795
	42.3	-142.822	-148.926	-154.419	-227.661	-267.944		-96.4356	-87.2803	-73.8525	-92.1631	-170.898
	42.35	-143.433	-148.926	-153.198	-227.661	-268.555		-97.0459	-89.1113	-79.3457	-95.2148	-169.067
	42.4	-144.043	-150.757	-153.809	-230.713	-270.386		-99.4873	-89.1113	-76.9043	-98.877	-168.457
	42.45	-142.212	-150.147	-151.978	-231.323	-267.944		-97.0459	-89.7217	-76.2939	-100.708	-170.288
	42.5	-141.602	-145.264	-151.367	-230.103	-270.996		-93.9942	-92.7734	-76.9043	-100.098	-172.119
	42.55	-140.991	-147.095	-151.978	-228.882	-269.775		-91.5527	-92.1631	-82.3975	-98.2666	-168.457
	42.6	-143.433	-147.705	-153.809	-230.713	-270.386		-89.1113	-90.9424	-86.6699	-95.8252	-169.067
	42.65	-141.602	-145.874	-153.809	-229.492	-270.996		-89.7217	-88.501	-90.332	-94.6045	-167.847
	42.7	-140.381	-147.705	-150.757	-229.492	-269.775		-90.332	-88.501	-87.2803	-96.4356	-165.405
	42.75	-142.822	-148.926	-151.978	-229.492	-270.996		-90.9424	-85.4492	-84.2285	-95.8252	-166.016
	42.8	-143.433	-145.874	-153.198	-230.103	-267.944		-90.9424	-87.2803	-81.7871	-98.877	-168.457
	42.85	-143.433	-145.874	-155.029	-229.492	-267.944		-93.3838	-86.6699	-78.7354	-95.2148	-168.457
	42.9	-145.874	-148.315	-158.081	-229.492	-267.334		-91.5527	-84.8389	-76.2939	-93.3838	-172.119
	42.95	-143.433	-148.315	-156.86	-227.051	-266.724		-94.6045	-84.8389	-79.3457	-93.3838	-175.781
	43	-142.212	-148.926	-157.471	-227.661	-266.724		-94.6045	-84.8389	-78.125	-92.1631	-176.392
	43.05	-140.991	-147.095	-158.691	-230.713	-266.724		-95.8252	-81.1768	-79.3457	-93.3838	-176.392
	43.1	-139.771	-147.095	-158.081	-230.103	-266.113		-91.5527	-79.9561	-78.125	-92.1631	-175.781
	43.15	-144.043	-143.433	-158.081	-227.661	-267.334		-93.9942	-81.1768	-77.5147	-92.1631	-172.73
	43.2	-145.874	-144.043	-157.471	-228.882	-267.944		-93.9942	-86.0596	-76.9043	-91.5527	-170.288
	43.25	-142.212	-144.043	-157.471	-227.051	-267.944		-98.2666	-86.0596	-73.2422	-92.1631	-168.457
	43.3	-140.991	-145.264	-160.522	-223.389	-270.996		-92.7734	-84.8389	-75.6836	-93.9942	-169.067
	43.35	-144.043	-144.043	-155.029	-223.999	-270.996		-92.1631	-84.8389	-79.9561	-98.877	-169.067
	43.4	-142.822	-144.653	-155.029	-225.22	-271.606		-90.332	-84.2285	-82.3975	-100.708	-166.016
	43.45	-140.991	-145.264	-151.367	-227.661	-270.386		-87.8906	-81.1768	-83.0078	-99.4873	-161.743
	43.5	-140.991	-145.264	-151.978	-230.103	-270.386		-92.7734	-82.3975	-84.8389	-95.8252	-163.574
	43.55	-142.822	-145.264	-151.978	-226.44	-269.775		-93.3838	-84.2285	-82.3975	-93.9942	-165.405
	43.6	-140.991	-146.484	-151.367	-225.22	-269.165		-91.5527	-87.8906	-82.3975	-93.3838	-165.405
	43.65	-140.381	-144.653	-151.367	-226.44	-267.334		-92.1631	-87.8906	-83.0078	-90.332	-165.405
	43.7	-141.602	-148.315	-154.419	-227.051	-264.282		-93.9942	-86.0596	-81.1768	-89.7217	-165.405
	43.75	-144.043	-143.433	-153.809	-225.83	-265.503		-92.1631	-87.2803	-81.7871	-87.8906	-161.743
	43.8	-142.822	-140.381	-155.029	-226.44	-264.893		-92.7734	-87.2803	-78.7354	-87.2803	-162.354
	43.85	-142.212	-143.433	-154.419	-225.22	-264.893		-95.2148	-86.6699	-78.7354	-91.5527	-163.574
	43.9	-140.991	-144.653	-153.198	-226.44	-267.334		-93.9942	-86.0596	-80.5664	-89.7217	-169.067
	43.95	-140.381	-147.095	-157.471	-227.051	-266.724		-93.9942	-81.1768	-82.3975	-90.332	-166.626
	44	-140.991	-145.874	-157.471	-230.103	-264.893		-93.3838	-83.6182	-81.7871	-92.1631	-166.016
	44.05	-137.939	-145.874	-158.691	-231.323	-267.334		-93.9942	-81.1768	-84.2285	-91.5527	-170.288
	44.1	-137.329	-144.043	-156.25	-229.492	-265.503		-92.1631	-78.7354	-81.1768	-94.6045	-171.509
	44.15	-136.719	-142.212	-155.64	-228.882	-266.113		-90.9424	-82.3975	-82.3975	-100.708	-172.73
	44.2	-139.16	-142.212	-153.198	-227.661	-266.113		-90.9424	-87.8906	-79.3457	-105.591	-174.561
	44.25	-141.602	-143.433	-153.198	-228.882	-265.503		-92.1631	-85.4492	-79.3457	-107.422	-172.119
	44.3	-142.212	-145.874	-154.419	-227.051	-264.893		-93.3838	-85.4492	-76.2939	-101.318	-172.73
	44.35	-142.822	-145.264	-153.809	-228.882	-267.944		-94.6045	-84.8389	-79.3457	-102.539	-171.509
	44.4	-140.991	-147.095	-152.588	-229.492	-266.724		-96.4356	-86.0596	-80.5664	-100.708	-169.067
	44.45	-140.991	-148.926	-153.198	-225.22	-267.944		-98.2666	-90.9424	-78.7354	-98.2666	-166.016
	44.5	-142.822	-145.874	-154.419	-225.83	-266.724		-100.708	-88.501	-79.9561	-95.2148	-168.457
	44.55	-141.602	-146.484	-153.809	-225.22	-266.724		-99.4873	-87.2803	-79.9561	-100.708	-170.288
	44.6	-142.212	-147.095	-152.588	-227.051	-266.113		-96.4356	-87.8906	-79.9561	-96.4356	-168.457
	44.65	-143.433	-147.095	-153.198	-227.661	-271.606		-97.0459	-82.3975	-78.7354	-99.4873	-169.067
	44.7	-142.822	-145.874	-157.471	-227.661	-270.386		-98.2666	-83.0078	-75.6836	-100.098	-168.457
	44.75	-144.043	-147.095	-158.081	-229.492	-270.996		-99.4873	-85.4492	-78.125	-96.4356	-165.405
	44.8	-143.433	-147.705	-159.912	-228.882	-269.165		-99.4873	-83.6182	-79.9561	-92.7734	-165.405
	44.85	-141.602	-148.315	-155.64	-226.44	-269.775		-98.2666	-83.0078	-82.3975	-92.1631	-165.405
	44.9	-142.822	-146.484	-152.588	-230.103	-269.775		-101.318	-79.3457	-81.1768	-95.2148	-161.743
	44.95	-141.602	-146.484	-153.809	-230.103	-264.893		-101.318	-81.7871	-79.9561	-98.877	-165.405
	45	-142.822	-144.653	-153.809	-230.103	-265.503		-96.4356	-80.5664	-79.3457	-95.2148	-167.236
	45.05	-142.822	-144.043	-156.25	-230.103	-266.113		-93.9942	-81.7871	-76.2939	-90.9424	-167.236
	45.1	-142.212	-142.822	-153.198	-230.713	-266.113		-92.1631	-82.3975	-78.125	-91.5527	-166.626
	45.15	-145.874	-144.043	-156.25	-227.051	-267.334		-95.2148	-83.0078	-78.7354	-94.6045	-167.236
	45.2	-145.264	-143.433	-153.198	-227.661	-264.893		-96.4356	-87.2803	-76.2939	-93.3838	-167.236
	45.25	-145.874	-143.433	-155.64	-227.661	-265.503		-95.8252	-88.501	-78.125	-92.7734	-164.185
	45.3	-145.264	-144.653	-156.25	-229.492	-267.334		-95.2148	-90.9424	-78.125	-93.9942	-164.185
	45.35	-148.315	-147.095	-156.25	-230.103	-269.775		-92.7734	-93.3838	-78.125	-93.9942	-165.405
	45.4	-147.705	-147.705	-155.64	-230.713	-270.386		-91.5527	-91.5527	-79.3457	-94.6045	-165.405
	45.45	-147.705	-150.757	-155.64	-229.492	-269.165		-92.1631	-91.5527	-78.7354	-91.5527	-168.457
	45.5	-145.874	-149.536	-154.419	-227.661	-269.775		-91.5527	-89.7217	-77.5147	-92.7734	-167.847
	45.55	-143.433	-148.926	-160.522	-227.661	-270.996		-89.1113	-86.0596	-81.1768	-92.7734	-166.626
	45.6	-144.043	-147.705	-158.081	-226.44	-269.775		-88.501	-84.8389	-82.3975	-89.1113	-163.574
	45.65	-144.653	-147.705	-157.471	-227.661	-269.775		-85.4492	-86.6699	-78.7354	-89.1113	-162.354
	45.7	-144.043	-148.315	-156.86	-230.103	-268.555		-87.2803	-86.0596	-77.5147	-96.4356	-167.847
	45.75	-144.043	-148.315	-155.64	-228.882	-266.113		-88.501	-88.501	-72.6318	-94.6045	-164.795
	45.8	-142.822	-145.264	-153.198	-230.713	-268.555		-91.5527	-89.1113	-73.2422	-96.4356	-163.574
	45.85	-143.433	-145.264	-152.588	-229.492	-270.386		-90.9424	-88.501	-76.9043	-95.2148	-166.626
	45.9	-144.043	-146.484	-153.198	-227.051	-266.724		-92.7734	-90.332	-78.7354	-93.3838	-166.016
	45.95	-141.602	-144.653	-155.64	-225.83	-266.724		-89.7217	-89.1113	-78.7354	-95.8252	-167.847
	46	-140.991	-145.264	-155.029	-229.492	-266.113		-88.501	-89.1113	-78.125	-95.8252	-166.016
	46.05	-140.991	-148.926	-155.64	-227.661	-269.165		-92.7734	-88.501	-75.0733	-50.6592	-168.457
	46.1	-142.822	-147.705	-157.471	-228.882	-269.165		-91.5527	-85.4492	-73.8525	-119.019	-169.678
	46.15	-144.653	-148.315	-156.25	-231.323	-266.113		-89.7217	-84.2285	-72.0215	-107.422	-166.626
	46.2	-145.874	-147.095	-156.86	-227.661	-267.334		-91.5527	-84.8389	-73.2422	-92.7734	-167.847
	46.25	-144.043	-147.095	-156.25	-233.765	-264.893		-90.9424	-82.3975	-73.2422	-92.1631	-167.236
	46.3	-145.874	-147.705	-153.198	-230.713	-266.113		-93.3838	-83.0078	-70.1904	-90.9424	-166.626
	46.35	-147.095	-148.315	-152.588	-225.83	-265.503		-93.3838	-83.6182	-74.4629	-92.1631	-167.236
	46.4	-147.095	-145.874	-151.978	-229.492	-265.503		-94.6045	-83.6182	-75.0733	-90.332	-166.626
	46.45	-144.653	-145.874	-153.809	-230.713	-266.113		-97.0459	-83.0078	-77.5147	-92.1631	-165.405
	46.5	-146.484	-147.095	-158.081	-225.83	-269.165		-97.0459	-83.6182	-75.6836	-91.5527	-166.016
	46.55	-142.212	-146.484	-158.081	-230.103	-270.996		-95.8252	-87.2803	-76.2939	-90.9424	-166.626
	46.6	-144.653	-148.315	-156.86	-229.492	-269.775		-95.8252	-86.0596	-80.5664	-89.7217	-170.288
	46.65	-144.043	-150.147	-155.64	-227.051	-270.386		-94.6045	-82.3975	-80.5664	-87.8906	-170.288
	46.7	-144.043	-150.757	-154.419	-231.934	-272.217		-94.6045	-83.6182	-79.3457	-88.501	-173.34
	46.75	-142.212	-151.367	-156.25	-228.882	-270.996		-97.0459	-86.6699	-79.9561	-90.9424	-173.95
	46.8	-142.822	-150.757	-156.25	-227.051	-272.217		-93.9942	-85.4492	-79.9561	-92.7734	-170.288
	46.85	-144.043	-151.978	-157.471	-230.103	-270.996		-92.1631	-86.0596	-78.125	-93.3838	-165.405
	46.9	-143.433	-149.536	-152.588	-228.882	-270.996		-91.5527	-87.8906	-83.6182	-92.7734	-166.626
	46.95	-144.653	-148.315	-153.198	-231.323	-272.217		-92.7734	-89.1113	-85.4492	-92.1631	-171.509
	47	-145.874	-147.705	-153.809	-231.934	-271.606		-90.332	-88.501	-83.6182	-96.4356	-170.288
	47.05	-144.653	-145.264	-155.029	-230.103	-272.217		-94.6045	-87.2803	-82.3975	-100.098	-172.119
	47.1	-145.264	-148.315	-152.588	-228.882	-272.217		-95.8252	-83.6182	-80.5664	-101.318	-170.288
	47.15	-144.043	-151.367	-151.367	-230.103	-273.438		-97.0459	-83.6182	-82.3975	-100.098	-167.236
	47.2	-144.653	-148.926	-151.367	-229.492	-274.048		-97.0459	-85.4492	-83.6182	-95.8252	-166.626
	47.25	-142.822	-149.536	-153.198	-227.661	-272.217		-94.6045	-86.6699	-83.0078	-93.3838	-167.847
	47.3	-142.822	-150.147	-151.978	-225.83	-274.048		-97.0459	-84.2285	-86.6699	-93.3838	-166.016
	47.35	-144.653	-150.757	-154.419	-227.661	-272.217		-102.539	-86.6699	-87.2803	-95.2148	-165.405
	47.4	-148.926	-150.147	-155.029	-228.882	-269.165		-98.877	-84.2285	-87.8906	-92.7734	-163.574
	47.45	-147.705	-148.315	-153.809	-228.882	-269.775		-95.8252	-84.2285	-88.501	-94.6045	-166.626
	47.5	-147.095	-148.926	-155.64	-225.22	-269.775		-93.9942	-87.2803	-87.2803	-98.877	-169.678
	47.55	-145.874	-148.926	-155.029	-224.609	-266.724		-93.3838	-84.2285	-86.0596	-95.2148	-170.288
	47.6	-144.043	-150.147	-156.86	-225.83	-265.503		-90.9424	-83.0078	-82.3975	-92.1631	-168.457
	47.65	-144.043	-148.926	-157.471	-225.83	-266.113		-90.9424	-84.8389	-83.0078	-90.9424	-169.678
	47.7	-143.433	-148.926	-155.029	-228.882	-268.555		-91.5527	-82.3975	-78.7354	-92.1631	-172.119
	47.75	-140.381	-147.705	-155.64	-227.661	-268.555		-92.1631	-84.2285	-77.5147	-93.9942	-167.236
	47.8	-143.433	-147.095	-156.25	-226.44	-266.724		-95.2148	-89.1113	-75.0733	-92.7734	-166.626
	47.85	-141.602	-149.536	-155.029	-225.83	-272.217		-92.7734	-87.2803	-76.9043	-96.4356	-167.847
	47.9	-142.212	-151.978	-156.86	-226.44	-272.827		-93.9942	-89.1113	-73.8525	-95.2148	-167.236
	47.95	-145.264	-151.978	-155.029	-227.661	-269.775		-98.2666	-86.6699	-75.6836	-93.9942	-172.73
	48	-146.484	-150.757	-155.64	-223.999	-268.555		-97.0459	-88.501	-73.8525	-95.8252	-169.678
	48.05	-145.874	-147.095	-156.25	-225.22	-270.996		-98.877	-90.9424	-76.2939	-98.2666	-166.626
	48.1	-145.874	-151.367	-158.081	-227.051	-270.996		-94.6045	-91.5527	-75.0733	-96.4356	-166.626
	48.15	-144.653	-150.757	-157.471	-225.22	-271.606		-92.7734	-88.501	-74.4629	-98.2666	-169.067
	48.2	-144.653	-151.978	-156.25	-225.83	-270.386		-93.3838	-84.8389	-75.0733	-97.0459	-171.509
	48.25	-143.433	-150.147	-156.25	-223.389	-268.555		-93.3838	-83.6182	-75.0733	-99.4873	-168.457
	48.3	-143.433	-148.926	-156.25	-223.999	-269.165		-91.5527	-84.2285	-76.9043	-94.6045	-165.405
	48.35	-144.653	-147.095	-155.029	-227.051	-268.555		-92.7734	-83.0078	-81.7871	-92.1631	-169.067
	48.4	-147.705	-148.315	-153.809	-227.661	-269.775		-94.6045	-84.2285	-85.4492	-90.9424	-169.067
	48.45	-147.095	-148.315	-157.471	-227.661	-271.606		-93.9942	-84.2285	-84.8389	-92.7734	-169.067
	48.5	-143.433	-148.315	-153.809	-229.492	-270.996		-93.9942	-82.3975	-81.7871	-93.3838	-166.016
	48.55	-144.043	-147.095	-153.198	-230.103	-269.165		-92.1631	-83.6182	-82.3975	-95.8252	-165.405
	48.6	-145.874	-145.874	-153.198	-231.934	-266.724		-93.9942	-85.4492	-83.0078	-94.6045	-170.288
	48.65	-144.653	-147.705	-151.978	-231.323	-265.503		-94.6045	-82.3975	-80.5664	-92.7734	-170.898
	48.7	-144.043	-146.484	-152.588	-227.051	-266.113		-95.2148	-82.3975	-79.9561	-94.6045	-169.678
	48.75	-145.264	-147.095	-153.809	-229.492	-265.503		-91.5527	-83.0078	-81.1768	-92.1631	-170.898
	48.8	-145.264	-147.705	-155.029	-227.051	-264.893		-89.1113	-86.0596	-80.5664	-96.4356	-173.34
	48.85	-147.095	-147.705	-157.471	-228.882	-267.334		-89.7217	-84.2285	-79.3457	-98.877	-173.34
	48.9	-146.484	-148.926	-152.588	-228.882	-267.334		-90.9424	-83.0078	-79.3457	-98.2666	-175.171
	48.95	-141.602	-148.315	-152.588	-230.103	-268.555		-89.7217	-84.8389	-75.6836	-102.539	-177.612
	49	-141.602	-148.315	-154.419	-229.492	-267.334		-87.8906	-88.501	-89.1113	-102.539	-178.223
	49.05	-144.043	-148.926	-153.198	-227.661	-269.165		-89.7217	-89.1113	-122.07	-98.877	-171.509
	49.1	-144.043	-147.705	-153.198	-227.661	-270.996		-91.5527	-88.501	-37.8418	-97.0459	-173.34
	49.15	-142.212	-147.705	-155.029	-229.492	-270.996		-93.3838	-86.6699	-76.2939	-93.9942	-164.795
	49.2	-144.043	-148.315	-153.809	-231.323	-270.996		-93.9942	-92.1631	-78.7354	-96.4356	-164.795
	49.25	-145.264	-145.874	-157.471	-232.544	-268.555		-89.1113	-90.9424	-81.1768	-93.9942	-162.354
	49.3	-140.991	-151.367	-157.471	-232.544	-267.944		-93.9942	-91.5527	-78.7354	-94.6045	-163.574
	49.35	-141.602	-151.367	-156.25	-230.713	-270.996		-94.6045	-87.8906	-79.3457	-95.8252	-162.354
	49.4	-142.822	-151.367	-156.86	-230.713	-268.555		-93.3838	-87.2803	-79.3457	-95.2148	-165.405
	49.45	-144.043	-150.757	-156.86	-230.713	-266.724		-97.0459	-87.8906	-76.2939	-92.1631	-164.185
	49.5	-144.653	-148.315	-156.86	-230.713	-267.334		-97.0459	-84.2285	-76.9043	-92.1631	-162.354
	49.55	-143.433	-147.705	-158.081	-232.544	-267.944		-95.2148	-87.2803	-78.7354	-93.9942	-163.574
	49.6	-141.602	-146.484	-155.029	-230.103	-265.503		-92.1631	-88.501	-76.9043	-97.0459	-164.795
	49.65	-145.264	-147.705	-152.588	-232.544	-266.113		-95.8252	-86.0596	-76.9043	-97.0459	-166.626
	49.7	-145.264	-146.484	-151.978	-231.934	-264.893		-96.4356	-86.0596	-79.3457	-99.4873	-166.626
	49.75	-145.874	-150.757	-150.757	-229.492	-264.282		-94.6045	-84.2285	-78.125	-100.708	-166.016
	49.8	-144.653	-151.367	-150.757	-230.103	-263.672		-92.7734	-84.8389	-74.4629	-95.8252	-167.847
	49.85	-145.874	-151.978	-148.926	-230.103	-263.062		-91.5527	-89.1113	-77.5147	-93.3838	-169.067
	49.9	-147.095	-150.147	-150.757	-227.661	-264.282		-90.332	-89.1113	-78.125	-90.332	-173.34
	49.95	-144.043	-147.705	-155.029	-198.364	-264.282		-92.7734	-85.4492	-76.2939	-95.2148	-172.119
	50	-145.264	-147.095	-156.86	-247.803	-263.062		-90.9424	-86.0596	-76.9043	-92.7734	-173.34
	50.05	-142.822	-145.874	-155.029	-228.882	-265.503		-89.7217	-86.6699	-77.5147	-90.9424	-170.288
	50.1	-145.264	-149.536	-155.029	-223.999	-264.893		-87.8906	-88.501	-76.9043	-92.7734	-166.016
	50.15	-148.315	-145.874	-157.471	-225.22	-264.282		-87.2803	-86.6699	-78.125	-95.2148	-158.081
	50.2	-145.264	-147.095	-157.471	-225.83	-264.893		-90.9424	-85.4492	-81.7871	-95.8252	-156.86
	50.25	-144.653	-148.315	-156.86	-227.661	-264.893		-91.5527	-81.7871	-84.8389	-97.0459	-159.912
	50.3	-143.433	-143.433	-158.081	-227.661	-264.893		-92.1631	-79.9561	-82.3975	-91.5527	-163.574
	50.35	-142.822	-146.484	-158.081	-229.492	-268.555		-97.0459	-80.5664	-82.3975	-89.7217	-165.405
	50.4	-145.874	-146.484	-152.588	-230.103	-267.334		-98.2666	-81.7871	-79.3457	-92.7734	-163.574
	50.45	-144.653	-147.705	-151.978	-230.103	-269.775		-100.098	-82.3975	-79.9561	-89.1113	-165.405
	50.5	-141.602	-148.315	-154.419	-229.492	-270.996		-98.877	-80.5664	-80.5664	-86.0596	-167.847
	50.55	-139.16	-147.705	-153.198	-229.492	-271.606		-98.2666	-82.3975	-81.7871	-86.6699	-172.73
	50.6	-138.55	-148.926	-153.809	-227.051	-270.386		-98.2666	-82.3975	-83.6182	-90.332	-175.781
	50.65	-138.55	-148.926	-153.198	-230.103	-267.334		-94.6045	-81.7871	-79.9561	-92.7734	-175.171
	50.7	-141.602	-150.757	-151.978	-228.882	-267.944		-93.3838	-82.3975	-76.9043	-88.501	-178.223
	50.75	-141.602	-150.757	-150.757	-227.051	-267.944		-93.9942	-78.125	-76.9043	-91.5527	-178.223
	50.8	-145.264	-152.588	-149.536	-228.882	-264.893		-92.1631	-80.5664	-77.5147	-89.7217	-173.34
	50.85	-147.705	-150.147	-150.757	-227.661	-266.113		-93.3838	-80.5664	-82.3975	-92.1631	-171.509
	50.9	-148.926	-151.367	-151.367	-227.661	-265.503		-90.332	-84.8389	-83.0078	-92.1631	-170.288
	50.95	-146.484	-147.095	-151.367	-231.934	-266.724		-89.1113	-83.0078	-83.0078	-91.5527	-169.678
	51	-142.822	-144.043	-150.147	-232.544	-266.113		-88.501	-87.2803	-81.7871	-93.9942	-173.95
	51.05	-145.264	-145.874	-150.757	-231.934	-265.503		-92.7734	-83.0078	-79.9561	-98.2666	-173.34
	51.1	-145.874	-147.705	-150.757	-228.882	-264.893		-93.3838	-84.8389	-80.5664	-100.098	-170.898
	51.15	-145.874	-148.315	-149.536	-230.103	-265.503		-94.6045	-84.2285	-83.0078	-96.4356	-168.457
	51.2	-147.095	-148.926	-150.757	-230.713	-261.841		-94.6045	-84.2285	-83.6182	-92.1631	-166.016
	51.25	-143.433	-144.653	-152.588	-231.934	-267.334		-92.1631	-83.6182	-83.0078	-89.7217	-167.236
	51.3	-145.874	-145.874	-153.198	-229.492	-268.555		-95.8252	-84.2285	-79.9561	-92.1631	-166.016
	51.35	-146.484	-151.367	-151.978	-225.83	-268.555		-95.8252	-81.7871	-79.3457	-91.5527	-164.185
	51.4	-145.874	-151.367	-151.367	-229.492	-269.775		-98.877	-80.5664	-79.9561	-92.1631	-163.574
	51.45	-143.433	-150.147	-153.809	-227.051	-269.775		-101.318	-83.6182	-76.9043	-92.1631	-162.354
	51.5	-145.874	-150.757	-153.198	-227.051	-267.334		-95.8252	-85.4492	-72.0215	-91.5527	-163.574
	51.55	-142.212	-151.367	-153.198	-229.492	-269.775		-95.2148	-87.8906	-73.2422	-93.3838	-169.678
	51.6	-145.874	-151.978	-151.978	-226.44	-269.775		-92.1631	-87.8906	-70.8008	-97.0459	-173.34
	51.65	-146.484	-150.147	-154.419	-230.713	-269.775		-93.9942	-84.8389	-71.4111	-101.929	-175.171
	51.7	-144.043	-148.926	-153.809	-227.051	-269.775		-95.2148	-83.6182	-72.0215	-100.708	-172.73
	51.75	-142.822	-147.095	-154.419	-229.492	-267.944		-98.877	-81.7871	-73.8525	-95.2148	-171.509
	51.8	-141.602	-148.315	-156.86	-227.051	-267.334		-101.318	-86.6699	-70.1904	-94.6045	-169.678
	51.85	-141.602	-147.705	-156.25	-228.882	-265.503		-100.708	-87.2803	-74.4629	-95.8252	-168.457
	51.9	-144.653	-147.705	-152.588	-229.492	-269.165		-100.098	-89.1113	-73.2422	-92.1631	-167.847
	51.95	-143.433	-145.874	-153.198	-229.492	-268.555		-98.2666	-89.7217	-73.8525	-95.2148	-168.457
	52	-142.212	-146.484	-152.588	-229.492	-269.775		-93.9942	-86.6699	-74.4629	-95.8252	-173.95
	52.05	-140.991	-146.484	-151.978	-228.882	-266.113		-92.1631	-86.0596	-75.0733	-95.8252	-176.392
	52.1	-144.653	-148.926	-154.419	-227.661	-264.282		-92.1631	-88.501	-75.0733	-93.9942	-174.561
	52.15	-148.315	-145.874	-155.64	-228.882	-265.503		-90.9424	-86.0596	-76.9043	-94.6045	-173.34
	52.2	-148.315	-148.926	-156.25	-228.882	-264.282		-90.332	-85.4492	-76.2939	-91.5527	-172.73
	52.25	-148.315	-148.926	-153.809	-225.22	-262.451		-90.332	-85.4492	-75.0733	-95.2148	-170.288
	52.3	-147.095	-148.315	-153.809	-226.44	-263.672		-90.9424	-86.6699	-76.9043	-95.2148	-168.457
	52.35	-145.874	-151.978	-155.64	-222.778	-263.672		-92.7734	-84.2285	-79.9561	-93.3838	-164.185
	52.4	-147.095	-151.978	-155.64	-222.778	-267.334		-93.9942	-86.6699	-81.7871	-96.4356	-155.64
	52.45	-146.484	-148.926	-156.25	-222.168	-268.555		-92.1631	-84.8389	-84.2285	-95.2148	-164.185
	52.5	-145.874	-148.315	-155.64	-222.778	-266.113		-94.6045	-83.0078	-81.1768	-93.9942	-160.522
	52.55	-144.043	-147.705	-155.64	-226.44	-269.165		-100.098	-81.1768	-81.7871	-94.6045	-162.354
	52.6	-144.653	-147.095	-155.029	-227.661	-270.386		-101.318	-82.3975	-82.3975	-96.4356	-162.354
	52.65	-143.433	-145.874	-156.25	-231.934	-269.775		-101.318	-82.3975	-83.6182	-98.877	-164.185
	52.7	-144.043	-144.043	-156.86	-232.544	-269.775		-149.536	-84.2285	-79.9561	-99.4873	-166.016
	52.75	-142.822	-144.653	-155.64	-230.103	-272.827		-50.6592	-86.0596	-79.9561	-95.8252	-170.288
	52.8	-140.991	-148.315	-157.471	-229.492	-272.217		-88.501	-88.501	-76.9043	-96.4356	-170.898
	52.85	-143.433	-147.705	-156.86	-230.103	-269.165		-97.0459	-86.0596	-79.3457	-98.877	-172.119
	52.9	-139.771	-146.484	-157.471	-228.882	-270.386		-94.6045	-84.8389	-79.9561	-99.4873	-174.561
	52.95	-137.939	-147.095	-159.302	-226.44	-268.555		-94.6045	-83.0078	-79.9561	-101.929	-175.171
	53	-139.16	-145.264	-158.081	-227.051	-264.893		-93.3838	-81.7871	-78.7354	-99.4873	-173.95
	53.05	-141.602	-150.757	-155.029	-229.492	-266.724		-90.9424	-85.4492	-79.9561	-98.877	-172.73
	53.1	-144.043	-148.315	-151.978	-231.934	-268.555		-91.5527	-88.501	-81.7871	-97.0459	-169.678
	53.15	-142.822	-147.705	-153.198	-231.934	-268.555		-90.9424	-87.8906	-81.1768	-93.3838	-167.847
	53.2	-144.043	-148.315	-153.198	-231.323	-266.113		-91.5527	-89.1113	-83.6182	-90.9424	-167.236
	53.25	-146.484	-146.484	-153.809	-233.154	-269.165		-91.5527	-87.2803	-84.2285	-91.5527	-166.016
	53.3	-143.433	-145.874	-153.198	-230.713	-269.775		-89.1113	-87.8906	-86.0596	-89.7217	-166.016
	53.35	-146.484	-148.315	-153.809	-231.323	-269.775		-93.9942	-87.2803	-81.1768	-91.5527	-131.226
	53.4	-145.874	-150.757	-153.198	-230.713	-270.386		-96.4356	-86.6699	-79.3457	-91.5527	-186.768
	53.45	-147.705	-153.198	-153.198	-228.882	-265.503		-93.9942	-84.2285	-78.125	-96.4356	-177.612
	53.5	-148.926	-150.147	-153.198	-230.713	-265.503		-91.5527	-83.6182	-76.2939	-93.3838	-167.847
	53.55	-144.653	-147.705	-154.419	-229.492	-264.893		-93.9942	-84.8389	-75.6836	-93.3838	-163.574
	53.6	-147.705	-147.705	-151.978	-228.882	-266.724		-94.6045	-86.0596	-75.6836	-93.9942	-165.405
	53.65	-147.705	-146.484	-155.029	-230.103	-267.334		-94.6045	-85.4492	-73.2422	-94.6045	-166.016
	53.7	-145.874	-147.705	-156.25	-227.051	-268.555		-97.0459	-83.6182	-75.6836	-90.332	-169.678
	53.75	-142.822	-145.264	-153.809	-227.661	-266.724		-95.8252	-86.6699	-76.9043	-92.1631	-169.067
	53.8	-142.212	-144.653	-155.029	-230.103	-268.555		-98.2666	-88.501	-78.125	-94.6045	-166.626
	53.85	-142.212	-145.874	-157.471	-227.661	-267.944		-99.4873	-86.6699	-78.125	-97.0459	-167.236
	53.9	-144.043	-146.484	-155.64	-230.103	-267.944		-96.4356	-86.6699	-78.7354	-98.877	-167.236
	53.95	-145.874	-147.705	-155.029	-230.713	-269.775		-98.877	-84.8389	-78.125	-101.318	-169.067
	54	-147.095	-146.484	-153.198	-231.934	-268.555		-97.0459	-84.8389	-81.1768	-101.929	-166.016
	54.05	-147.095	-147.095	-153.809	-228.882	-269.165		-100.098	-86.6699	-79.9561	-101.929	-166.016
	54.1	-148.315	-149.536	-154.419	-225.83	-270.996		-97.0459	-87.8906	-81.7871	-103.149	-167.847
	54.15	-144.043	-148.315	-153.809	-227.661	-272.217		-96.4356	-89.1113	-84.2285	-100.098	-166.016
	54.2	-145.264	-147.705	-155.029	-227.051	-270.996		-98.877	-89.7217	-86.0596	-101.929	-167.847
	54.25	-143.433	-150.147	-153.198	-225.83	-268.555		-99.4873	-88.501	-84.8389	-101.929	-166.626
	54.3	-144.653	-151.367	-153.809	-226.44	-270.996		-98.2666	-89.7217	-83.6182	-101.318	-165.405
	54.35	-145.874	-153.198	-153.809	-225.83	-271.606		-94.6045	-88.501	-81.7871	-100.098	-165.405
	54.4	-144.653	-150.147	-155.029	-225.22	-271.606		-93.9942	-87.2803	-82.3975	-96.4356	-167.236
	54.45	-147.095	-150.147	-155.64	-228.882	-271.606		-94.6045	-86.0596	-78.7354	-93.3838	-168.457
	54.5	-147.095	-148.926	-156.86	-232.544	-270.996		-94.6045	-87.2803	-78.125	-92.7734	-169.678
	54.55	-147.705	-147.095	-155.64	-230.103	-270.386		-94.6045	-87.8906	-76.9043	-92.1631	-166.016
	54.6	-145.264	-148.926	-155.029	-229.492	-268.555		-95.8252	-84.8389	-78.7354	-95.8252	-164.795
	54.65	-145.264	-147.095	-155.029	-230.713	-267.944		-95.2148	-81.1768	-77.5147	-98.2666	-166.016
	54.7	-140.991	-146.484	-153.809	-229.492	-265.503		-96.4356	-81.7871	-79.3457	-97.0459	-165.405
	54.75	-143.433	-145.874	-156.25	-231.323	-265.503		-93.9942	-81.7871	-79.3457	-94.6045	-167.847
	54.8	-142.822	-145.264	-155.64	-234.985	-266.724		-97.0459	-84.8389	-73.8525	-92.7734	-169.067
	54.85	-143.433	-145.874	-153.809	-234.985	-266.113		-100.098	-82.3975	-77.5147	-93.3838	-170.288
	54.9	-142.822	-145.874	-153.809	-234.375	-263.672		-98.877	-82.3975	-73.8525	-90.332	-171.509
	54.95	-144.653	-145.264	-158.081	-236.206	-265.503		-96.4356	-82.3975	-74.4629	-92.1631	-169.678
	55	-142.822	-146.484	-158.081	-231.934	-266.724		-100.098	-83.0078	-73.2422	-96.4356	-166.626
	55.05	-141.602	-148.315	-156.25	-229.492	-267.334		-98.877	-84.2285	-74.4629	-97.0459	-170.898
	55.1	-139.771	-151.367	-176.392	-231.323	-263.062		-99.4873	-81.1768	-72.0215	-94.6045	-166.626
	55.15	-141.602	-149.536	-156.86	-229.492	-266.113		-101.929	-83.0078	-77.5147	-92.1631	-167.847
	55.2	-140.381	-150.757	-143.433	-225.83	-265.503		-98.877	-85.4492	-76.2939	-93.9942	-172.73
	55.25	-141.602	-150.147	-151.978	-227.051	-264.282		-94.6045	-84.8389	-78.125	-95.8252	-170.288
	55.3	-142.212	-149.536	-155.029	-226.44	-263.672		-94.6045	-84.2285	-81.1768	-98.2666	-170.288
	55.35	-142.822	-151.367	-157.471	-225.83	-263.672		-96.4356	-85.4492	-81.1768	-100.098	-171.509
	55.4	-145.264	-149.536	-160.522	-225.83	-266.113		-96.4356	-86.6699	-79.3457	-101.318	-171.509
	55.45	-144.043	-148.315	-158.081	-223.999	-269.165		-96.4356	-84.8389	-79.9561	-100.098	-173.34
	55.5	-144.043	-151.978	-156.86	-225.22	-268.555		-98.2666	-82.3975	-83.6182	-98.877	-173.95
	55.55	-143.433	-149.536	-155.029	-225.83	-269.775		-95.8252	-83.0078	-84.2285	-98.877	-170.288
	55.6	-144.043	-147.705	-152.588	-226.44	-269.775		-97.0459	-83.6182	-84.2285	-98.877	-169.678
	55.65	-143.433	-145.874	-156.86	-223.999	-268.555		-98.877	-80.5664	-84.2285	-97.0459	-170.898
	55.7	-140.381	-145.264	-158.081	-228.882	-268.555		-99.4873	-79.3457	-84.2285	-93.9942	-169.067
	55.75	-142.212	-147.095	-155.64	-226.44	-267.944		-93.9942	-79.9561	-86.0596	-91.5527	-170.288
	55.8	-144.043	-148.315	-155.64	-226.44	-266.113		-94.6045	-78.7354	-84.2285	-90.332	-172.119
	55.85	-143.433	-148.926	-157.471	-230.713	-268.555		-93.3838	-79.3457	-83.0078	-88.501	-166.626
	55.9	-144.653	-146.484	-156.86	-229.492	-267.334		-91.5527	-81.7871	-79.9561	-88.501	-165.405
	55.95	-145.264	-146.484	-156.86	-227.661	-267.334		-95.8252	-83.0078	-79.3457	-86.0596	-162.354
	56	-143.433	-146.484	-153.809	-228.882	-268.555		-95.2148	-84.2285	-78.125	-87.8906	-165.405
	56.05	-142.822	-146.484	-155.029	-230.103	-266.724		-92.7734	-88.501	-81.7871	-88.501	-164.185
	56.1	-142.822	-148.315	-153.809	-231.934	-265.503		-94.6045	-93.3838	-81.7871	-93.9942	-169.678
	56.15	-145.264	-146.484	-155.029	-231.934	-266.724		-89.7217	-91.5527	-81.7871	-93.3838	-173.34
	56.2	-146.484	-144.653	-155.64	-231.323	-268.555		-90.332	-89.1113	-83.0078	-90.332	-173.95
	56.25	-147.095	-145.264	-156.25	-233.154	-266.724		-92.1631	-92.7734	-81.1768	-92.1631	-175.781
	56.3	-147.095	-145.874	-155.64	-229.492	-267.334		-93.9942	-89.7217	-81.7871	-94.6045	-178.223
	56.35	-146.484	-148.315	-155.64	-228.882	-267.334		-100.098	-87.8906	-84.8389	-95.8252	-176.392
	56.4	-145.264	-143.433	-155.029	-230.103	-268.555		-103.149	-89.1113	-86.0596	-100.098	-174.561
	56.45	-144.653	-143.433	-156.25	-229.492	-265.503		-102.539	-91.5527	-86.0596	-98.2666	-175.781
	56.5	-144.653	-148.315	-154.419	-229.492	-267.944		-100.708	-92.7734	-84.8389	-99.4873	-170.898
	56.55	-146.484	-149.536	-155.029	-229.492	-268.555		-98.877	-93.9942	-85.4492	-96.4356	-170.898
	56.6	-147.095	-149.536	-153.809	-227.051	-268.555		-92.1631	-93.9942	-83.6182	-95.2148	-167.236
	56.65	-147.095	-153.809	-153.198	-231.323	-268.555		-92.7734	-94.6045	-83.6182	-93.9942	-168.457
	56.7	-144.043	-153.809	-153.198	-231.323	-266.113		-93.3838	-90.332	-82.3975	-92.7734	-168.457
	56.75	-144.043	-151.978	-153.809	-227.661	-264.893		-95.8252	-92.1631	-83.0078	-93.3838	-166.016
	56.8	-145.264	-150.757	-155.029	-229.492	-265.503		-93.3838	-93.3838	-85.4492	-93.3838	-166.626
	56.85	-145.874	-151.367	-155.64	-226.44	-267.334		-92.1631	-89.1113	-81.7871	-92.1631	-167.236
	56.9	-146.484	-150.757	-155.029	-226.44	-263.672		-88.501	-88.501	-80.5664	-90.9424	-160.522
	56.95	-145.264	-150.757	-155.029	-230.103	-266.113		-92.1631	-84.8389	-79.3457	-89.7217	-159.912
	57	-143.433	-151.978	-156.25	-227.051	-267.944		-98.2666	-86.6699	-77.5147	-93.3838	-159.912
	57.05	-143.433	-147.095	-156.86	-227.661	-267.944		-91.5527	-84.2285	-78.125	-95.8252	-157.471
	57.1	-145.264	-145.264	-157.471	-229.492	-269.775		-90.332	-86.6699	-77.5147	-95.8252	-160.522
	57.15	-145.264	-144.653	-158.081	-229.492	-268.555		-90.332	-83.6182	-78.7354	-98.2666	-165.405
	57.2	-145.874	-142.822	-156.25	-228.882	-264.893		-90.332	-84.8389	-79.9561	-94.6045	-166.016
	57.25	-142.212	-143.433	-159.912	-231.934	-264.893		-92.1631	-84.8389	-78.7354	-96.4356	-163.574
	57.3	-140.991	-146.484	-158.691	-230.713	-264.893		-91.5527	-84.8389	-75.6836	-95.2148	-167.236
	57.35	-142.212	-148.315	-158.081	-230.103	-263.062		-92.1631	-87.8906	-75.0733	-98.2666	-167.236
	57.4	-143.433	-148.926	-156.25	-230.713	-266.113		-92.7734	-90.9424	-73.8525	-97.0459	-171.509
	57.45	-141.602	-148.315	-153.198	-227.051	-266.724		-90.9424	-90.332	-70.8008	-97.0459	-172.73
	57.5	-145.264	-149.536	-153.198	-229.492	-268.555		-90.332	-92.7734	-72.6318	-90.9424	-169.067
	57.55	-141.602	-148.926	-152.588	-225.22	-268.555		-93.9942	-93.3838	-79.9561	-92.7734	-167.847
	57.6	-141.602	-150.147	-152.588	-225.22	-267.944		-93.9942	-89.7217	-83.0078	-92.7734	-168.457
	57.65	-140.991	-148.926	-149.536	-227.051	-267.334		-97.0459	-90.9424	-83.6182	-93.3838	-172.73
	57.7	-138.55	-150.757	-150.757	-229.492	-266.113		-94.6045	-89.7217	-79.3457	-93.9942	-173.95
	57.75	-142.212	-147.095	-153.809	-230.103	-266.724		-99.4873	-85.4492	-78.125	-91.5527	-174.561
	57.8	-143.433	-146.484	-154.419	-225.83	-264.282		-102.539	-79.9561	-78.125	-92.1631	-173.34
	57.85	-144.043	-147.095	-156.86	-228.882	-263.672		-101.318	-80.5664	-78.7354	-92.7734	-172.119
	57.9	-144.653	-148.315	-154.419	-228.882	-261.231		-102.539	-83.0078	-76.2939	-91.5527	-172.119
	57.95	-142.822	-148.315	-153.198	-228.882	-261.841		-104.37	-81.7871	-79.9561	-88.501	-172.119
	58	-142.822	-147.095	-152.588	-230.713	-267.334		-98.877	-79.9561	-84.8389	-90.9424	-171.509
	58.05	-137.939	-143.433	-153.198	-230.103	-269.775		-97.0459	-81.1768	-83.0078	-90.9424	-171.509
	58.1	-137.939	-145.874	-151.978	-228.882	-269.165		-95.8252	-82.3975	-81.7871	-92.1631	-170.898
	58.15	-140.381	-144.043	-151.978	-227.051	-268.555		-96.4356	-84.2285	-79.9561	-91.5527	-169.678
	58.2	-142.212	-142.212	-151.367	-229.492	-269.165		-100.098	-82.3975	-78.7354	-93.3838	-166.626
	58.25	-145.874	-145.264	-151.978	-228.882	-268.555		-100.098	-82.3975	-81.7871	-92.7734	-167.847
	58.3	-145.874	-145.264	-153.198	-231.323	-265.503		-100.098	-84.8389	-81.7871	-92.1631	-162.354
	58.35	-145.264	-145.874	-153.198	-229.492	-263.672		-96.4356	-86.0596	-80.5664	-90.9424	-159.912
	58.4	-143.433	-145.264	-154.419	-230.713	-266.113		-96.4356	-86.6699	-78.125	-90.9424	-161.133
	58.45	-140.991	-145.874	-156.86	-231.323	-266.724		-95.8252	-90.9424	-79.9561	-90.332	-164.185
	58.5	-140.991	-149.536	-157.471	-230.103	-268.555		-97.0459	-88.501	-81.7871	-87.2803	-166.016
	58.55	-142.822	-147.095	-158.081	-228.882	-268.555		-92.7734	-87.2803	-78.7354	-91.5527	-169.067
	58.6	-140.991	-146.484	-159.912	-230.713	-269.775		-93.9942	-86.6699	-74.4629	-92.1631	-166.016
	58.65	-142.212	-148.926	-159.912	-230.713	-271.606		-96.4356	-86.0596	-76.2939	-98.2666	-166.626
	58.7	-144.043	-144.653	-159.912	-230.103	-271.606		-94.6045	-85.4492	-79.3457	-101.318	-167.236
	58.75	-143.433	-143.433	-158.691	-228.882	-270.996		-93.3838	-84.8389	-82.3975	-100.708	-169.067
	58.8	-144.043	-144.043	-158.691	-228.882	-269.165		-92.7734	-83.6182	-79.3457	-97.0459	-171.509
	58.85	-145.874	-142.822	-156.25	-231.323	-269.165		-92.1631	-81.7871	-76.9043	-97.0459	-171.509
	58.9	-144.653	-145.874	-157.471	-231.934	-265.503		-91.5527	-81.7871	-78.125	-98.877	-170.288
	58.95	-152.588	-146.484	-157.471	-231.323	-264.893		-89.1113	-83.6182	-79.9561	-96.4356	-169.678
	59	-145.264	-148.315	-152.588	-230.713	-266.724		-91.5527	-84.8389	-79.9561	-95.2148	-166.626
	59.05	-144.043	-147.705	-151.978	-231.934	-266.113		-94.6045	-88.501	-82.3975	-97.0459	-170.898
	59.1	-145.264	-147.705	-154.419	-232.544	-267.334		-95.8252	-88.501	-81.1768	-100.098	-170.288
	59.15	-142.822	-146.484	-152.588	-230.713	-267.944		-99.4873	-84.8389	-81.1768	-97.0459	-168.457
	59.2	-142.822	-145.874	-151.367	-231.934	-267.334		-99.4873	-84.8389	-79.3457	-97.0459	-169.067
	59.25	-140.381	-145.874	-152.588	-227.051	-266.724		-96.4356	-87.2803	-78.7354	-93.3838	-164.795
	59.3	-141.602	-148.926	-153.809	-223.999	-266.113		-93.3838	-87.2803	-78.7354	-91.5527	-162.354
	59.35	-140.381	-148.926	-156.25	-227.051	-264.893		-92.7734	-86.6699	-82.3975	-89.1113	-162.354
	59.4	-137.939	-146.484	-155.64	-227.661	-266.113		-92.7734	-84.8389	-81.7871	-92.7734	-161.743
	59.45	-141.602	-147.705	-155.029	-227.661	-269.165		-92.1631	-78.7354	-81.7871	-92.7734	-163.574
	59.5	-140.381	-146.484	-154.419	-228.882	-268.555		-93.9942	-81.7871	-79.9561	-93.3838	-161.133
	59.55	-138.55	-145.874	-153.809	-228.882	-268.555		-94.6045	-78.125	-81.1768	-95.8252	-157.471
	59.6	-142.212	-144.653	-152.588	-230.103	-267.944		-95.8252	-78.125	-80.5664	-94.6045	-163.574
	59.65	-145.264	-146.484	-153.198	-233.765	-266.113		-95.8252	-82.3975	-84.8389	-92.1631	-162.354
	59.7	-142.822	-147.705	-152.588	-230.713	-268.555		-95.8252	-83.0078	-83.6182	-91.5527	-166.626
	59.75	-142.822	-142.822	-156.86	-227.661	-267.944		-95.2148	-84.8389	-79.3457	-93.9942	-167.847
	59.8	-142.212	-144.653	-156.86	-229.492	-267.334		-98.877	-87.8906	-80.5664	-90.9424	-167.236
	59.85	-145.874	-145.874	-152.588	-227.661	-270.386		-98.877	-88.501	-80.5664	-92.1631	-166.626
	59.9	-144.043	-144.653	-153.198	-232.544	-269.165		-98.877	-92.1631	-79.9561	-90.332	-166.626
	59.95	-143.433	-146.484	-155.64	-229.492	-266.113		-100.098	-87.8906	-79.3457	-88.501	-168.457
	60	-144.043	-145.874	-158.081	-227.661	-264.282		-98.877	-89.7217	-80.5664	-93.3838	-168.457
	60.05	-145.264	-144.043	-158.691	-225.83	-264.282		-96.4356	-91.5527	-78.7354	-95.8252	-170.898
	60.1	-142.212	-145.874	-157.471	-225.83	-263.672		-94.6045	-90.9424	-75.0733	-93.3838	-171.509
	60.15	-144.653	-148.926	-159.912	-225.83	-266.113		-92.1631	-91.5527	-73.2422	-96.4356	-172.119
	60.2	-146.484	-147.095	-157.471	-227.051	-283.203		-91.5527	-94.6045	-72.0215	-100.098	-172.73
	60.25	-144.043	-145.874	-159.302	-229.492	-277.71		-94.6045	-93.9942	-73.8525	-100.708	-173.34
	60.3	-145.874	-145.264	-158.081	-226.44	-255.737		-91.5527	-95.2148	-73.8525	-101.318	-175.781
	60.35	-142.212	-144.043	-156.86	-226.44	-265.503		-92.7734	-98.2666	-76.9043	-101.318	-173.34
	60.4	-140.991	-145.264	-155.64	-228.882	-267.944		-93.3838	-95.2148	-81.1768	-100.098	-169.067
	60.45	-142.212	-146.484	-158.081	-230.713	-272.217		-92.7734	-93.9942	-86.6699	-101.318	-169.067
	60.5	-139.771	-144.043	-156.86	-227.661	-272.217		-92.7734	-89.1113	-86.0596	-97.0459	-167.847
	60.55	-141.602	-145.264	-156.25	-229.492	-268.555		-95.8252	-84.8389	-86.0596	-94.6045	-162.354
	60.6	-140.991	-141.602	-156.86	-230.103	-264.282		-92.7734	-84.2285	-86.6699	-94.6045	-159.912
	60.65	-138.55	-140.991	-155.029	-228.882	-264.893		-96.4356	-84.2285	-86.6699	-93.9942	-161.133
	60.7	-143.433	-142.822	-155.64	-228.882	-264.282		-100.098	-84.8389	-84.2285	-93.9942	-159.912
	60.75	-142.212	-142.822	-157.471	-227.661	-263.672		-95.8252	-86.6699	-81.1768	-93.9942	-158.691
	60.8	-143.433	-144.043	-158.691	-228.882	-266.113		-92.7734	-88.501	-81.1768	-97.0459	-158.081
	60.85	-144.043	-143.433	-161.133	-227.661	-263.062		-93.3838	-85.4492	-80.5664	-97.0459	-157.471
	60.9	-146.484	-147.705	-158.691	-231.934	-264.282		-98.877	-84.8389	-77.5147	-99.4873	-160.522
	60.95	-143.433	-147.095	-158.081	-228.882	-267.944		-100.708	-81.7871	-76.9043	-95.8252	-162.354
	61	-142.822	-147.095	-156.86	-225.83	-267.334		-101.318	-83.0078	-75.0733	-93.9942	-164.795
	61.05	-145.264	-148.315	-156.25	-227.051	-266.724		-99.4873	-84.2285	-75.0733	-92.7734	-165.405
	61.1	-142.822	-148.315	-155.029	-229.492	-269.775		-101.929	-82.3975	-73.8525	-92.1631	-166.016
	61.15	-142.212	-151.367	-155.64	-230.103	-269.165		-104.37	-83.6182	-75.6836	-93.3838	-163.574
	61.2	-142.822	-151.978	-155.029	-231.323	-269.165		-98.2666	-83.6182	-75.0733	-95.2148	-164.795
	61.25	-137.329	-150.147	-155.64	-229.492	-272.217		-96.4356	-87.2803	-78.125	-92.1631	-164.795
	61.3	-138.55	-148.315	-157.471	-230.103	-269.165		-93.9942	-93.3838	-78.7354	-92.1631	-164.185
	61.35	-141.602	-146.484	-156.86	-227.661	-265.503		-93.3838	-93.3838	-79.9561	-93.3838	-161.743
	61.4	-142.822	-149.536	-157.471	-230.103	-265.503		-93.9942	-93.9942	-80.5664	-98.2666	-164.185
	61.45	-141.602	-147.705	-156.25	-231.934	-265.503		-92.1631	-91.5527	-78.7354	-98.877	-165.405
	61.5	-140.991	-146.484	-154.419	-232.544	-269.165		-89.1113	-92.7734	-77.5147	-98.2666	-164.795
	61.55	-141.602	-145.264	-155.64	-230.103	-269.775		-90.9424	-37.8418	-78.7354	-99.4873	-167.236
	61.6	-140.991	-148.315	-153.809	-231.323	-267.944		-93.9942	-134.888	-68.9697	-95.2148	-167.847
	61.65	-140.381	-150.757	-153.809	-232.544	-267.334		-91.5527	-103.76	-108.032	-90.9424	-167.847
	61.7	-143.433	-149.536	-154.419	-230.103	-267.944		-93.3838	-92.1631	-85.4492	-92.7734	-169.067
	61.75	-142.822	-148.315	-155.029	-230.713	-268.555		-98.2666	-88.501	-84.2285	-92.1631	-169.067
	61.8	-143.433	-150.147	-155.029	-225.22	-269.165		-95.8252	-84.8389	-81.7871	-93.3838	-172.119
	61.85	-141.602	-148.926	-153.809	-225.83	-270.996		-97.0459	-83.0078	-76.2939	-92.1631	-172.73
	61.9	-140.381	-150.147	-155.64	-227.051	-270.996		-97.0459	-81.7871	-79.9561	-93.9942	-171.509
	61.95	-142.822	-150.147	-157.471	-225.22	-268.555		-94.6045	-80.5664	-76.9043	-95.8252	-169.067
	62	-144.653	-148.926	-156.86	-227.051	-269.775		-95.8252	-81.7871	-76.2939	-95.2148	-170.898
	62.05	-143.433	-148.315	-155.64	-227.661	-269.165		-94.6045	-83.6182	-78.125	-93.9942	-172.73
	62.1	-145.264	-146.484	-153.809	-227.051	-269.165		-92.7734	-86.6699	-77.5147	-93.9942	-167.847
	62.15	-144.043	-145.874	-152.588	-227.661	-270.386		-89.7217	-83.6182	-78.7354	-90.9424	-165.405
	62.2	-144.043	-145.264	-150.147	-223.389	-269.775		-89.7217	-82.3975	-76.9043	-92.7734	-164.185
	62.25	-143.433	-145.264	-152.588	-225.22	-266.724		-89.7217	-83.6182	-78.7354	-93.3838	-166.016
	62.3	-141.602	-145.874	-152.588	-229.492	-265.503		-92.1631	-81.7871	-76.2939	-93.3838	-169.067
	62.35	-141.602	-147.095	-153.809	-227.661	-266.113		-96.4356	-88.501	-79.3457	-96.4356	-172.119
	62.4	-144.653	-145.264	-156.25	-230.103	-267.944		-95.2148	-85.4492	-81.7871	-98.2666	-172.119
	62.45	-141.602	-144.653	-156.25	-227.661	-270.386		-98.2666	-84.2285	-84.8389	-94.6045	-173.34
	62.5	-145.264	-145.264	-153.198	-230.103	-270.386		-97.0459	-86.0596	-84.8389	-93.9942	-170.898
	62.55	-143.433	-146.484	-152.588	-232.544	-270.386		-92.1631	-86.6699	-87.2803	-93.3838	-170.288
	62.6	-143.433	-145.874	-151.978	-227.051	-267.334		-87.2803	-89.7217	-87.2803	-93.3838	-170.898
	62.65	-144.653	-145.874	-151.978	-229.492	-269.775		-88.501	-89.1113	-91.5527	-93.9942	-168.457
	62.7	-146.484	-137.329	-154.419	-226.44	-269.165		-88.501	-89.1113	-87.8906	-91.5527	-170.898
	62.75	-145.874	-151.978	-155.64	-226.44	-267.944		-92.7734	-88.501	-81.7871	-92.1631	-169.067
	62.8	-145.264	-152.588	-155.64	-227.661	-266.724		-91.5527	-85.4492	-77.5147	-90.9424	-167.847
	62.85	-145.264	-151.978	-155.64	-226.44	-266.113		-88.501	-86.0596	-76.9043	-88.501	-167.847
	62.9	-145.874	-151.978	-155.64	-227.661	-267.334		-89.1113	-86.0596	-81.1768	-93.3838	-169.678
	62.95	-145.874	-148.926	-156.25	-227.661	-272.217		-90.9424	-84.8389	-76.2939	-98.2666	-165.405
	63	-144.653	-146.484	-158.081	-227.051	-269.775		-87.8906	-85.4492	-74.4629	-100.098	-166.016
	63.05	-144.043	-147.705	-156.25	-229.492	-269.165		-90.9424	-83.0078	-73.2422	-97.0459	-164.185
	63.1	-143.433	-147.095	-155.029	-227.661	-267.334		-93.9942	-82.3975	-77.5147	-93.9942	-164.795
	63.15	-142.822	-146.484	-155.029	-224.609	-268.555		-95.8252	-83.6182	-79.3457	-97.0459	-165.405
	63.2	-144.653	-145.264	-155.029	-228.882	-268.555		-102.539	-82.3975	-79.3457	-93.3838	-165.405
	63.25	-139.16	-143.433	-156.86	-228.882	-270.996		-100.098	-81.7871	-76.9043	-97.0459	-162.354
	63.3	-137.939	-144.043	-154.419	-226.44	-269.775		-100.708	-84.2285	-78.125	-96.4356	-163.574
	63.35	-142.822	-145.264	-153.809	-226.44	-269.165		-101.929	-85.4492	-76.9043	-101.929	-162.354
	63.4	-142.212	-150.757	-150.757	-224.609	-268.555		-100.098	-87.2803	-74.4629	-100.708	-167.847
	63.45	-141.602	-152.588	-151.367	-226.44	-266.724		-98.2666	-84.2285	-75.0733	-96.4356	-167.236
	63.5	-143.433	-153.198	-152.588	-228.882	-267.944		-100.098	-86.6699	-73.8525	-97.0459	-169.067
	63.55	-144.653	-151.978	-151.978	-227.661	-269.775		-95.8252	-87.2803	-77.5147	-101.318	-166.016
	63.6	-140.991	-152.588	-154.419	-229.492	-267.334		-92.1631	-84.8389	-77.5147	-101.318	-164.185
	63.65	-140.991	-150.757	-154.419	-230.103	-266.113		-91.5527	-87.2803	-73.2422	-97.0459	-167.236
	63.7	-142.212	-150.147	-152.588	-228.882	-266.724		-92.1631	-86.6699	-71.4111	-97.0459	-165.405
	63.75	-142.822	-147.705	-155.64	-229.492	-266.724		-90.332	-84.2285	-73.8525	-95.8252	-166.626
	63.8	-145.264	-147.095	-156.25	-225.83	-267.334		-92.7734	-86.0596	-75.0733	-94.6045	-165.405
	63.85	-145.874	-147.705	-157.471	-223.999	-267.334		-89.7217	-83.6182	-76.2939	-93.9942	-164.185
	63.9	-147.095	-147.705	-157.471	-224.609	-266.724		-89.7217	-81.7871	-76.9043	-90.332	-167.236
	63.95	-143.433	-148.315	-158.081	-223.999	-265.503		-89.7217	-80.5664	-75.0733	-87.2803	-169.067
	64	-142.822	-147.095	-155.029	-223.389	-266.113		-92.1631	-81.1768	-78.7354	-85.4492	-169.678
	64.05	-141.602	-150.757	-156.86	-225.22	-267.334		-90.9424	-81.7871	-77.5147	-85.4492	-169.067
	64.1	-140.991	-151.367	-154.419	-249.023	-265.503		-91.5527	-82.3975	-78.125	-86.6699	-168.457
	64.15	-140.991	-148.926	-153.198	-200.195	-264.282		-93.3838	-86.6699	-81.1768	-86.6699	-167.236
	64.2	-145.264	-148.315	-153.809	-224.609	-267.334		-94.6045	-90.9424	-84.2285	-88.501	-168.457
	64.25	-142.212	-144.653	-153.809	-228.882	-268.555		-93.3838	-90.9424	-81.1768	-91.5527	-169.678
	64.3	-144.043	-145.264	-156.86	-230.713	-268.555		-91.5527	-90.332	-83.6182	-91.5527	-169.678
	64.35	-141.602	-145.264	-157.471	-232.544	-269.775		-92.7734	-90.332	-81.7871	-93.3838	-172.73
	64.4	-145.874	-145.264	-156.86	-228.882	-270.996		-93.9942	-89.1113	-81.7871	-98.2666	-173.34
	64.45	-145.874	-145.874	-154.419	-230.103	-269.165		-92.7734	-84.2285	-84.8389	-99.4873	-173.34
	64.5	-140.991	-147.095	-155.64	-228.882	-268.555		-92.7734	-88.501	-84.2285	-100.708	-172.119
	64.55	-141.602	-147.095	-158.081	-230.103	-267.334		-91.5527	-86.6699	-79.9561	-99.4873	-172.119
	64.6	-142.822	-147.095	-157.471	-230.713	-268.555		-92.7734	-89.7217	-79.9561	-100.098	-175.171
	64.65	-142.822	-148.926	-156.25	-234.375	-270.996		-94.6045	-89.7217	-84.2285	-98.877	-175.781
	64.7	-145.264	-148.926	-156.86	-231.934	-270.386		-93.3838	-88.501	-85.4492	-96.4356	-171.509
	64.75	-145.264	-148.926	-156.25	-229.492	-271.606		-93.9942	-84.2285	-83.6182	-97.0459	-172.73
	64.8	-143.433	-144.653	-156.25	-228.882	-268.555		-92.7734	-79.9561	-81.1768	-93.9942	-170.288
	64.85	-146.484	-144.653	-157.471	-230.103	-266.113		-89.1113	-83.6182	-79.3457	-90.9424	-170.898
	64.9	-146.484	-146.484	-156.86	-229.492	-266.724		-92.1631	-84.8389	-75.6836	-88.501	-170.288
	64.95	-145.264	-148.315	-153.809	-225.83	-266.113		-92.1631	-84.8389	-82.3975	-84.8389	-168.457
	65	-145.264	-149.536	-154.419	-229.492	-265.503		-93.9942	-85.4492	-78.7354	-84.8389	-166.626
	65.05	-144.043	-147.705	-151.367	-229.492	-264.893		-92.7734	-86.0596	-79.9561	-90.9424	-165.405
	65.1	-144.043	-145.874	-153.198	-227.661	-264.893		-91.5527	-86.6699	-73.8525	-89.1113	-164.185
	65.15	-143.433	-146.484	-153.809	-231.323	-264.893		-92.1631	-88.501	-73.8525	-92.1631	-164.185
	65.2	-144.043	-146.484	-153.809	-233.765	-266.113		-95.2148	-90.332	-75.6836	-93.9942	-159.912
	65.25	-144.043	-147.095	-154.419	-230.103	-266.724		-99.4873	-89.1113	-70.8008	-89.7217	-159.912
	65.3	-144.653	-147.095	-155.029	-231.934	-267.944		-99.4873	-86.0596	-69.5801	-90.332	-164.185
	65.35	-143.433	-147.705	-156.86	-230.713	-266.724		-94.6045	-89.1113	-76.2939	-92.1631	-164.185
	65.4	-142.822	-149.536	-159.302	-230.103	-269.165		-90.9424	-88.501	-73.2422	-95.8252	-167.236
	65.45	-143.433	-149.536	-158.691	-231.323	-268.555		-89.7217	-88.501	-73.8525	-93.9942	-166.626
	65.5	-142.212	-151.367	-155.029	-230.103	-267.334		-90.332	-90.9424	-78.125	-129.395	-161.133
	65.55	-143.433	-148.315	-153.809	-230.713	-267.334		-94.6045	-87.2803	-79.9561	-98.877	-159.912
	65.6	-143.433	-149.536	-153.809	-227.661	-267.334		-93.3838	-84.8389	-81.7871	-64.0869	-163.574
	65.65	-142.822	-148.926	-153.809	-231.323	-266.113		-92.7734	-84.8389	-81.1768	-100.708	-163.574
	65.7	-142.212	-150.147	-151.978	-231.934	-268.555		-96.4356	-85.4492	-80.5664	-106.812	-161.743
	65.75	-143.433	-148.926	-151.367	-229.492	-269.775		-93.9942	-84.2285	-77.5147	-104.98	-166.016
	65.8	-146.484	-150.147	-150.757	-231.323	-270.996		-96.4356	-86.6699	-79.3457	-103.76	-167.847
	65.85	-147.095	-148.926	-151.367	-230.103	-270.996		-95.8252	-82.3975	-82.3975	-100.098	-165.405
	65.9	-144.653	-148.315	-153.809	-225.22	-269.775		-93.9942	-83.0078	-77.5147	-95.8252	-163.574
	65.95	-144.653	-148.315	-154.419	-225.83	-269.775		-94.6045	-87.8906	-79.3457	-95.2148	-168.457
	66	-142.822	-147.705	-153.198	-225.83	-270.996		-94.6045	-84.8389	-76.9043	-93.3838	-170.288
	66.05	-139.16	-148.315	-155.029	-226.44	-269.165		-96.4356	-87.2803	-75.6836	-95.8252	-170.898
	66.1	-140.991	-150.147	-151.367	-227.051	-270.386		-99.4873	-85.4492	-76.9043	-93.3838	-167.847
	66.15	-142.212	-150.147	-151.978	-226.44	-270.386		-100.098	-85.4492	-78.125	-93.9942	-167.236
	66.2	-143.433	-149.536	-154.419	-225.22	-270.996		-103.149	-84.2285	-76.9043	-95.2148	-166.626
	66.25	-147.095	-149.536	-151.978	-225.22	-270.996		-103.149	-83.0078	-74.4629	-94.6045	-169.067
	66.3	-146.484	-148.315	-155.64	-224.609	-272.827		-97.0459	-83.0078	-71.4111	-93.9942	-169.067
	66.35	-146.484	-148.315	-156.25	-226.44	-269.775		-95.8252	-82.3975	-71.4111	-92.1631	-169.067
	66.4	-146.484	-147.095	-157.471	-225.83	-267.334		-90.332	-81.1768	-73.2422	-90.9424	-167.847
	66.45	-143.433	-145.264	-159.912	-226.44	-266.113		-87.8906	-79.9561	-71.4111	-92.1631	-165.405
	66.5	-141.602	-144.043	-155.64	-225.22	-267.334		-85.4492	-79.9561	-74.4629	-92.1631	-167.236
	66.55	-142.822	-144.043	-156.86	-225.83	-264.893		-89.1113	-81.1768	-77.5147	-92.1631	-167.847
	66.6	-137.939	-147.095	-155.64	-225.83	-261.841		-92.7734	-81.1768	-76.2939	-91.5527	-219.727
	66.65	-139.771	-146.484	-154.419	-227.051	-266.113		-92.7734	-80.5664	-79.9561	-87.8906	-114.136
	66.7	-142.212	-148.926	-153.809	-227.051	-268.555		-93.3838	-81.7871	-80.5664	-94.6045	-162.354
	66.75	-142.212	-147.095	-153.809	-225.22	-266.724		-98.2666	-86.0596	-79.3457	-98.877	-169.067
	66.8	-144.043	-146.484	-156.25	-225.83	-269.165		-95.8252	-83.0078	-77.5147	-94.6045	-167.847
	66.85	-144.653	-146.484	-157.471	-225.22	-269.165		-94.6045	-81.1768	-76.9043	-96.4356	-166.016
	66.9	-144.653	-148.926	-155.029	-227.051	-270.386		-94.6045	-82.3975	-78.125	-95.2148	-167.847
	66.95	-147.705	-148.926	-156.25	-225.83	-265.503		-95.2148	-83.6182	-79.3457	-93.3838	-167.236
	67	-146.484	-148.315	-154.419	-227.051	-265.503		-95.8252	-85.4492	-83.6182	-90.9424	-170.288
	67.05	-145.264	-151.367	-151.367	-227.051	-266.113		-54.9316	-86.0596	-81.1768	-90.332	-169.067
	67.1	-145.264	-149.536	-150.757	-227.051	-266.724		-137.939	-87.8906	-79.3457	-92.7734	-172.119
	67.15	-147.705	-150.147	-150.757	-226.44	-267.334		-104.98	-87.2803	-86.0596	-92.1631	-172.119
	67.2	-148.315	-148.926	-150.147	-228.882	-272.217		-98.2666	-85.4492	-83.6182	-92.1631	-169.678
	67.25	-148.315	-147.095	-151.978	-227.051	-270.996		-93.9942	-86.0596	-87.2803	-91.5527	-167.236
	67.3	-147.095	-147.705	-153.198	-228.882	-270.386		-93.9942	-89.1113	-87.8906	-94.6045	-166.016
	67.35	-145.874	-147.705	-150.757	-229.492	-267.944		-92.7734	-88.501	-81.1768	-94.6045	-164.185
	67.4	-145.264	-148.926	-153.809	-230.103	-266.724		-90.9424	-86.0596	-79.9561	-95.8252	-163.574
	67.45	-144.043	-147.705	-152.588	-230.713	-265.503		-94.6045	-87.8906	-78.125	-94.6045	-167.847
	67.5	-144.653	-145.264	-155.029	-231.323	-265.503		-92.1631	-86.0596	-81.1768	-95.8252	-166.626
	67.55	-147.705	-145.264	-156.86	-227.051	-269.165		-93.3838	-85.4492	-83.6182	-93.9942	-166.626
	67.6	-148.315	-147.095	-156.86	-228.882	-266.113		-93.3838	-84.2285	-82.3975	-90.9424	-166.016
	67.65	-144.653	-148.315	-156.25	-227.661	-266.113		-92.1631	-84.2285	-83.0078	-95.8252	-165.405
	67.7	-146.484	-148.926	-154.419	-227.051	-264.282		-92.1631	-86.0596	-79.9561	-92.7734	-169.067
	67.75	-143.433	-150.757	-153.198	-225.83	-266.113		-94.6045	-87.8906	-83.0078	-92.1631	-170.288
	67.8	-142.822	-150.757	-156.25	-227.051	-266.724		-101.318	-89.1113	-83.6182	-91.5527	-172.119
	67.85	-143.433	-150.757	-155.029	-227.661	-266.113		-103.149	-85.4492	-81.1768	-96.4356	-173.34
	67.9	-142.212	-147.095	-156.86	-227.051	-267.944		-99.4873	-88.501	-81.1768	-97.0459	-170.898
	67.95	-142.212	-145.874	-153.809	-227.051	-268.555		-96.4356	-88.501	-81.1768	-96.4356	-172.119
	68	-139.16	-147.705	-152.588	-226.44	-269.165		-93.9942	-91.5527	-81.1768	-98.877	-170.288
	68.05	-140.991	-145.264	-153.809	-224.609	-268.555		-95.8252	-91.5527	-84.2285	-99.4873	-170.898
	68.1	-140.381	-143.433	-156.86	-225.22	-270.996		-89.7217	-88.501	-84.8389	-100.098	-167.236
	68.15	-139.16	-146.484	-153.198	-225.83	-270.386		-91.5527	-86.0596	-87.8906	-98.877	-169.067
	68.2	-140.991	-145.874	-150.147	-225.22	-269.165		-91.5527	-84.8389	-86.0596	-98.877	-167.847
	68.25	-143.433	-149.536	-149.536	-227.661	-271.606		-89.1113	-81.7871	-84.2285	-95.8252	-166.016
	68.3	-140.991	-146.484	-151.367	-227.051	-270.386		-89.7217	-78.7354	-83.6182	-94.6045	-166.016
	68.35	-140.381	-146.484	-149.536	-225.83	-269.165		-92.7734	-79.3457	-80.5664	-92.1631	-167.236
	68.4	-143.433	-148.315	-150.757	-227.661	-269.165		-96.4356	-83.0078	-76.2939	-92.1631	-168.457
	68.45	-143.433	-148.926	-150.757	-228.882	-266.113		-94.6045	-79.9561	-81.1768	-90.9424	-167.847
	68.5	-142.822	-148.315	-151.367	-226.44	-265.503		-93.3838	-85.4492	-79.9561	-92.1631	-164.795
	68.55	-141.602	-147.705	-153.809	-225.22	-266.113		-93.9942	-86.6699	-76.9043	-90.9424	-166.626
	68.6	-143.433	-147.095	-153.198	-230.713	-268.555		-93.3838	-86.6699	-76.2939	-92.7734	-166.626
	68.65	-145.874	-145.264	-154.419	-229.492	-269.165		-93.3838	-87.8906	-75.0733	-94.6045	-170.288
	68.7	-142.212	-142.822	-156.86	-226.44	-266.724		-94.6045	-88.501	-73.8525	-97.0459	-170.898
	68.75	-145.264	-146.484	-156.86	-228.882	-269.165		-92.1631	-89.1113	-77.5147	-97.0459	-170.288
	68.8	-142.822	-149.536	-156.86	-231.323	-270.386		-89.1113	-87.8906	-79.3457	-103.149	-170.288
	68.85	-140.381	-147.705	-155.64	-233.154	-271.606		-87.2803	-84.8389	-78.125	-101.929	-170.898
	68.9	-141.602	-150.147	-156.25	-233.765	-270.996		-90.332	-86.0596	-75.0733	-101.318	-172.73
	68.95	-143.433	-150.147	-154.419	-232.544	-273.438		-93.3838	-83.0078	-76.2939	-100.708	-172.73
	69	-144.043	-150.147	-155.029	-231.934	-273.438		-90.9424	-81.7871	-79.3457	-97.0459	-171.509
	69.05	-140.991	-148.926	-157.471	-227.661	-270.996		-89.7217	-81.1768	-76.2939	-97.0459	-172.119
	69.1	-142.822	-147.705	-155.64	-228.882	-270.996		-92.1631	-84.8389	-75.6836	-94.6045	-172.73
	69.15	-145.264	-150.147	-155.64	-226.44	-265.503		-92.7734	-88.501	-79.9561	-95.2148	-172.73
	69.2	-143.433	-147.705	-158.691	-223.999	-264.893		-97.0459	-87.8906	-73.8525	-90.9424	-167.847
	69.25	-145.264	-150.147	-158.691	-225.83	-266.724		-100.098	-79.3457	-77.5147	-92.7734	-168.457
	69.3	-146.484	-150.757	-157.471	-226.44	-265.503		-96.4356	-81.7871	-75.6836	-92.7734	-170.288
	69.35	-144.653	-148.926	-155.64	-227.661	-264.893		-98.877	-83.0078	-75.0733	-90.9424	-169.067
	69.4	-145.264	-150.147	-151.978	-230.103	-266.113		-96.4356	-83.6182	-76.9043	-89.7217	-170.898
	69.45	-146.484	-151.367	-151.367	-230.713	-265.503		-93.9942	-87.8906	-77.5147	-89.7217	-169.678
	69.5	-143.433	-148.926	-150.757	-227.051	-266.113		-97.0459	-86.0596	-78.125	-86.6699	-167.236
	69.55	-146.484	-150.147	-151.367	-227.051	-270.996		-92.1631	-86.0596	-79.9561	-89.7217	-167.847
	69.6	-143.433	-147.095	-153.198	-226.44	-270.996		-91.5527	-86.6699	-76.9043	-90.9424	-166.016
	69.65	-143.433	-149.536	-153.809	-227.051	-267.334		-94.6045	-86.6699	-77.5147	-93.3838	-166.016
	69.7	-144.043	-150.757	-154.419	-227.051	-266.113		-93.3838	-86.0596	-79.3457	-91.5527	-163.574
	69.75	-142.212	-148.315	-157.471	-227.051	-264.893		-92.7734	-83.6182	-78.125	-91.5527	-162.354
	69.8	-143.433	-147.095	-155.64	-230.103	-267.334		-92.1631	-86.0596	-75.0733	-95.2148	-165.405
	69.85	-147.095	-147.095	-155.029	-230.103	-267.944		-89.1113	-86.6699	-78.125	-96.4356	-167.847
	69.9	-146.484	-144.653	-155.029	-230.713	-268.555		-89.1113	-87.2803	-73.8525	-100.708	-167.847
	69.95	-144.653	-146.484	-153.809	-231.323	-268.555		-90.9424	-86.6699	-74.4629	-103.149	-167.847
	70	-144.043	-146.484	-154.419	-232.544	-269.775		-93.3838	-86.6699	-76.9043	-101.318	-167.847
	70.05	-144.653	-146.484	-151.367	-229.492	-269.165		-93.3838	-86.0596	-75.0733	-100.708	-166.016
	70.1	-142.822	-144.653	-156.25	-231.323	-269.165		-90.9424	-87.8906	-75.0733	-94.6045	-161.743
	70.15	-145.264	-144.653	-156.25	-229.492	-264.282		-89.7217	-89.1113	-76.9043	-95.8252	-162.354
	70.2	-145.264	-142.822	-156.25	-225.83	-266.113		-91.5527	-89.1113	-78.7354	-97.0459	-166.626
	70.25	-145.874	-145.264	-151.367	-223.389	-266.724		-92.7734	-89.1113	-81.1768	-98.2666	-167.236
	70.3	-144.043	-145.874	-153.809	-225.83	-267.334		-91.5527	-83.6182	-83.0078	-98.2666	-167.847
	70.35	-145.264	-146.484	-151.978	-227.051	-266.724		-91.5527	-81.7871	-82.3975	-98.877	-161.743
	70.4	-144.653	-148.926	-152.588	-228.882	-269.165		-90.332	-81.7871	-78.7354	-99.4873	-163.574
	70.45	-147.095	-148.315	-155.64	-225.83	-267.944		-93.3838	-81.7871	-81.1768	-98.2666	-164.185
	70.5	-144.653	-147.705	-156.86	-229.492	-267.944		-90.9424	-84.2285	-79.9561	-93.9942	-165.405
	70.55	-145.874	-148.926	-157.471	-227.051	-270.386		-92.1631	-87.2803	-79.3457	-93.9942	-165.405
	70.6	-145.874	-149.536	-156.25	-230.713	-271.606		-96.4356	-83.6182	-76.9043	-94.6045	-167.236
	70.65	-145.264	-151.978	-156.25	-231.323	-269.165		-93.3838	-86.6699	-76.2939	-93.3838	-169.678
	70.7	-145.264	-150.757	-155.029	-230.713	-268.555		-92.1631	-86.0596	-79.3457	-93.3838	-167.847
	70.75	-143.433	-148.926	-155.029	-231.934	-268.555		-92.1631	-82.3975	-78.7354	-97.0459	-169.067
	70.8	-142.822	-150.757	-155.029	-232.544	-268.555		-91.5527	-85.4492	-76.9043	-93.3838	-172.73
	70.85	-155.64	-150.147	-155.029	-233.765	-267.334		-93.9942	-82.3975	-79.3457	-95.8252	-175.171
	70.9	-136.719	-145.874	-152.588	-233.154	-267.334		-98.2666	-83.6182	-82.3975	-95.8252	-175.171
	70.95	-136.719	-147.705	-155.64	-229.492	-267.334		-96.4356	-84.2285	-81.7871	-95.8252	-172.119
	71	-139.771	-148.315	-153.198	-230.103	-270.386		-96.4356	-85.4492	-79.9561	-95.8252	-173.34
	71.05	-141.602	-148.315	-153.809	-230.103	-270.996		-98.2666	-83.6182	-79.9561	-94.6045	-175.781
	71.1	-146.484	-148.315	-155.029	-230.713	-269.165		-95.8252	-86.0596	-76.9043	-101.318	-172.73
	71.15	-144.653	-148.926	-153.198	-231.323	-266.113		-95.8252	-86.6699	-80.5664	-93.9942	-167.847
	71.2	-144.043	-151.367	-155.64	-230.713	-263.672		-91.5527	-87.2803	-78.7354	-89.7217	-166.626
	71.25	-145.264	-152.588	-155.64	-231.934	-264.893		-96.4356	-84.8389	-77.5147	-84.2285	-167.236
	71.3	-145.874	-151.367	-157.471	-230.103	-266.724		-96.4356	-83.6182	-79.3457	-83.6182	-169.678
	71.35	-143.433	-151.367	-158.081	-232.544	-268.555		-95.2148	-84.8389	-79.3457	-86.0596	-165.405
	71.4	-146.484	-148.315	-153.809	-228.882	-269.775		-93.9942	-86.6699	-78.7354	-83.0078	-166.016
	71.45	-141.602	-148.926	-154.419	-229.492	-269.165		-93.3838	-86.6699	-76.2939	-83.0078	-165.405
	71.5	-141.602	-150.757	-155.029	-228.882	-271.606		-96.4356	-87.8906	-75.6836	-84.2285	-166.016
	71.55	-143.433	-148.315	-153.809	-227.051	-270.996		-97.0459	-84.2285	-79.3457	-83.6182	-166.626
	71.6	-140.991	-146.484	-151.978	-228.882	-273.438		-100.098	-86.6699	-81.1768	-89.1113	-165.405
	71.65	-144.653	-147.095	-154.419	-231.323	-272.827		-97.0459	-84.8389	-85.4492	-92.1631	-166.626
	71.7	-142.822	-144.653	-156.25	-233.154	-270.996		-100.708	-85.4492	-85.4492	-95.8252	-168.457
	71.75	-140.991	-144.653	-155.029	-231.934	-266.113		-100.098	-87.2803	-84.8389	-98.2666	-170.898
	71.8	-144.653	-144.043	-154.419	-227.661	-261.231		-98.2666	-86.6699	-84.8389	-96.4356	-175.171
	71.85	-143.433	-142.212	-151.978	-225.22	-263.672		-93.3838	-83.6182	-81.7871	-98.2666	-169.067
	71.9	-141.602	-139.771	-153.809	-225.22	-264.893		-95.8252	-84.8389	-79.9561	-95.2148	-167.847
	71.95	-144.043	-139.771	-156.25	-224.609	-264.282		-96.4356	-81.7871	-81.7871	-91.5527	-165.405
	72	-142.822	-141.602	-154.419	-227.051	-265.503		-99.4873	-81.7871	-76.2939	-94.6045	-161.743
	72.05	-142.822	-141.602	-155.64	-225.83	-264.282		-96.4356	-81.1768	-79.3457	-93.3838	-164.185
	72.1	-142.822	-143.433	-155.029	-227.661	-266.113		-90.332	-80.5664	-83.0078	-96.4356	-164.185
	72.15	-142.822	-145.264	-155.64	-231.323	-266.113		-89.1113	-81.1768	-79.3457	-94.6045	-167.236
	72.2	-142.822	-145.874	-155.029	-229.492	-264.893		-92.1631	-81.1768	-126.343	-99.4873	-167.847
	72.25	-143.433	-144.653	-153.198	-230.103	-266.724		-92.1631	-83.6182	-39.0625	-100.098	-171.509
	72.3	-142.822	-148.926	-153.198	-228.882	-269.165		-91.5527	-84.8389	-76.9043	-97.0459	-171.509
	72.35	-146.484	-150.147	-156.25	-229.492	-268.555		-91.5527	-86.0596	-79.3457	-96.4356	-167.236
	72.4	-143.433	-148.315	-153.809	-226.44	-267.334		-93.9942	-86.6699	-81.7871	-96.4356	-167.236
	72.45	-144.043	-147.095	-153.809	-223.999	-264.282		-97.0459	-89.7217	-78.125	-95.2148	-165.405
	72.5	-144.043	-147.095	-155.029	-225.22	-263.672		-95.2148	-87.8906	-78.125	-95.8252	-167.236
	72.55	-143.433	-147.095	-156.25	-225.22	-264.282		-100.708	-89.1113	-82.3975	-93.9942	-164.185
	72.6	-145.874	-147.705	-158.081	-227.051	-264.893		-101.318	-83.6182	-81.7871	-94.6045	-161.133
	72.65	-145.264	-146.484	-155.64	-229.492	-265.503		-98.2666	-84.2285	-82.3975	-93.3838	-166.016
	72.7	-144.043	-148.926	-154.419	-229.492	-267.334		-99.4873	-86.0596	-78.7354	-90.9424	-170.288
	72.75	-147.095	-147.705	-155.029	-230.103	-267.944		-95.8252	-85.4492	-73.8525	-93.9942	-175.781
	72.8	-143.433	-147.705	-155.029	-229.492	-265.503		-98.2666	-88.501	-78.125	-93.9942	-173.95
	72.85	-143.433	-148.926	-155.029	-227.661	-266.113		-96.4356	-89.1113	-79.9561	-97.0459	-171.509
	72.9	-145.264	-148.926	-152.588	-229.492	-263.672		-99.4873	-87.8906	-79.3457	-95.2148	-172.73
	72.95	-142.212	-148.315	-152.588	-230.713	-263.062		-98.877	-90.332	-80.5664	-95.2148	-169.067
	73	-144.043	-148.315	-152.588	-230.103	-264.282		-97.0459	-90.9424	-78.125	-95.2148	-169.067
	73.05	-144.653	-150.147	-151.978	-229.492	-266.113		-93.9942	-89.1113	-76.2939	-97.0459	-164.185
	73.1	-145.874	-149.536	-155.64	-229.492	-267.334		-95.8252	-86.6699	-75.0733	-94.6045	-165.405
	73.15	-146.484	-148.926	-158.081	-230.713	-267.944		-93.9942	-84.2285	-79.3457	-93.3838	-164.795
	73.2	-145.874	-148.315	-158.081	-231.934	-264.893		-89.7217	-82.3975	-79.9561	-95.8252	-169.678
	73.25	-147.705	-147.705	-156.86	-230.103	-265.503		-91.5527	-83.6182	-79.3457	-93.9942	-170.288
	73.3	-146.484	-147.095	-156.25	-231.323	-265.503		-89.1113	-84.2285	-77.5147	-95.8252	-172.119
	73.35	-147.095	-147.705	-155.64	-227.661	-261.841		-93.9942	-83.0078	-81.1768	-96.4356	-170.288
	73.4	-148.315	-145.874	-153.198	-224.609	-260.62		-97.0459	-81.7871	-83.6182	-97.0459	-171.509
	73.45	-148.315	-146.484	-155.029	-228.882	-261.841		-95.8252	-86.0596	-82.3975	-94.6045	-170.898
	73.5	-147.705	-147.095	-156.86	-228.882	-265.503		-96.4356	-86.6699	-79.3457	-92.1631	-168.457
	73.55	-145.264	-147.095	-156.25	-229.492	-264.893		-99.4873	-87.2803	-79.3457	-92.1631	-167.236
	73.6	-146.484	-147.705	-154.419	-229.492	-265.503		-100.098	-90.332	-82.3975	-92.7734	-166.016
	73.65	-143.433	-149.536	-153.809	-229.492	-266.113		-100.098	-87.2803	-79.9561	-96.4356	-169.067
	73.7	-142.822	-154.419	-155.029	-230.103	-267.334		-99.4873	-87.8906	-78.125	-92.7734	-170.288
	73.75	-141.602	-152.588	-156.86	-227.661	-268.555		-102.539	-89.1113	-78.7354	-91.5527	-169.067
	73.8	-142.212	-155.64	-156.86	-227.661	-269.165		-100.708	-89.7217	-79.3457	-91.5527	-163.574
	73.85	-146.484	-153.809	-154.419	-227.661	-268.555		-97.0459	-87.8906	-79.3457	-92.1631	-163.574
	73.9	-147.705	-151.367	-153.809	-225.22	-267.944		-97.0459	-88.501	-78.125	-92.7734	-166.626
	73.95	-147.095	-151.978	-153.198	-224.609	-266.113		-98.2666	-86.0596	-77.5147	-92.1631	-168.457
	74	-144.653	-150.147	-153.809	-223.999	-267.334		-93.9942	-86.6699	-76.2939	-92.1631	-173.34
	74.05	-148.315	-150.147	-154.419	-229.492	-265.503		-93.9942	-87.8906	-77.5147	-93.3838	-170.898
	74.1	-146.484	-151.978	-155.64	-227.051	-267.334		-92.7734	-89.1113	-80.5664	-97.0459	-167.847
	74.15	-145.264	-148.926	-156.25	-227.051	-274.048		-93.3838	-90.332	-82.3975	-93.9942	-168.457
	74.2	-147.095	-150.147	-153.198	-223.999	-272.217		-94.6045	-89.7217	-81.7871	-99.4873	-167.847
	74.25	-145.874	-150.757	-154.419	-230.103	-271.606		-92.7734	-87.8906	-84.8389	-97.0459	-169.067
	74.3	-145.264	-148.315	-151.367	-231.323	-271.606		-92.1631	-87.2803	-82.3975	-101.318	-168.457
	74.35	-146.484	-148.315	-152.588	-234.375	-270.386		-87.8906	-88.501	-81.7871	-102.539	-171.509
	74.4	-145.874	-147.095	-153.198	-233.154	-270.386		-86.6699	-88.501	-81.7871	-95.8252	-171.509
	74.45	-145.874	-148.926	-155.029	-231.323	-270.996		-88.501	-87.8906	-82.3975	-93.9942	-175.171
	74.5	-146.484	-150.147	-153.809	-230.713	-269.165		-89.1113	-87.2803	-84.8389	-92.7734	-175.781
	74.55	-147.095	-149.536	-155.64	-230.713	-268.555		-90.9424	-87.2803	-83.6182	-90.9424	-178.833
	74.6	-145.264	-148.315	-156.25	-227.661	-269.165		-89.1113	-87.2803	-82.3975	-92.1631	-176.392
	74.65	-144.653	-150.757	-154.419	-230.103	-269.165		-92.7734	-85.4492	-82.3975	-95.8252	-173.34
	74.7	-145.264	-154.419	-153.809	-230.103	-267.334		-97.0459	-86.0596	-81.7871	-93.3838	-176.392
	74.75	-142.212	-150.147	-155.64	-230.713	-269.775		-95.8252	-86.6699	-80.5664	-92.7734	-173.95
	74.8	-143.433	-146.484	-157.471	-228.882	-269.165		-98.877	-84.2285	-79.9561	-92.1631	-172.73
	74.85	-145.264	-144.653	-159.912	-231.323	-265.503		-93.9942	-82.3975	-77.5147	-92.1631	-172.73
	74.9	-146.484	-145.264	-158.691	-229.492	-265.503		-92.1631	-81.1768	-77.5147	-91.5527	-171.509
	74.95	-147.705	-145.874	-156.86	-227.661	-264.282		-96.4356	-81.7871	-75.6836	-90.9424	-168.457
	75	-145.264	-147.095	-155.029	-229.492	-269.775		-92.7734	-83.6182	-74.4629	-92.7734	-164.185
	75.05	-142.212	-147.705	-153.809	-230.103	-270.996		-91.5527	-83.6182	-78.125	-95.2148	-166.016
	75.1	-144.653	-146.484	-153.809	-230.103	-271.606		-93.3838	-85.4492	-78.125	-97.0459	-165.405
	75.15	-141.602	-147.705	-152.588	-229.492	-271.606		-95.2148	-83.6182	-79.3457	-95.2148	-166.016
	75.2	-142.822	-147.705	-153.198	-226.44	-268.555		-100.708	-86.6699	-80.5664	-96.4356	-165.405
	75.25	-142.822	-148.315	-155.029	-225.22	-270.386		-100.098	-91.5527	-82.3975	-100.708	-164.185
	75.3	-141.602	-145.264	-155.64	-225.22	-268.555		-97.0459	-93.3838	-83.0078	-101.318	-164.795
	75.35	-140.991	-146.484	-156.86	-223.999	-265.503		-96.4356	-93.3838	-83.6182	-101.318	-164.795
	75.4	-141.602	-146.484	-155.64	-226.44	-267.944		-94.6045	-90.9424	-84.8389	-99.4873	-165.405
	75.45	-139.771	-144.043	-153.809	-228.882	-267.944		-95.2148	-87.8906	-83.6182	-100.708	-165.405
	75.5	-140.381	-145.874	-156.25	-230.103	-266.724		-99.4873	-89.7217	-84.2285	-101.318	-166.016
	75.55	-141.602	-148.315	-155.64	-229.492	-269.165		-93.9942	-84.8389	-86.6699	-101.929	-167.236
	75.6	-142.822	-148.926	-156.25	-227.051	-266.724		-95.2148	-83.0078	-82.3975	-98.877	-172.119
	75.65	-142.212	-147.705	-155.64	-230.103	-268.555		-93.3838	-83.0078	-84.2285	-96.4356	-174.561
	75.7	-142.212	-147.095	-157.471	-227.051	-268.555		-93.3838	-84.2285	-83.6182	-93.9942	-173.95
	75.75	-142.822	-148.315	-156.86	-224.609	-266.113		-94.6045	-85.4492	-79.3457	-90.9424	-173.95
	75.8	-144.043	-147.705	-155.64	-227.051	-269.165		-93.9942	-84.8389	-83.6182	-90.332	-172.119
	75.85	-142.822	-148.315	-156.86	-224.609	-269.165		-94.6045	-82.3975	-81.7871	-89.7217	-170.898
	75.9	-141.602	-148.315	-155.029	-227.051	-267.944		-94.6045	-83.6182	-81.1768	-87.2803	-170.898
	75.95	-140.381	-147.095	-153.809	-229.492	-267.334		-94.6045	-83.0078	-83.6182	-87.8906	-174.561
	76	-140.991	-145.264	-156.86	-225.22	-264.893		-93.9942	-85.4492	-80.5664	-88.501	-170.288
	76.05	-139.16	-144.043	-158.081	-227.051	-264.282		-92.7734	-84.8389	-83.6182	-93.3838	-166.626
	76.1	-142.212	-146.484	-158.691	-227.661	-264.893		-90.9424	-86.6699	-79.9561	-92.7734	-166.016
	76.15	-140.991	-146.484	-154.419	-226.44	-266.113		-97.0459	-87.2803	-76.9043	-93.9942	-166.626
	76.2	-141.602	-147.095	-156.25	-229.492	-268.555		-99.4873	-86.6699	-75.6836	-91.5527	-166.016
	76.25	-142.212	-145.874	-157.471	-228.882	-268.555		-101.929	-86.0596	-73.8525	-90.332	-167.847
	76.3	-139.16	-146.484	-159.302	-228.882	-268.555		-101.318	-87.8906	-76.9043	-93.3838	-166.626
	76.35	-141.602	-145.874	-158.081	-226.44	-263.672		-99.4873	-87.8906	-78.7354	-95.2148	-166.626
	76.4	-142.212	-149.536	-158.691	-225.83	-264.282		-101.318	-90.332	-76.9043	-101.318	-167.847
	76.45	-142.822	-148.315	-158.691	-227.661	-267.334		-101.929	-87.8906	-76.2939	-103.76	-169.067
	76.5	-144.653	-151.367	-158.081	-227.051	-265.503		-101.929	-89.7217	-76.9043	-106.201	-167.236
	76.55	-145.874	-149.536	-157.471	-226.44	-267.334		-98.2666	-87.2803	-75.0733	-104.37	-166.016
	76.6	-146.484	-149.536	-153.809	-229.492	-264.893		-92.7734	-85.4492	-78.7354	-98.2666	-171.509
	76.65	-145.874	-145.874	-155.029	-230.713	-263.062		-89.1113	-85.4492	-81.1768	-94.6045	-170.898
	76.7	-143.433	-145.264	-153.809	-231.323	-264.282		-88.501	-85.4492	-83.0078	-98.877	-167.847
	76.75	-145.264	-145.264	-156.86	-229.492	-267.334		-89.1113	-84.2285	-87.8906	-100.098	-170.898
	76.8	-145.874	-145.264	-156.25	-226.44	-267.944		-90.9424	-81.7871	-83.6182	-99.4873	-171.509
	76.85	-145.264	-145.874	-155.029	-225.22	-266.724		-92.1631	-81.7871	-82.3975	-98.2666	-169.678
	76.9	-143.433	-143.433	-156.86	-227.661	-264.282		-92.1631	-83.6182	-81.7871	-98.877	-170.898
	76.95	-143.433	-144.653	-155.029	-227.051	-263.672		-93.3838	-83.0078	-82.3975	-98.2666	-172.119
	77	-145.264	-144.043	-157.471	-228.882	-263.062		-93.9942	-86.0596	-81.1768	-100.708	-170.288
	77.05	-145.264	-147.095	-159.912	-231.323	-264.282		-96.4356	-86.6699	-79.9561	-98.2666	-167.847
	77.1	-144.043	-150.147	-161.133	-231.323	-263.672		-98.2666	-88.501	-80.5664	-98.877	-167.236
	77.15	-142.212	-153.809	-161.743	-231.323	-261.841		-101.929	-90.332	-81.1768	-97.0459	-170.288
	77.2	-140.991	-151.367	-159.912	-229.492	-263.062		-99.4873	-89.7217	-84.2285	-97.0459	-167.847
	77.25	-142.822	-151.367	-157.471	-231.934	-264.282		-93.9942	-90.9424	-85.4492	-100.708	-170.898
	77.3	-143.433	-147.705	-155.64	-233.154	-265.503		-93.3838	-92.7734	-82.3975	-95.8252	-172.73
	77.35	-140.991	-144.043	-154.419	-230.103	-266.113		-97.0459	-92.1631	-81.1768	-90.9424	-170.898
	77.4	-142.212	-142.822	-155.029	-227.051	-265.503		-101.318	-91.5527	-82.3975	-92.7734	-170.288
	77.45	-143.433	-143.433	-152.588	-226.44	-266.724		-103.76	-89.1113	-76.9043	-93.3838	-166.016
	77.5	-140.381	-143.433	-151.367	-228.882	-269.775		-103.76	-86.0596	-77.5147	-95.8252	-164.795
	77.55	-142.212	-144.653	-150.147	-230.103	-269.165		-98.2666	-82.3975	-76.2939	-98.877	-166.016
	77.6	-143.433	-144.043	-151.978	-231.323	-267.334		-96.4356	-83.6182	-75.6836	-98.877	-169.067
	77.65	-144.043	-147.705	-151.978	-226.44	-266.113		-97.0459	-81.1768	-74.4629	-98.2666	-169.067
	77.7	-144.043	-145.874	-156.25	-226.44	-266.724		-95.8252	-79.9561	-72.0215	-96.4356	-168.457
	77.75	-143.433	-147.095	-156.25	-227.661	-265.503		-95.8252	-83.6182	-73.8525	-94.6045	-169.067
	77.8	-144.043	-145.874	-153.809	-230.103	-265.503		-93.9942	-86.0596	-78.125	-95.8252	-167.847
	77.85	-144.653	-147.705	-154.419	-231.323	-264.282		-92.1631	-86.6699	-80.5664	-92.7734	-166.626
	77.9	-145.264	-150.757	-155.64	-232.544	-266.113		-91.5527	-83.6182	-79.3457	-89.1113	-164.185
	77.95	-148.926	-148.315	-155.64	-234.375	-266.724		-95.8252	-83.0078	-82.3975	-89.7217	-162.354
	78	-145.874	-147.095	-157.471	-238.037	-266.724		-92.1631	-80.5664	-80.5664	-90.9424	-162.354
	78.05	-144.653	-147.095	-156.25	-234.375	-268.555		-92.7734	-81.7871	-82.3975	-89.7217	-159.912
	78.1	-143.433	-150.147	-155.64	-233.154	-267.944		-87.8906	-80.5664	-81.1768	-92.7734	-157.471
	78.15	-146.484	-150.757	-156.25	-232.544	-266.113		-87.8906	-83.0078	-81.7871	-95.2148	-158.081
	78.2	-145.264	-150.757	-156.25	-233.765	-265.503		-90.9424	-84.2285	-79.9561	-98.877	-166.016
	78.25	-141.602	-149.536	-154.419	-233.154	-266.724		-90.332	-87.8906	-80.5664	-98.877	-169.067
	78.3	-142.212	-147.095	-155.64	-231.323	-266.113		-91.5527	-87.2803	-78.7354	-93.3838	-170.288
	78.35	-141.602	-148.315	-153.809	-228.882	-267.334		-93.3838	-86.6699	-78.7354	-92.7734	-167.236
	78.4	-140.381	-147.705	-155.029	-226.44	-264.893		-92.1631	-86.0596	-78.125	-92.7734	-170.288
	78.45	-142.822	-143.433	-153.198	-227.051	-265.503		-91.5527	-83.6182	-74.4629	-93.3838	-167.847
	78.5	-143.433	-141.602	-156.86	-227.661	-266.724		-96.4356	-80.5664	-75.6836	-93.3838	-168.457
	78.55	-141.602	-142.212	-156.86	-227.051	-267.334		-94.6045	-81.1768	-79.9561	-94.6045	-167.236
	78.6	-142.822	-147.095	-155.029	-227.661	-268.555		-95.2148	-83.0078	-78.7354	-95.2148	-170.288
	78.65	-142.822	-144.043	-153.809	-228.882	-266.724		-106.201	-83.6182	-81.1768	-92.7734	-164.795
	78.7	-144.653	-142.212	-148.926	-229.492	-267.944		-95.8252	-84.2285	-79.3457	-96.4356	-162.354
	78.75	-144.653	-144.043	-151.367	-230.713	-268.555		-99.4873	-84.8389	-79.9561	-93.9942	-164.795
	78.8	-143.433	-145.874	-155.029	-232.544	-269.775		-99.4873	-86.0596	-74.4629	-92.7734	-164.795
	78.85	-144.043	-144.043	-157.471	-229.492	-270.386		-104.37	-87.2803	-76.9043	-92.7734	-164.185
	78.9	-144.043	-146.484	-155.029	-232.544	-270.386		-110.474	-89.1113	-81.1768	-92.7734	-164.795
	78.95	-142.212	-148.315	-151.978	-230.713	-268.555		-73.8525	-85.4492	-82.3975	-97.0459	-164.795
	79	-141.602	-148.315	-153.809	-226.44	-266.113		-100.708	-89.7217	-79.3457	-96.4356	-168.457
	79.05	-140.991	-148.926	-155.029	-227.051	-267.944		-101.318	-89.1113	-81.7871	-92.1631	-172.73
	79.1	-143.433	-148.315	-156.25	-227.051	-266.113		-100.098	-89.1113	-80.5664	-93.3838	-170.898
	79.15	-144.043	-149.536	-155.64	-229.492	-266.724		-100.708	-90.9424	-82.3975	-92.1631	-169.678
	79.2	-142.822	-148.926	-158.081	-226.44	-264.893		-98.2666	-88.501	-85.4492	-93.9942	-166.626
	79.25	-140.381	-150.147	-157.471	-229.492	-267.944		-96.4356	-87.2803	-84.2285	-90.9424	-164.795
	79.3	-142.212	-151.367	-158.081	-226.44	-266.724		-92.7734	-87.2803	-84.2285	-93.9942	-165.405
	79.35	-137.939	-148.315	-157.471	-227.661	-267.334		-92.7734	-87.2803	-84.2285	-94.6045	-164.795
	79.4	-140.991	-148.315	-156.25	-230.103	-267.334		-98.877	-89.7217	-82.3975	-94.6045	-167.847
	79.45	-144.043	-147.705	-158.691	-232.544	-268.555		-100.098	-89.7217	-83.0078	-100.098	-170.898
	79.5	-148.926	-151.367	-165.405	-239.258	-275.269		-108.032	-95.8252	-89.1113	-103.149	-177.612
	79.55	-155.029	-159.912	-173.34	-242.31	-283.814		-116.577	-103.149	-96.4356	-111.084	-183.716
	79.6	-159.302	-165.405	-180.664	-250.855	-292.969		-123.291	-109.863	-109.253	-122.07	-188.599
	79.65	-164.185	-170.898	-188.599	-260.01	-303.955		-128.174	-119.629	-113.525	-129.395	-197.754
	79.7	-172.73	-177.612	-195.313	-265.503	-310.669		-136.719	-129.395	-121.46	-142.822	-207.52
	79.75	-180.054	-188.599	-202.026	-272.827	-319.214		-140.991	-135.498	-132.446	-148.926	-218.506
	79.8	-186.157	-195.313	-206.299	-280.762	-331.421		-149.536	-145.874	-138.55	-160.522	-230.713
	79.85	-191.65	-202.026	-213.623	-289.307	-336.304		-156.86	-150.757	-147.705	-166.016	-239.868
	79.9	-196.533	-205.078	-220.947	-291.748	-341.187		-166.626	-159.912	-157.471	-173.34	-242.92
	79.95	-202.637	-213.623	-225.22	-296.631	-344.849		-173.34	-167.236	-166.016	-176.392	-249.634
	80	-207.52	-217.285	-230.713	-302.124	-349.121		-178.223	-172.73	-167.847	-181.274	-259.399
	80.05	-212.402	-222.778	-235.596	-304.565	-354.004		-181.885	-175.171	-168.457	-187.378	-263.672
	80.1	-212.402	-225.22	-241.699	-313.721	-359.497		-187.988	-181.885	-176.392	-198.364	-269.165
	80.15	-217.285	-231.323	-247.192	-318.604	-364.38		-190.43	-190.43	-179.443	-202.637	-272.217
	80.2	-219.727	-235.596	-247.803	-322.266	-369.873		-194.702	-188.599	-185.547	-204.468	-273.438
	80.25	-224.609	-238.037	-253.906	-323.486	-375.366		-199.585	-189.819	-194.092	-208.13	-280.762
	80.3	-234.985	-240.479	-258.789	-307.007	-378.418		-199.585	-194.092	-191.04	-212.402	-285.645
	80.35	-234.985	-245.361	-263.672	-340.576	-378.418		-202.637	-194.702	-197.144	-211.792	-284.424
	80.4	-236.816	-247.192	-264.893	-345.459	-378.418		-204.468	-197.144	-202.637	-206.909	-283.814
	80.45	-239.868	-252.075	-264.893	-339.966	-380.859		-209.351	-202.637	-203.247	-209.351	-281.982
	80.5	-241.089	-255.127	-267.334	-341.187	-383.911		-208.13	-204.468	-205.078	-209.961	-236.206
	80.55	-242.31	-255.127	-269.775	-338.745	-385.742		-205.688	-205.078	-206.299	-211.182	-333.252
	80.6	-244.751	-260.62	-270.386	-343.018	-390.625		-206.299	-206.299	-206.299	-210.571	-289.307
	80.65	-247.192	-263.672	-274.658	-345.459	-394.897		-209.351	-202.637	-206.299	-213.013	-286.255
	80.7	-249.023	-261.841	-274.658	-347.9	-393.677		-209.961	-204.468	-208.74	-217.285	-286.255
	80.75	-246.582	-260.01	-275.879	-349.121	-393.677		-212.402	-209.351	-205.078	-217.285	-283.203
	80.8	-250.244	-260.62	-276.489	-349.121	-392.456		-212.402	-207.52	-202.026	-216.675	-278.32
	80.85	-252.075	-262.451	-277.1	-351.563	-396.118		-210.571	-205.688	-202.637	-220.337	-278.931
	80.9	-255.127	-264.893	-278.32	-354.614	-398.56		-211.792	-208.13	-202.637	-220.337	-278.931
	80.95	-258.179	-267.944	-277.1	-354.004	-401.611		-211.792	-206.909	-201.416	-219.116	-277.71
	81	-255.127	-269.775	-278.931	-353.394	-399.17		-211.792	-205.688	-202.026	-219.727	-277.71
	81.05	-257.568	-269.165	-283.203	-357.056	-403.442		-209.351	-206.909	-204.468	-221.558	-277.71
	81.1	-261.231	-267.334	-285.034	-357.666	-403.442		-209.351	-207.52	-206.299	-220.337	-279.541
	81.15	-259.399	-265.503	-284.424	-357.056	-403.442		-206.909	-208.74	-205.078	-222.168	-279.541
	81.2	-261.231	-269.775	-286.255	-358.276	-404.663		-209.351	-208.13	-203.247	-225.83	-283.814
	81.25	-263.672	-269.165	-289.307	-360.107	-404.663		-211.182	-211.182	-198.364	-226.44	-286.255
	81.3	-260.62	-271.606	-288.696	-357.056	-405.273		-209.961	-211.182	-198.364	-227.051	-288.696
	81.35	-260.62	-271.606	-288.086	-357.056	-404.053		-212.402	-208.13	-202.026	-226.44	-288.086
	81.4	-262.451	-275.269	-288.086	-357.666	-407.105		-214.233	-210.571	-200.806	-224.609	-288.086
	81.45	-265.503	-277.1	-286.865	-360.107	-407.105		-215.454	-208.13	-200.195	-223.389	-291.138
	81.5	-266.724	-277.1	-287.476	-358.276	-405.273		-214.233	-205.688	-200.806	-225.22	-288.696
	81.55	-266.724	-278.32	-287.476	-360.107	-405.273		-210.571	-207.52	-201.416	-225.22	-286.865
	81.6	-266.724	-280.762	-286.865	-361.939	-407.715		-209.351	-209.961	-203.247	-222.778	-286.865
	81.65	-268.555	-280.151	-290.527	-360.718	-409.546		-209.961	-211.792	-205.078	-220.947	-286.255
	81.7	-267.334	-278.32	-286.255	-364.38	-408.325		-208.74	-211.792	-203.247	-225.22	-288.696
	81.75	-269.165	-278.32	-288.086	-364.38	-408.325		-207.52	-212.402	-203.247	-228.882	-289.917
	81.8	-273.438	-277.71	-288.086	-365.601	-408.325		-209.961	-213.013	-202.637	-226.44	-296.021
	81.85	-269.775	-275.269	-285.645	-366.821	-404.663		-209.351	-212.402	-204.468	-223.389	-290.527
	81.9	-269.165	-278.931	-286.865	-368.652	-405.273		-211.792	-213.013	-205.688	-222.168	-287.476
	81.95	-269.165	-280.151	-289.917	-367.432	-404.663		-216.064	-212.402	-208.74	-222.168	-289.307
	82	-269.775	-279.541	-291.138	-364.99	-405.273		-216.675	-214.233	-209.961	-224.609	-289.917
	82.05	-269.775	-280.762	-291.138	-365.601	-407.715		-212.402	-216.675	-214.233	-221.558	-290.527
	82.1	-271.606	-282.593	-291.138	-367.432	-407.105		-214.233	-214.233	-210.571	-225.83	-288.086
	82.15	-273.438	-281.372	-291.138	-368.652	-408.325		-215.454	-214.844	-209.961	-225.83	-286.865
	82.2	-270.996	-278.931	-292.358	-369.873	-408.936		-216.064	-213.623	-207.52	-225.83	-283.203
	82.25	-269.165	-280.151	-292.969	-366.821	-409.546		-219.116	-213.623	-208.74	-222.778	-286.865
	82.3	-269.775	-279.541	-294.189	-367.432	-407.715		-219.727	-213.623	-212.402	-223.999	-286.865
	82.35	-270.386	-277.71	-294.8	-368.042	-410.156		-217.896	-215.454	-213.013	-224.609	-284.424
	82.4	-270.996	-277.1	-294.189	-366.821	-411.987		-221.558	-211.792	-211.792	-225.83	-286.865
	82.45	-268.555	-278.931	-294.8	-366.211	-413.208		-222.778	-211.792	-211.182	-225.22	-289.307
	82.5	-268.555	-280.762	-292.358	-367.432	-413.208		-218.506	-212.402	-210.571	-225.83	-291.138
	82.55	-267.334	-281.372	-292.969	-364.99	-411.987		-218.506	-211.182	-213.013	-229.492	-288.696
	82.6	-272.217	-281.982	-291.748	-369.873	-411.987		-222.168	-211.182	-216.064	-229.492	-289.917
	82.65	-272.217	-280.762	-290.527	-369.873	-413.818		-220.947	-211.182	-212.402	-225.22	-292.969
	82.7	-269.775	-283.203	-294.189	-370.483	-412.598		-220.337	-206.909	-211.182	-227.051	-295.41
	82.75	-271.606	-283.203	-294.8	-371.094	-413.208		-216.675	-211.792	-209.961	-227.661	-297.241
	82.8	-270.386	-281.372	-296.021	-374.146	-414.429		-217.896	-214.844	-209.351	-228.882	-296.021
	82.85	-272.217	-284.424	-297.241	-370.483	-416.26		-218.506	-214.233	-211.182	-231.323	-294.189
	82.9	-271.606	-283.203	-296.021	-372.314	-417.481		-216.064	-210.571	-211.182	-233.765	-291.748
	82.95	-271.606	-283.814	-297.852	-371.094	-415.649		-216.064	-209.351	-209.961	-231.323	-290.527
	83	-273.438	-282.593	-297.852	-371.094	-413.818		-217.896	-212.402	-205.688	-225.83	-292.969
	83.05	-274.048	-280.762	-296.631	-371.094	-413.818		-217.896	-213.623	-203.857	-227.661	-296.631
	83.1	-275.269	-285.034	-294.189	-371.094	-413.208		-218.506	-213.623	-206.909	-227.051	-300.903
	83.15	-275.269	-284.424	-291.748	-372.925	-412.598		-220.337	-215.454	-206.299	-230.713	-300.293
	83.2	-274.658	-281.982	-294.8	-371.704	-413.818		-217.285	-216.675	-203.247	-227.661	-297.852
	83.25	-275.879	-281.372	-294.8	-372.925	-415.039		-222.168	-217.896	-206.299	-225.83	-294.189
	83.3	-272.827	-280.151	-294.8	-372.925	-415.039		-224.609	-216.675	-209.961	-224.609	-292.358
	83.35	-269.165	-282.593	-295.41	-369.263	-415.039		-220.947	-216.675	-210.571	-228.882	-292.969
	83.4	-270.996	-280.151	-296.631	-370.483	-414.429		-219.727	-215.454	-210.571	-229.492	-292.358
	83.45	-271.606	-278.931	-296.021	-369.873	-416.26		-220.947	-214.233	-214.233	-230.103	-292.358
	83.5	-270.996	-281.372	-296.631	-370.483	-416.26		-219.116	-216.064	-216.675	-232.544	-297.852
	83.55	-273.438	-281.372	-296.631	-371.704	-418.091		-220.337	-216.064	-215.454	-231.934	-300.903
	83.6	-274.658	-280.762	-296.021	-371.704	-417.481		-220.947	-218.506	-216.064	-233.154	-299.683
	83.65	-274.048	-282.593	-295.41	-371.704	-417.481		-222.168	-217.896	-216.064	-231.323	-299.072
	83.7	-275.269	-284.424	-292.969	-371.704	-416.87		-219.727	-219.116	-217.896	-227.661	-297.852
	83.75	-274.658	-283.814	-291.748	-372.314	-416.87		-217.285	-219.116	-219.116	-229.492	-299.683
	83.8	-274.658	-284.424	-292.969	-374.146	-418.701		-217.285	-217.896	-219.116	-228.882	-299.683
	83.85	-275.269	-285.645	-295.41	-373.535	-417.481		-217.285	-219.116	-216.675	-231.323	-303.345
	83.9	-275.269	-285.034	-298.462	-374.146	-416.87		-219.116	-217.285	-212.402	-225.83	-300.903
	83.95	-273.438	-285.645	-299.072	-374.146	-415.039		-217.896	-213.623	-214.844	-226.44	-299.072
	84	-271.606	-286.255	-298.462	-374.756	-411.987		-216.675	-214.233	-202.026	-223.999	-299.683
	84.05	-273.438	-285.034	-296.631	-375.977	-411.987		-217.285	-217.285	-225.83	-225.83	-302.124
	84.1	-272.217	-285.034	-296.631	-373.535	-412.598		-216.675	-216.675	-227.661	-224.609	-303.955
	84.15	-271.606	-282.593	-297.241	-373.535	-415.649		-217.896	-217.896	-212.402	-222.168	-301.514
	84.2	-273.438	-282.593	-299.683	-371.704	-415.039		-219.116	-219.116	-209.961	-224.609	-301.514
	84.25	-271.606	-282.593	-300.293	-374.146	-415.649		-219.116	-217.285	-209.351	-230.713	-297.852
	84.3	-273.438	-282.593	-297.852	-373.535	-413.208		-217.896	-215.454	-211.182	-231.323	-296.021
	84.35	-275.269	-307.007	-298.462	-373.535	-413.208		-217.896	-215.454	-206.909	-231.934	-291.748
	84.4	-276.489	-275.269	-296.631	-374.756	-418.091		-221.558	-217.896	-208.13	-234.985	-296.021
	84.45	-278.32	-279.541	-297.241	-375.977	-418.091		-222.778	-214.233	-210.571	-232.544	-297.241
	84.5	-278.32	-283.203	-296.631	-379.028	-419.922		-222.778	-217.285	-214.844	-234.375	-296.021
	84.55	-276.489	-283.203	-295.41	-377.808	-418.701		-219.727	-217.896	-216.675	-233.765	-299.072
	84.6	-276.489	-288.086	-294.189	-379.028	-420.532		-219.727	-217.285	-213.623	-234.375	-298.462
	84.65	-275.269	-286.255	-294.189	-379.028	-419.922		-221.558	-218.506	-213.013	-234.375	-298.462
	84.7	-275.269	-286.865	-296.631	-377.808	-421.753		-223.389	-219.116	-213.623	-231.934	-297.852
	84.75	-275.269	-286.865	-296.021	-376.587	-418.091		-220.337	-217.896	-211.792	-228.882	-299.072
	84.8	-272.217	-288.696	-296.021	-377.808	-419.922		-220.337	-216.675	-213.623	-231.934	-301.514
	84.85	-274.658	-286.255	-298.462	-377.808	-417.481		-219.116	-220.947	-217.896	-234.375	-305.176
	84.9	-273.438	-285.645	-297.241	-377.808	-417.481		-217.285	-220.337	-215.454	-234.985	-303.955
	84.95	-275.879	-285.645	-299.683	-379.639	-418.701		-221.558	-220.337	-216.064	-235.596	-304.565
	85	-275.269	-289.917	-300.903	-379.028	-421.143		-222.168	-218.506	-215.454	-230.713	-301.514
	85.05	-278.32	-288.086	-300.293	-375.366	-422.974		-223.999	-219.727	-216.675	-230.103	-301.514
	85.1	-274.658	-289.307	-300.903	-376.587	-419.312		-220.947	-216.675	-215.454	-230.713	-303.345
	85.15	-275.269	-288.086	-301.514	-380.859	-418.091		-220.337	-217.285	-217.285	-229.492	-303.345
	85.2	-274.658	-289.917	-303.955	-381.47	-422.974		-217.285	-216.675	-216.675	-230.103	-305.786
	85.25	-277.1	-290.527	-305.176	-377.808	-422.363		-215.454	-217.285	-215.454	-232.544	-303.345
	85.3	-275.879	-291.138	-303.955	-378.418	-419.312		-216.675	-219.116	-213.623	-234.375	-302.734
	85.35	-277.71	-291.138	-300.293	-380.249	-421.753		-218.506	-216.064	-213.013	-234.985	-302.124
	85.4	-277.71	-289.307	-300.293	-380.249	-423.584		-220.337	-216.675	-214.233	-235.596	-300.293
	85.45	-277.71	-289.917	-299.683	-380.249	-424.805		-224.609	-216.675	-212.402	-235.596	-299.683
	85.5	-276.489	-292.358	-301.514	-380.859	-424.805		-223.389	-215.454	-213.013	-235.596	-299.072
	85.55	-275.879	-290.527	-301.514	-380.249	-426.025		-226.44	-220.947	-212.402	-239.868	-300.293
	85.6	-277.1	-291.748	-302.734	-379.639	-427.246		-225.83	-222.168	-213.013	-245.972	-300.903
	85.65	-277.71	-291.748	-300.293	-380.249	-427.246		-226.44	-225.22	-214.844	-244.141	-300.903
	85.7	-276.489	-289.307	-297.241	-378.418	-424.805		-227.051	-223.999	-215.454	-244.751	-303.345
	85.75	-278.32	-290.527	-300.293	-379.639	-427.246		-230.713	-223.999	-217.285	-244.141	-302.124
	85.8	-276.489	-288.086	-300.293	-379.639	-424.805		-230.713	-222.168	-214.233	-244.141	-302.124
	85.85	-275.879	-290.527	-300.293	-379.028	-425.415		-227.661	-222.778	-213.623	-245.361	-302.124
	85.9	-278.32	-292.969	-299.683	-381.47	-428.467		-223.999	-220.337	-216.675	-244.141	-303.345
	85.95	-277.71	-294.189	-299.683	-380.859	-429.077		-222.778	-217.896	-222.168	-242.92	-308.228
	86	-276.489	-291.748	-303.345	-383.911	-427.246		-225.83	-216.064	-225.22	-242.92	-306.397
	86.05	-275.879	-292.969	-305.176	-385.742	-429.688		-224.609	-215.454	-225.22	-241.089	-309.448
	86.1	-278.32	-292.358	-303.955	-380.249	-427.246		-222.778	-216.064	-224.609	-241.089	-309.448
	86.15	-281.982	-290.527	-304.565	-381.47	-425.415		-219.727	-217.896	-225.83	-240.479	-307.617
	86.2	-281.372	-289.917	-305.176	-382.69	-427.246		-222.778	-217.285	-221.558	-236.816	-304.565
	86.25	-283.814	-289.307	-306.397	-379.639	-428.467		-221.558	-214.233	-219.727	-234.985	-303.955
	86.3	-284.424	-291.138	-307.007	-382.08	-429.077		-224.609	-217.896	-221.558	-230.103	-305.786
	86.35	-284.424	-291.138	-305.786	-382.08	-426.636		-225.22	-217.896	-225.22	-229.492	-303.955
	86.4	-285.034	-288.696	-303.955	-379.028	-424.805		-224.609	-217.285	-222.168	-231.323	-303.955
	86.45	-281.982	-285.645	-300.903	-377.808	-426.636		-222.778	-217.896	-217.896	-231.934	-300.293
	86.5	-280.762	-285.034	-302.124	-377.808	-427.856		-225.22	-216.064	-217.896	-232.544	-302.124
	86.55	-281.982	-286.865	-306.397	-379.639	-432.129		-224.609	-216.675	-217.896	-231.934	-302.734
	86.6	-280.151	-286.255	-308.228	-379.639	-431.519		-225.83	-219.116	-214.233	-235.596	-307.617
	86.65	-276.489	-287.476	-305.786	-379.028	-429.077		-227.661	-220.337	-212.402	-236.816	-309.448
	86.7	-276.489	-288.696	-307.007	-380.859	-432.129		-227.661	-221.558	-212.402	-235.596	-311.279
	86.75	-281.372	-288.696	-308.228	-380.249	-433.96		-223.999	-222.778	-216.675	-238.647	-308.838
	86.8	-279.541	-290.527	-308.228	-382.08	-433.96		-226.44	-224.609	-215.454	-236.206	-305.786
	86.85	-280.151	-289.917	-310.669	-383.911	-434.57		-227.051	-225.83	-218.506	-237.427	-305.176
	86.9	-278.931	-289.917	-308.228	-383.911	-432.739		-226.44	-227.051	-218.506	-239.258	-307.617
	86.95	-281.982	-291.138	-308.838	-381.47	-433.35		-223.999	-226.44	-221.558	-241.699	-308.228
	87	-278.931	-291.138	-309.448	-380.859	-433.35		-220.947	-225.22	-221.558	-242.31	-311.279
	87.05	-279.541	-290.527	-310.669	-383.911	-433.35		-219.727	-224.609	-222.168	-247.192	-315.552
	87.1	-277.71	-294.189	-309.448	-383.301	-433.35		-223.389	-223.999	-221.558	-248.413	-316.162
	87.15	-277.71	-292.358	-308.228	-383.301	-432.129		-222.168	-224.609	-220.947	-246.582	-314.941
	87.2	-279.541	-290.527	-307.007	-382.08	-431.519		-223.999	-225.22	-223.999	-249.023	-315.552
	87.25	-281.372	-289.917	-306.397	-382.08	-432.129		-223.999	-226.44	-225.22	-253.906	-314.941
	87.3	-280.762	-290.527	-308.228	-384.522	-432.129		-220.947	-222.168	-229.492	-250.244	-313.721
	87.35	-281.982	-288.086	-309.448	-383.301	-431.519		-224.609	-222.168	-226.44	-249.634	-311.279
	87.4	-283.203	-286.865	-308.228	-386.963	-431.519		-223.999	-228.882	-223.999	-245.361	-309.448
	87.45	-285.645	-286.865	-307.617	-388.184	-431.519		-222.168	-231.934	-221.558	-243.53	-309.448
	87.5	-286.255	-288.696	-304.565	-387.573	-429.688		-223.999	-231.934	-222.778	-240.479	-309.448
	87.55	-284.424	-291.138	-305.176	-386.963	-428.467		-221.558	-230.713	-224.609	-239.868	-308.838
	87.6	-280.762	-292.358	-303.955	-387.573	-430.908		-226.44	-227.051	-230.103	-239.868	-310.669
	87.65	-280.762	-291.748	-303.345	-386.353	-429.077		-222.778	-224.609	-228.882	-238.037	-311.89
	87.7	-278.931	-294.189	-303.955	-387.573	-429.077		-221.558	-222.168	-227.661	-239.258	-310.669
	87.75	-278.931	-294.189	-305.786	-386.963	-429.077		-225.22	-222.778	-225.22	-240.479	-312.5
	87.8	-277.71	-292.969	-307.007	-385.742	-418.701		-222.778	-227.661	-225.22	-242.31	-310.059
	87.85	-279.541	-294.8	-307.617	-388.184	-444.946		-223.999	-228.882	-227.661	-242.31	-310.669
	87.9	-278.931	-291.748	-310.669	-386.963	-441.895		-227.661	-228.882	-227.661	-241.089	-313.11
	87.95	-279.541	-292.969	-313.11	-385.132	-436.401		-230.713	-228.882	-227.661	-245.972	-311.89
	88	-278.931	-297.241	-314.941	-386.963	-438.232		-230.713	-226.44	-222.778	-246.582	-314.331
	88.05	-280.762	-298.462	-312.5	-385.742	-437.012		-231.934	-225.83	-225.22	-245.972	-315.552
	88.1	-281.982	-302.124	-312.5	-385.132	-432.129		-229.492	-225.22	-225.83	-244.751	-314.331
	88.15	-284.424	-298.462	-311.279	-385.742	-433.96		-231.323	-221.558	-230.103	-245.361	-312.5
	88.2	-287.476	-296.631	-310.669	-386.963	-438.232		-231.323	-225.22	-233.154	-245.361	-314.941
	88.25	-282.593	-298.462	-310.669	-388.184	-433.96		-231.934	-225.22	-230.103	-244.141	-317.993
	88.3	-280.762	-296.631	-308.838	-387.573	-433.96		-232.544	-224.609	-225.83	-243.53	-319.824
	88.35	-279.541	-295.41	-306.397	-390.015	-432.739		-230.103	-223.389	-227.051	-242.92	-322.266
	88.4	-280.151	-296.631	-307.617	-390.015	-431.519		-231.934	-227.051	-225.22	-246.582	-321.655
	88.45	-283.814	-295.41	-307.617	-393.066	-431.519		-230.713	-225.22	-229.492	-245.361	-321.655
	88.5	-281.982	-295.41	-308.838	-390.625	-429.688		-225.22	-227.661	-227.051	-245.972	-319.214
	88.55	-281.982	-296.631	-307.007	-389.404	-431.519		-228.882	-229.492	-227.051	-247.803	-319.214
	88.6	-284.424	-295.41	-307.617	-389.404	-429.688		-231.934	-282.593	-230.713	-249.023	-318.604
	88.65	-283.814	-297.241	-308.838	-387.573	-431.519		-231.934	-205.688	-224.609	-245.361	-316.772
	88.7	-284.424	-294.189	-309.448	-390.015	-431.519		-234.985	-195.923	-223.999	-244.141	-318.604
	88.75	-286.255	-297.852	-308.838	-388.794	-431.519		-232.544	-229.492	-227.661	-241.089	-317.383
	88.8	-286.865	-294.8	-307.007	-388.794	-434.57		-228.882	-235.596	-224.609	-239.868	-319.824
	88.85	-286.865	-294.189	-307.007	-389.404	-435.181		-226.44	-236.816	-230.103	-240.479	-319.214
	88.9	-288.086	-296.021	-307.007	-390.015	-435.791		-225.83	-233.765	-230.103	-240.479	-320.435
	88.95	-287.476	-296.631	-305.786	-393.677	-435.181		-230.103	-231.934	-225.22	-239.868	-321.655
	89	-284.424	-297.852	-306.397	-391.846	-435.181		-227.051	-236.816	-222.168	-242.31	-322.876
	89.05	-285.034	-299.072	-308.228	-393.066	-438.232		-223.999	-234.985	-223.999	-244.141	-321.655
	89.1	-286.865	-297.241	-308.838	-393.677	-440.674		-227.051	-236.206	-226.44	-251.465	-321.045
	89.15	-286.255	-296.631	-310.059	-393.066	-439.453		-225.22	-234.375	-229.492	-252.075	-321.045
	89.2	-287.476	-299.683	-296.021	-393.677	-439.453		-226.44	-233.154	-227.661	-250.855	-314.331
	89.25	-289.917	-297.241	-325.928	-393.677	-440.064		-227.661	-228.882	-223.999	-252.686	-313.11
	89.3	-288.086	-294.8	-319.214	-393.677	-438.232		-232.544	-230.713	-224.609	-256.958	-313.721
	89.35	-288.696	-299.072	-316.162	-394.897	-440.674		-234.985	-231.323	-227.051	-255.127	-311.89
	89.4	-288.696	-300.903	-315.552	-394.287	-442.505		-236.206	-231.934	-230.713	-251.465	-313.721
	89.45	-288.696	-300.293	-313.721	-395.508	-441.895		-234.985	-227.661	-226.44	-250.244	-313.721
	89.5	-288.086	-302.124	-313.11	-394.897	-445.557		-231.934	-226.44	-227.661	-251.465	-316.162
	89.55	-288.086	-302.734	-316.772	-397.949	-442.505		-230.103	-225.83	-226.44	-247.192	-319.214
	89.6	-288.696	-300.293	-314.941	-396.729	-442.505		-227.661	-230.713	-231.323	-247.803	-322.876
	89.65	-288.086	-300.903	-315.552	-394.897	-440.674		-230.103	-231.934	-238.647	-250.855	-324.097
	89.7	-288.696	-299.683	-315.552	-393.677	-443.115		-231.323	-229.492	-239.258	-250.244	-330.2
	89.75	-288.086	-299.683	-314.941	-394.897	-442.505		-231.934	-228.882	-238.037	-251.465	-328.369
	89.8	-285.645	-300.293	-314.331	-396.729	-443.115		-230.713	-228.882	-241.089	-250.244	-326.538
	89.85	-288.696	-300.903	-313.721	-395.508	-440.674		-227.051	-230.103	-238.037	-248.413	-324.097
	89.9	-288.086	-299.072	-311.89	-396.729	-438.843		-226.44	-227.661	-233.765	-250.244	-325.317
	89.95	-288.086	-299.072	-311.89	-398.56	-437.012		-230.103	-230.103	-236.816	-250.244	-322.266
	90	-288.086	-298.462	-314.331	-396.118	-438.843		-226.44	-231.934	-233.154	-252.075	-323.486
	90.05	-285.645	-299.683	-316.162	-398.56	-440.064		-226.44	-231.323	-231.934	-253.296	-321.655
	90.1	-284.424	-300.903	-316.162	-396.729	-442.505		-227.051	-231.323	-230.713	-250.855	-320.435
	90.15	-286.865	-302.124	-314.941	-397.339	-440.674		-225.22	-233.154	-230.713	-246.582	-320.435
	90.2	-287.476	-302.124	-313.11	-393.677	-440.064		-228.882	-231.934	-229.492	-247.192	-317.993
	90.25	-285.034	-300.903	-314.331	-396.118	-443.115		-232.544	-231.323	-233.765	-247.803	-319.214
	90.3	-285.645	-302.734	-313.11	-396.118	-439.453		-233.154	-230.713	-230.103	-253.906	-323.486
	90.35	-288.696	-303.955	-314.331	-397.339	-441.284		-237.427	-231.934	-231.323	-256.958	-322.266
	90.4	-288.696	-303.345	-312.5	-396.729	-441.895		-237.427	-234.985	-229.492	-253.906	-325.317
[truncated: 74,191 more rows]

## Sheet: Fig. S6c
	TASK-1	TASK-1
		+TASK-5
	Q10 (25-35)	Q10 (25-35)
	2.17666	2.17893
[truncated: 17 more rows]

## Sheet: Fig. S6d
	TASK-3	TASK-3
[truncated: 15 more rows]

[truncated: 1 more sheets: Fig. S8]
